# Supplementary material for: Identification of the Key Pathways and Genes Involved in the Wax Biosynthesis of the Chinese White Wax Scale Insect (Ericerus pela Chavannes) by Integrated Weighted Gene Coexpression Network Analysis
Source: Genes (Basel). 2022 Jul 29;13(8):1364. doi: 10.3390/genes13081364 (PMC9407328; doi:10.3390/genes13081364)
Supplement: Supplementary file 1 [file genes-13-01364-s001.zip]

Archive with 6 entries (6 files):
- S6.cys
- S1.csv
- S2.csv
- S3.csv
- S4.R
- S5.csv
