# Supplementary material for: Identification of the Key Pathways and Genes Involved in the Wax Biosynthesis of the Chinese White Wax Scale Insect (Ericerus pela Chavannes) by Integrated Weighted Gene Coexpression Network Analysis
Source: Genes (Basel). 2022 Jul 29;13(8):1364. doi: 10.3390/genes13081364 (PMC9407328; doi:10.3390/genes13081364)
Supplement: Supplementary file 1 [file genes-13-01364-s001.zip › S1.csv]

gene_id	FF1	FF2	FF3	FM1	FM2	FM3	SF1	SF2	SF3	SM1	SM2	SM3	EA1	EA2	EA3	LA1	LA2	LA3
Cluster-49494.109577	0.61	0.88	0.14	0.27	0.21	0.33	0.29	0.17	0.12	0.1	0.07	0.07	0.11	0.7	0.53	0.7	0.4	0.42
Cluster-49494.54665	0.11	0.32	0	0	0.2	0.08	0.25	0	0.32	0	0	0	0	0	0	0.07	0.13	0
Cluster-49494.33369	0	0	0.25	0	0.38	0	0	0	0	0.28	0	0	0.05	0	0	0	0	0
Cluster-44513.0	0	0.19	0	0.16	0.49	0.36	0	0	0.17	0	0	0	0	0	0.2	0	0.26	0
Cluster-49494.108167	0	0.14	0.07	0	0.52	2.23	0.5	0.74	0.52	0.48	0.2	0.59	0.11	0.56	0.9	0	0.25	0.39
Cluster-49494.162119	0	0	0	0.12	0	0.33	0	0	0.64	0	0	0	0.07	0	0	0	0	0
Cluster-34539.0	0	0	0	0	0	0	0	0	0	0	0	0	0	0	0	0	0	0
Cluster-2206.0	0	0	0	0	0	0	0.4	0.22	0.57	0	0	0	0	0	0	0	0	0
Cluster-49494.58822	0	1.21	0	0	0	0	0	0	0	0	0	0	0	0	0	0	0	0
Cluster-49494.142996	0.16	0.34	16.31	0.18	0.94	1.07	0.44	0	7.71	13.59	14.11	6.48	0.32	0	0.02	0	0.01	0
Cluster-49494.43000	0.69	0.85	1.52	0.5	1.92	1.04	0.96	0.35	0.82	2.25	2.48	1.22	0	0.95	1.21	1.32	0.79	0.62
Cluster-32526.0	0.16	0	0	0.07	0	0.4	0	0	0	0	0.24	0	0	0	0	0	0	0.1
Cluster-55431.1	0	0	0	0	0	0	0	0	0	0	0	0	0	0	0	0	0	0
Cluster-49494.30591	0	0	0.41	0.15	0	0	0.12	0.3	0.18	0.22	0.16	0.34	0	0	0	0	0	0
Cluster-14903.0	0	0	0	0	0	0	1.79	0	0.27	0	0	0	0	0	0	0	0	0
Cluster-9522.0	0	0	0	0	0	0	0	0.98	0.59	0	0	0	0	0	0	0	0	0
Cluster-9862.0	0	0	0	0	0	0	0.43	0.47	0	0	0	0	0	0	0	0	0	0
Cluster-49494.1754	0	0	0.17	0	0	0	0.63	0	0.22	0	0	0	0	0	0	0	0	0
Cluster-29787.0	0	0	0	0	0	0	0	0	0.36	0	0	0	0	0	0	0	0	0
Cluster-49494.19133	0.12	0.05	0	0.04	0.13	0.14	0	0.2	0.13	0	0	0.2	0.04	0.11	0.05	0.1	0.39	0.24
Cluster-41568.0	0	0	0	1.15	0.39	0	0	0	0.41	0	0	0.41	0	0	0	0	0	0.56
Cluster-49494.4200	0	0	0.34	0	0	0	0	0	0.57	0.17	0.23	0.63	0	0	0	0	0	0
Cluster-49494.124430	0.24	0.35	0.15	0.29	0.12	0.44	0.06	0.34	0.12	0.23	0.13	0.14	0	0.22	0.15	0.2	0.27	0.24
Cluster-21797.0	0	0	1.24	0	0	0	0	0	0.38	0.37	0	0.14	0	0	0	0	0	0
Cluster-49494.60736	12.68	15.2	10.8	8.37	31.68	15.35	4.79	6.19	3.65	29.85	28.05	16.05	0	0.17	1.17	0.47	0	0.38
Cluster-57966.0	0	0	0	0	0	0	0	0	0	0	0	0	0	0	0	0	0	0
Cluster-49494.48361	5.27	5.66	3.51	3.61	3.92	3.56	1.17	1.17	0.83	0.41	1.11	0.35	0	0.05	0	0	0.06	0
Cluster-49494.51011	0	0	0	0	0.84	0	0	0.32	0.29	0	0	0	0	0	0	0	0	0
Cluster-49494.140190	0.17	0.08	0.72	0	0.12	0.1	0	0.07	0.16	0.98	0.06	0.34	0	0.11	0.05	0	0.12	0
Cluster-49494.33787	0	0	1.78	0	0	0	0	0	0.4	1.18	0.63	0	0	0	0	0	0	0
Cluster-40154.0	0.22	0	0.31	0	0	0	0	0	0	0.89	0.63	0.56	0	0	0	0	0	0
Cluster-65963.0	0.66	0	0	0	0.24	0.27	0	0	0	0	0	0.79	0.23	0	0	0	0	0.34
Cluster-49494.112357	0.26	0.23	0.47	0	0	0.64	0	0.22	0	0.37	0	0	0.18	0	0	0.45	0.32	0
Cluster-49494.108401	12.09	13.96	15.01	21.4	7.29	7.99	16.42	14.98	14.89	13.08	15.85	16.3	1.24	6.49	7.73	7.29	8.78	6.92
Cluster-53845.0	0	0	1.87	0	0	0	0	0	0	0	0	0	0	0	0	0	0	0
Cluster-49494.75469	0	0	0	0	0	0	0	0	0	0	0	0	0	0	0	0	0	0
Cluster-49494.125142	0.39	0.24	0.15	0.15	0.55	0.4	0.06	0.37	0.38	0.03	0.03	0.1	0.03	0.14	0.21	0.26	0.13	0.24
Cluster-49494.29832	0.22	0.2	0.27	0	0	0	0.35	0.38	0.17	0.05	0.12	0.06	0	0.07	0.07	0.13	0.17	0.22
Cluster-49494.67007	0	0	0	0.17	0	0.18	0	0.38	0.34	0.48	0.36	0	0	0	0.2	0	0	0
Cluster-7187.0	0	0	0	0	0	0	0.7	0	0.23	0	0	0	0	0	0	0	0	0
Cluster-49494.140843	0.43	0	0	0	0	0.35	0	0	0	0	0	0	0	0	0	0	0	0
Cluster-49494.8437	0	0	0	0	0	0	0.18	0.19	1.03	0	0	0	0	0	0	0	0	0
Cluster-59655.0	0	0	0	0	0	0	0	0	0	0	0	0	0	0	0	0	0	0
Cluster-49494.63639	0.14	0.46	0.43	0.42	0.39	0.23	0.31	0.33	0.1	0.11	0	0	0	0	0.4	0.1	0	0
Cluster-61581.0	0	0	0	0	4.77	0	0	0	0	0	0	0	0	0	0	0	0	0
Cluster-49494.146520	0	0	0	0	0	0	0	0	1.11	0	0	0	0	0	0	0	0	0
Cluster-49494.56290	0	0	0	0.22	0	0	0	0	0	0	0	0	0	0.07	0	0.07	0	0.29
Cluster-35884.0	0.14	0.36	0.5	0	0.1	0	0	0	0.1	0	0	0	0	0	0	0	0	0
Cluster-49494.50480	0.45	0.6	0.08	0.25	1.26	1.33	0.07	0.22	0.15	0.11	0.12	0.1	0.02	0.31	0.38	0.36	0.31	0.34
Cluster-49494.41992	0.45	0.39	0	0.33	0.99	0.24	1.5	1.15	1.57	0.11	0	0.62	0	0	0	0	0.69	0.15
Cluster-61828.0	0	0	0	0.71	0	0	0	0	0	0	0	0	0	0	0	0.85	2.61	0.51
Cluster-23201.0	0	0	0.48	0	0.13	0	0.14	0	0.26	0	0	0	0	0	0	0.15	0	0
Cluster-49917.0	0	1.38	0	0	0	1.38	0	0.65	0	0	0	0	0	0	0	0	0	0
Cluster-49494.156709	0	0.53	0	0.44	0	0	0	0.51	0	0	0	0	0	0	0.55	1.06	0	0
Cluster-49494.120214	0	0	0	0.71	0	1.76	2.84	2.45	3.1	8.38	2.2	6.44	0	0	0	0	0	0
Cluster-40506.0	0	0	0.86	0	0	0	0	0.42	0	0	0	0	0	0	0	0	0	0
Cluster-49494.55527	9251.46	7897.22	6238.25	128.62	252.18	60.55	2139.41	2168.58	1445.06	237.14	329.06	408.7	0	122.7	119.79	0	0	0
Cluster-49494.114408	1.07	1.17	0.6	1.32	1.51	2.81	0.59	0.38	0.2	1.63	1.14	1.77	1.09	3.1	1.98	3.09	2.26	1.81
Cluster-49494.29852	0	0	0	0	0	0	0	0	0	0	0	0	0	0	0	1.1	0	0
Cluster-49494.6193	0	0	0	0	0	0	0.87	0.65	1.64	0	0	0	0	0	0	0	0	0
Cluster-6772.0	0	0	0	0	0	0	0.9	0.14	0.43	0	0	0	0	0	0	0	0	0
Cluster-49494.131207	0.95	0.48	0.63	0.76	0.58	0.82	0.11	0.47	0.49	0.23	0.31	0.5	0.09	0.59	0.37	0.78	0.67	0.82
Cluster-49494.147063	0	0	0	0	1.71	0	1.57	0	0	0	1.64	0	0	0	0	0	0	0
Cluster-7904.3	0	0	0.43	0	0	0	0.49	0.66	0.82	0	0	0	0	0	0	0	0	0
Cluster-49494.95841	0.13	0.41	0.56	0.44	0.29	0.34	0.74	0.36	0.54	0.43	0	0.12	0	0.14	0	0.26	0.37	0.11
Cluster-19533.0	0	0	1.94	0	0	0	0	0	0	0	0	0	0	0	0	0	0	0
Cluster-49494.137090	0.64	0.46	0.19	0.41	0.77	0.95	0.16	0.28	0.24	0	0.17	0.25	0.08	0.68	0.55	0.73	0.95	1.37
Cluster-25498.0	0	0	0.73	0	0	0	0	1.21	0.76	0	0.16	0	0	0	0	0	0	0
Cluster-49494.120949	0	0	0.13	0.08	0.2	0.1	0	0.04	0.04	0.02	0	0.07	0.12	0.85	0.34	3.08	2.55	2.51
Cluster-17467.0	0	0	0	0	0	0.73	0	0	0	0.82	0	0.96	0	0	0	0	0.36	0
Cluster-25275.1	0	0	0.84	0	0	0	0.36	0.41	0	1.29	0	1.5	0	0	0	0	0	0
Cluster-49494.44296	0.71	0.84	0.33	0.49	0.48	0.75	0	0.05	0.09	0	0.05	0.05	0	0.22	0.32	0.25	0.26	0.12
Cluster-49494.151853	0	0	0.34	0	0	0	0.1	0	0.07	0.38	0.19	0.17	0.02	0	0	0	0	0
Cluster-3622.0	0	0	0	0	0	0	0.22	0.47	2.81	0	0	0	0	0	0	0	0	0
Cluster-49494.110787	0.08	0.12	0.15	0.27	0.03	0.22	0.04	0.14	0.21	0	0.03	0.07	0	0.24	0.27	0.26	0.33	0.11
Cluster-49494.113347	0	0	0	0	0	0	0	0	0	0	0	0	0	0	0	0	0	0
Cluster-49494.112824	0	0	0	0	0	1.31	0	0	0	0	0	0	0	1.31	0	0.66	0	0.81
Cluster-20819.0	0	0	0.49	0	0	0	2.11	0.95	0	0	0	0	0	0	0	0	0	0
Cluster-49494.78813	0	0	0	9.68	0	0	0	0	0	0	0	0	0	0	0	12.3	0	0
Cluster-49494.94119	0.7	0.27	0	0.59	0.63	0.54	0	0	0.25	0.39	0.64	0.27	0	0.92	0.7	0.52	0.76	1
Cluster-48581.0	0.16	0.43	0.45	0.24	0.12	0.26	0	0.14	0	0	0.26	0	0	0.29	0.15	0	0	0.5
Cluster-49494.21145	1.87	1.89	2.05	1.06	1.65	1.05	0.28	0.31	0.47	0.72	0.86	0.45	0	0	0	0.08	0	0
Cluster-58587.0	0.2	0.18	0.36	0	0	0	0	0	0.15	0	0	0	0	0.18	0	0	0	0
Cluster-49494.42731	0.18	0	0.99	0.27	0	0	0.14	0	0	0	0	0	0	0	0	0	0	0
Cluster-49494.51506	0	0	0	0	0	0	0	1.52	0	0	0	0	0	0	0	0	0	0
Cluster-49494.146327	0	0	0	0	0	0	0	0	0	0	0	0	0	0	0	0	0	0
Cluster-49494.153839	0	0.82	0	0	2.09	4.24	0	0.77	0	0	0	0	0	0	0	0	0	0
Cluster-49494.57127	0.63	0.28	0.29	0.05	0.17	0.18	0.17	0.14	0.4	0	0	0	0.48	0.81	0	0.82	0.93	0.27
Cluster-49494.116520	0	0	0	0.07	0	0.14	0	0.07	0	0	0	0	0	0.13	0	0.04	0.2	0.19
Cluster-17151.0	0	0	0	0	0	0	0	0	0	0	0	0	0	0	0	0	0	0
Cluster-49494.5694	0	0	0.33	0	0.28	0.62	0	0	0.29	2.57	2.94	1.2	0	0	0	0	0	0
Cluster-49494.73414	3.05	3.74	0	2.18	0.41	0.49	1.47	1.61	1.86	5.41	4.24	1.69	0.05	0.18	0.93	0.56	0	0
Cluster-41193.1	0	0	0.17	0	0	0	0	0	0	0.52	0	0	0	0	0	0	0	0
Cluster-49494.24773	0.05	0	0	0.95	0	0.93	1.26	0.17	0.78	0	0	0	0	0	0	0	0	0
Cluster-49494.12813	0	0	0	0	0.61	0.72	0	0.68	0	0	0	0	0	0	0	0	0	0
Cluster-49494.132649	0.85	0.85	0.29	0.95	0.4	0.76	0.34	0.27	0.48	0.23	0.6	0.45	0.22	0.19	0.19	0.63	0.6	0.43
Cluster-19885.0	0	0	0	0	0.43	0	0	0	0	0.14	0.15	0.48	0	0	0	0	0	0
Cluster-7086.0	0	0	0	0	0	0	0.44	1.48	1.36	0	0	0	0	0	0	0	0	0
Cluster-49494.87207	68.02	53.7	52.11	52.57	50.51	51.45	37.51	31.95	31	36.27	29.78	33.56	1.78	23.12	23.91	19.16	14.62	19.99
Cluster-40109.0	0.24	0	0	0	0	0	0	0	0.54	0	0	0	0	0	0	0	0	0.48
Cluster-42258.0	0	0	0	0	0.17	0	0	0	0	2.65	2.84	1.89	0	0	0	0	0	0
Cluster-49494.147453	1.27	0.4	0.49	1.01	0.94	0.43	0.42	0.15	0.27	1.04	0.29	1.2	0	0	0.16	0	0	0
Cluster-49494.158852	0	0	0	0	0	0	1.89	1.35	0.68	0	0	0	0	0	0	0	0	0
Cluster-49494.53438	0.36	0	0	0.28	0	0.22	0	0	0	0	0.28	0.03	0.14	0	0.24	0.12	0.35	0.1
Cluster-49494.79407	0.82	1.44	0.53	1.71	1.58	2.1	1.07	1.11	1.24	0.27	0.41	0.18	1.11	6.61	4.69	13.11	8.2	10.07
Cluster-49494.21772	0	0	0	0.2	0	0	0	0	0	0	0	0	0.19	0	0.5	0.71	0	0.57
Cluster-15359.0	0	0	0	0	0	0	0.58	1.01	0.11	0	0	0	0	0	0	0	0	0
Cluster-2604.0	0	0	0	0	0	0	0.13	0.56	0.62	0	0	0	0	0	0	0	0	0
Cluster-49494.132742	0.14	0.04	0.08	0.11	0.1	0.18	0.06	0.16	0.09	0.12	0.08	0.23	0.02	0.16	0.23	0.21	0.27	0.29
Cluster-49494.133454	4.76	1.58	2.01	0	0.27	0	0	0	0	22	0	0	0	0.64	0.32	0.62	0.46	0.37
Cluster-25022.0	0	0	0.87	0	0	0	0	0	0	2.34	0	0	0	0	0	0	0	0
Cluster-64683.0	0.71	0.12	0.13	0	0.1	0	0	0	0	0	0	0	0.1	0	0.13	0	0.33	0.14
Cluster-49494.40918	0.41	0.36	0.19	0	0.15	0.33	0.32	0.35	0.31	0	0	0	0	0.55	0	0	0	0
Cluster-49494.57390	0	0	0	0	0	0	0	0	0	0	0	0	0	0	0	0	0	0
Cluster-49494.14277	0	1.25	1.21	0.51	0	0	0	0	0	0	0	0	0	0	0	0	0	0
Cluster-49494.139914	0.62	1.03	0.94	0.41	0	0	0.15	0.25	0.35	0	0.11	0.4	0	0	0	0	0.1	0
Cluster-49494.13052	0	0.63	0	0	0	0	0	0	0	0	0.54	0	0	0	0	0	1.02	0
Cluster-49494.80513	3.94	1	1.97	7.36	4.02	3.84	3.59	2.96	1.38	3.1	1.68	1.38	2.08	9.45	6.92	14.86	6.3	13.92
Cluster-49494.6204	0	0	0	0	0	0	1.17	0.11	0.24	0	0	0	0	0	0	0	0	0
Cluster-49494.36869	0	0	0	0	0	1.18	0	0	0	0	0	0	0	0	0	0	0	0
Cluster-5400.0	0	0	0	0	0	0	0	1.46	1.32	0	0	0	0	0	0	0	0	0
Cluster-33187.1	0	0.57	1.12	0	0.49	0	0	0	0	0	0.5	0	0	0	0	0	0	0
Cluster-49494.81999	0.12	0.14	0	0.03	0.03	0.38	0.1	0	0.03	0.03	0	0	0.05	2.52	2.5	0.82	0.4	1.59
Cluster-30582.0	0	1.67	0	0.68	1.41	2.53	0	0	0	0	0	0	0	0	0	0	0	0
Cluster-58608.0	0	0	0	0.24	0	0	0	0.41	0	0	0	0	0	0.21	0.14	0	0.09	0
Cluster-49494.44103	4.58	1.3	2.52	1.61	1.1	1.3	0.54	0.62	2.31	1.42	0.56	0	0	0	0.67	0.65	0	0
Cluster-49494.129238	0.52	0.74	0.48	0.87	1.15	0.61	0.57	0.5	0.39	0.19	0.26	0.06	0.04	0.94	0.41	0.77	0.29	0.59
Cluster-49494.152759	0	0.1	3.73	0	0	0.26	0.2	0	0	0	0.89	0.89	0.15	0	0	0	0	0
Cluster-49494.134293	0.1	0	0.15	0	0.46	0.29	0	0.28	0.17	0.08	0.35	0.19	0.07	0.2	0.1	0.09	0.22	0.11
Cluster-62548.3	0	0	0.79	0	0	0	0	0	0.28	0.88	0	0.3	0	0	0	0	0	0
Cluster-49494.108607	0	0	8.28	0	7.78	0	0	0	0	0	0	0	0	0	0	0	0	0
Cluster-62747.0	0	0	0	0	0	0	0	0	0	0	0	0	0	0	0	0	0	0
Cluster-37014.0	0	0	0	0	0	0	0	0	0	0	0	0	0	0	0	0	0	0
Cluster-49494.99189	7.42	7.31	1	5.79	2.01	3.41	1.81	0.88	2.7	0.94	0.55	1.64	0	1.09	0.53	1.76	0.31	0.81
Cluster-12379.0	0	0	0	0	0	0	1.42	0.47	0.41	0	0	0	0	0	0	0	0	0
Cluster-49494.26618	0.09	0.11	0.16	0.03	0	0.03	0	0.37	0.03	0	0.07	0.07	0.06	0.04	0.19	0.11	0.05	0.13
Cluster-49494.1594	0	0	1.29	0	0.56	0	0.32	0.01	0	1.03	0.9	0	0	0	0	0	0	0
Cluster-41790.0	0.14	0.15	0.98	0.03	0.06	0	0	0	0	0	0	0	0	0	0	0	0	0
Cluster-49494.20694	0.29	0.25	0.52	0.11	0.63	0.34	0	0.12	0.32	0.1	0.11	0.24	0	0	0.13	0	0	0
Cluster-49494.165999	0	0	0	0	0	0	0	0.22	0.2	0	0	0	0	0	0	0	0	0
Cluster-49494.154948	0	0	0	0	0	0	0	0	0	0	0	0	0	0.57	0	0.57	0	0.7
Cluster-49494.76942	5.2	7.48	6.08	9.24	8.73	7.46	6.01	3.92	4.87	3.18	3.6	3.91	0.18	3.85	2.97	3.35	2.95	2.42
Cluster-49494.4156	0.54	0.24	0.13	0.25	0.15	0.16	0.11	0.23	0.05	0.05	0.05	0.17	0	0	0.06	0.06	0	0.07
Cluster-49494.61242	0	0	0	0	0	0	0	0	0	0	0	0	0.06	0	0.39	0.58	0.5	0.42
Cluster-49494.130074	0.04	0	0	0	0.05	0.02	0	0	0	0	0	0.2	0.02	0	0	0	0	0
Cluster-49494.33471	0.77	0.89	1.14	0	0	0.21	0	0	0	0	0	0	0	0	0	0	0.31	0
Cluster-49494.139892	0	0	0.59	0	0	0.14	0	0.32	1.41	2.59	1.28	1.32	0	0	0	0	0	0
Cluster-43945.0	0	0	0	0	0	0	0	0	0	0	0	0	0	0	0	0	0	1.06
Cluster-49494.102847	0	0	0	0	0	0	0	0	0	0	0	0	0	0	0	0	0	0
Cluster-49494.12919	0	0	0.33	0.13	0	0.29	0.7	0	0.27	0	0	0	0	0	0.16	0.15	0	0
Cluster-49494.71172	8.76	7.59	9.88	7.89	6.71	6.75	6.65	6.74	6.92	7.98	7.67	6.03	0.58	4.35	4.32	3.53	3.24	4.21
Cluster-49494.2718	0	0.32	5.06	0	0	0	0.78	0.53	1.57	2.85	1.64	1.31	0	0	0	0	0	0
Cluster-49494.5250	0	0	0	0	0	0	1.47	0.46	1.2	0	0	0	0	0	0	0	0	0
Cluster-1998.0	0	0	0	0	0	0	0.55	0.8	2.37	0	0	0	0	0	0	0	0	0
Cluster-37334.0	0.51	0	0.15	0	0	0	0	0	0	2.18	0	0	0	0	0	0	0	0
Cluster-49494.77688	0	0	0	0	0	0	0	0	0.97	0	0.33	0	0	0	0.38	0.37	0	0
Cluster-49494.135693	0	0.39	0	0	0	0	0	0	0	0	0	0	0	0	0	0	0	0
Cluster-49494.95216	71.37	68.12	72.94	67.69	41.88	41.72	75.25	76.09	75.55	150.99	143.94	141.98	2.58	44.71	38.92	26.12	10.79	0.11
Cluster-21053.0	0	0	0	0	0	0	2.38	0.32	0.68	0	0	0	0	0	0	0	0	0
Cluster-49494.68986	7.21	7.15	3.95	5.4	9.21	10.33	2.69	2.95	3.26	3.12	2.6	1.69	0.65	5.39	3.91	3.95	3.25	3.82
Cluster-49494.19768	0	0	0	0	0	0	0	0	0	0	0	0	0	0	0	0	0	0
Cluster-9536.2	0	0	0	0	0	0	0.74	0.27	0	0	0	0	0	0	0	0	0	0
Cluster-51155.1	0	0	0	0.72	0	0	0	0	0	0	0	0.39	0	0	0	0	0	0
Cluster-49494.121334	0.67	1.06	2.62	22.59	1.17	15.5	4.4	4.24	4.43	0	0.16	0.49	0.16	0.75	1.12	0.93	3.19	1.39
Cluster-49494.13716	0.15	0.4	0.14	0.11	0.11	0.37	0	0.13	0	0	0	0.13	0	0	0	0	0.18	0
Cluster-49494.31150	0.2	0.35	0.53	0.2	0	0.65	0	0	0	0	4.09	1.71	0.44	0.02	0	0	0.02	0
Cluster-10521.0	0	0	0	0	0	0	2.88	0.98	0	0	0	0	0	0	0	0	0	0
Cluster-15360.0	0	0	0	0	0	0	3.65	0	0	0	0	0	0	0	0	0	0	0
Cluster-49494.164991	0	0.12	2.99	0	0.43	0	0.23	0.54	1.73	4.27	5.76	1.53	0.23	0	0.06	0.06	0.07	0
Cluster-49494.127164	0	0	0.08	0.12	0	0	0.07	0.07	0.12	0.06	0	0	0.06	0.22	0.3	0.21	0.09	0.17
Cluster-19392.2	0	0	0.33	0	0	0	0	0	0	0.1	0	0.18	0	0	0	0	0	0
Cluster-53939.0	0.21	0	0	0.31	0	0	0	0	0.16	0	0	0	0	0	0	0	0	0.21
Cluster-49494.124728	2.13	3.5	1.53	10.38	6.14	9.97	5.56	6.95	5.84	1.25	1.06	4.29	0.03	1.06	0.56	0	0.17	0.11
Cluster-44456.0	0.39	0.46	0.24	0.1	0.29	0.1	0.1	0.11	0.1	0	0	0	0	0	0.35	0.11	0	0.13
Cluster-897.0	0	0	0	0	0	0	0	0.3	1.33	0	0	0	0	0	0	0	0	0
Cluster-49494.71966	0.6	1.42	0.48	0.72	0.56	1.38	0.38	0.09	0.54	0.46	0.46	0.77	0	0.84	0.64	0.37	0.84	0.24
Cluster-65882.0	0	0	0	0	0	0	0	0	0	1.58	0	0	4.46	0	0	0	0	0
Cluster-49494.136894	1.4	1.34	1.7	2.36	0.55	1.13	0.78	1.24	0.98	1.04	1.06	1.56	0.12	0.22	0.47	0.24	0.52	0.35
Cluster-22000.0	0	0	0.2	0	0	0	0.26	0	0	0.15	0.35	0.28	0	0	0	0	0	0
Cluster-49494.11950	0	0	0	0	0	0	60.52	0	1.23	0	0	0	0	0	0	0	0	0
Cluster-49494.134925	3.2	1.44	2.94	1.04	1.73	1.28	1.28	0.46	0.43	0.57	0.72	0.2	0	0	0	0	0	0
Cluster-49494.92432	15.86	13.34	12.69	6.64	7.06	5.84	8.43	7.34	7.56	5.97	6.18	5.83	1.29	8.65	8.84	5.6	5.14	8.5
Cluster-49494.136558	0	0	0	0	0	0	0	0	0	0	0	0	0	0	0	0	0	0
Cluster-49494.105717	52.55	43.19	55.5	44.23	47.75	41.58	41.5	34.35	40.14	35.1	40.27	47.08	2.89	37.17	29.74	42.91	15.79	25.03
Cluster-30995.0	0	0	0	0	0	0	0	0	0	0.88	0	0	0	0	0	0	0	0
Cluster-49494.91376	2.61	1.61	0.24	0.95	0.28	0.48	0.35	0.4	0.15	0.99	0.36	1.34	0.44	0.92	2.06	1.89	0.85	1.47
Cluster-49494.123063	0	0	0.62	0	0	0	0	0	0	0	0	0	0	0.64	0	0	0	0
Cluster-49494.66148	0.27	0.24	0.33	0.13	0.2	0	0	0.08	0.07	0	0.07	0	0	0	0	0	0.1	0.09
Cluster-49494.83924	0.32	0.11	0.11	0.43	0.59	0.36	1.54	2.13	0.92	0.04	0.71	0.44	0.13	2.67	1.79	0.55	0.82	0.63
Cluster-49494.72947	0.94	1.21	1.4	1.24	1.2	1.24	1.28	1.38	1.41	0.59	0.35	0.62	0.15	0.59	0.85	0.8	2.08	0.5
Cluster-43998.0	0	0	0	0	0	0	0	0	0	0.21	0.24	0	0	0	0	0	0	0.63
Cluster-49494.102124	6.01	0	0	0	0	0	0	0	0	0	0	0	2.23	0	0	0	0	0
Cluster-49494.29214	5.22	0	0	0	0	0	0	0	0	5.57	0	0	0	0	0	0	0	0
Cluster-49494.111067	0.74	0.53	0.21	0.7	1.11	0.85	0.74	0.47	0.22	0	0.75	0.31	0.11	0.52	1.09	1.08	0.3	0.63
Cluster-49494.117313	0.15	0.08	0	0.18	0.06	0.05	0.12	0	0.11	0	0.12	0	0.05	0.16	0.1	0.27	0.17	0
Cluster-49494.53094	0.73	0.94	0	0.52	0.27	0	0	0	0.55	0	0	0	0	0	0	0	0	0
Cluster-49494.30151	0.17	0.15	0.96	0	0	0	0	0	0	0.12	0.27	0	0	0	0	0	0	0
Cluster-39800.0	0.51	0.45	0.46	0	0.13	0	0	0.87	0.26	0	0	0.14	0	0	0	0	0	0
Cluster-56812.0	0	0	0	0	0	0	0	1.17	0	0	0	0	0	0	0	0	0	0
Cluster-49494.148202	0.44	0.13	0.13	0.49	0.22	0.23	0.23	0.25	0.11	0	0.35	0	0	0.13	0	0.25	0	0
Cluster-49494.14985	0	0	0	0	0	0	0	0	0	0	0	0	0	0.68	0	0	0.31	0.26
Cluster-49494.68059	1.49	1.28	0	0	1.07	3.97	0	1.17	0	1.69	0	0	1.09	0	2.57	1.29	6.78	0
Cluster-29552.7	0.08	0.15	1.3	0	0.25	0	0	0.22	0	0	0	0.13	0	0	0	0	0	0
Cluster-64868.0	0.32	0.28	0	0.23	0.94	0	0.73	0.54	1.21	0.22	0	0.26	0	0.28	0.29	0	0	0
Cluster-19498.0	0	0	0.43	0	0.17	0	0	0	0.18	0.17	0.94	0	0	0	0	0	0	0
Cluster-61273.0	0	0	0.43	0	0.16	0	0	0	0	0	0.17	0.2	0	0.11	0	0	0	0
Cluster-49494.82042	0	0.65	0	2.68	0.55	1.3	1.09	0	0.58	0	0	0	0	0.65	1.33	0.65	1.06	0
Cluster-59056.0	0	0	0	0.07	0	0.23	0	0	0	0	0.08	0.17	0	0.18	0.09	0.08	0.22	0.7
Cluster-48083.0	0	0.24	0	0	0.2	0	0	0.23	0	0	0	0	0	0	0.24	0	0.33	0
Cluster-49494.61853	10.31	11.43	7.74	13.56	12.17	12.21	6.63	7.07	7.28	3.4	2.58	3.95	1.13	8.85	8.71	9.87	8.93	9.56
Cluster-27785.0	0	0	0	0	0.73	0	0	0	0	0	0	0	0	0	0	0	0	0
Cluster-49494.94749	0.23	0.1	0	0	0.26	0.78	0.1	0.42	0	0.07	0	0	0	0.5	0.5	0.69	0.12	1.06
Cluster-49494.61632	0	0.35	1.07	0	0	0.67	0	0	0	0.27	0	0.32	0	0.72	2.18	0	0	0
Cluster-49494.68678	0	0.1	0	0	0.19	0	0.14	0.08	0.13	0.11	0.24	0.19	0.08	0.14	0.23	0	0	0
Cluster-49494.138546	0.21	1	0.43	0.28	0.07	0.37	0.71	0.6	0.35	0.14	0.08	0.32	0	0	0.2	0.16	0.21	0.09
Cluster-49494.42106	0	0	0	0	0	0	0	0	0	0	0	0.58	0	0	0	0	0	0
Cluster-49494.109401	0.8	0.91	1.33	0.94	1.4	1.17	0.82	0.89	1.08	0.59	0.7	0.84	0.04	0.67	0.57	0.58	0.64	0.52
Cluster-49494.116869	19.82	17.57	9.3	16.16	16.38	11.82	8.24	8.6	8.01	8.02	8.98	9.55	2.08	18.16	20.08	19.59	14.13	14.48
Cluster-6745.0	0	0	0	0	0	0	0.77	0	0.33	0	0	0	0	0	0	0	0	0
Cluster-49494.155496	0	0.18	0	0.11	0.07	0.04	0.04	0	0	0	0	0	0.03	0.23	0.18	0.21	0.11	0.3
Cluster-49494.57358	0	0	0.73	0	1.94	0	0	0.72	0	0	0	0	0	0	0	1.53	0	0
Cluster-44226.0	0	0	0	0	0	2.49	0	0	0	0	0	0	0	0	0	0	0	0
Cluster-49494.112015	0	0	0	0	0	0	0	0	0	0.45	0.18	0.1	0.19	2.38	1.04	0	2.23	0.86
Cluster-49494.37429	0	0.15	0.08	0	0	0.14	0.07	0.07	0	0	0	0.07	0.06	0.08	0.08	0	0.29	0
Cluster-17427.2	0	0	0	0.17	0.7	0.19	0	1.41	0.18	0.33	0.56	1.94	0.16	0	0	0	0	0
Cluster-49494.124772	6.04	5.97	6.39	7.02	4.09	3.55	2.33	2.84	2.38	6.39	6.89	4.01	0.22	0.92	0.83	0.74	2.14	1.35
Cluster-13016.0	0	0	0	0	0	0	0.28	0.31	0.54	0	0	0	0	0	0	0	0	0
Cluster-49494.145531	0	0	0	0.09	0	0	0.28	0	0	0	0	0.49	0.05	0	0	0	0	0
Cluster-49494.6978	0	0	0	0	0	0	8	0.59	4.87	0	0	0	0	0	0	0	0	0
Cluster-49494.47033	1.35	1.59	0.48	4.22	1.15	2.94	1.85	1.5	1.36	0.38	0.16	0.55	0	0.23	0.12	0.16	0	0.26
Cluster-49494.128494	0	0	0	0	0	0.45	0.59	0	0	0	0	0	0	0	0	0	0	0
Cluster-49705.1	0	0	0	0	0	0	0	0	0	0	0	0	0.44	0.53	0.55	0	4.21	0.65
Cluster-1951.0	0	0	0	0	0	0	0.36	1.46	2.83	0	0	0	0	0	0	0	0	0
Cluster-49494.143809	0	0	1.63	0	0	0	0	0	0.99	0	0	4.03	0	0	0	0	0	0
Cluster-49494.24986	0	0	0.09	0.07	0.29	0.15	0.08	0.08	0.08	0	0	0	0	0.81	0.09	0.58	1.43	0.79
Cluster-49494.35632	0	12.99	0	0	0	0	0	0	0	0	0	0	0	0	0	0	0	0
Cluster-65280.0	0	0	0	0	0.23	0	0.37	0.4	0	0.92	1.13	0.4	0.22	0	0	0	0	0
Cluster-49494.64749	0	0	0	0	0	0	0	0	0	0.89	0	0	0	0	2.37	0	0	0
Cluster-49494.65035	0	0.29	0.15	0.12	0.49	0.26	0.26	0	0.12	0	0.13	0	0.11	0.58	0.29	0	0.57	0.33
Cluster-40870.2	2.33	2.67	18.35	0.4	0.26	0	0.14	3.21	4.19	1.28	0.86	0.3	0	0	0.16	0	0.21	0
Cluster-58508.0	0.2	0.17	0	0.07	0	0.08	0.08	0	0	0.43	0	0.08	0	0	0.09	0.08	0.11	0
Cluster-1729.0	0	0	0	0	0	0	24.6	56.55	104.14	0	0	0	0	0	0	0	0	0
Cluster-49494.4786	0	0	0	0	0	0	1.96	0.5	1.11	0	0	0	0	0	0	0	0	0
Cluster-410.0	0	0	0	0	0	0	0	0	0	3.36	0	4.18	0	0	0	0	0	0
Cluster-49494.63917	4.89	3.72	3.53	2.88	4.17	2.79	1.32	0.76	1.49	2.38	1.52	0.64	0	1.17	0.68	1.5	0.73	1.81
Cluster-49494.165060	0	0.16	0.78	0	0.04	0.08	0.06	0.3	0.39	0.6	0.93	0.36	0.01	0	0	0	0	0
Cluster-49494.31265	0	0	0	0	0	0	0	0	0	0	0	0	0	0	0	0	0	0
Cluster-10920.0	0	0	0	0	0	0	6.02	1.11	2.5	0	0	0	0	0	0	0	0	0
Cluster-49494.93278	2.74	2.93	1.65	2.5	1.02	1.97	2.98	3.87	2.73	3.31	3.26	5.74	1.34	6.08	6.76	7.19	6.39	7.37
Cluster-49494.86245	65.32	74.49	430.1	34.51	85.16	45.78	91.1	362.66	451.26	896.2	8.92	669.64	82	4.65	2.85	0.46	4.98	2.23
Cluster-49494.56802	0.22	0.27	0.33	0.42	0.32	0.1	0.07	0.23	0.07	0.03	0.04	0.04	0.09	0.04	0.12	0.11	0.1	0.04
Cluster-49494.23043	0.08	0.11	1.44	0	0.89	0	0.9	0.05	0.71	0.86	1.05	1.47	0	0	0	0	0	0
Cluster-49494.111242	38.49	37.4	23.47	42.48	49.76	52.4	37.17	31.54	35.36	32.29	35.7	48.34	2.27	26.17	23.82	25.38	20.6	19.88
Cluster-49494.10904	0	0	0	0	0	0	4.71	1.05	1.84	0	0	0	0	0	0	0	0	0
Cluster-15784.0	0	0	0	0	0	0	0.56	0.97	0	0	0	0	0	0	0	0	0	0
Cluster-64111.1	1.04	0	0	0	0	0	0	0	0	0	0.74	0	0	0	0	0	0	0
Cluster-49494.59882	0	0	0	0	0	0	0	0	0	0.32	0	0	0	0.43	0.44	0.42	0.65	0.51
Cluster-49494.30255	0	0	0.42	0	0.35	0	0.14	0.16	0.09	0.45	0.33	0.29	0	0	0	0	0	0
Cluster-51611.0	0	0	0	0	1.48	0	0	0	0	0	0	1.35	0	0	0	0	0	0
Cluster-49494.66238	0	31.86	0	0	7.78	0	0	8.65	0	0	0	0	0	0	0	0	0	0
Cluster-49494.157892	0.3	0.44	3.27	0	1.3	0.24	2.5	1.68	1.59	5.13	2.94	1.62	0.1	0	0	0	0.04	0
Cluster-49494.98469	0.25	0.24	0.58	0	0	1.16	0.26	0.57	0	0.17	0.16	0	0	0.41	0.3	0.84	1.23	1.27
Cluster-9360.0	0	0	0	0	0	0	1.34	0.56	0.2	0	0	0	0	0	0	0	0	0
Cluster-49494.66624	11.33	11.75	9.81	12.82	10.54	12.96	8.04	6.81	7.76	3.82	3.52	4.96	1	5.13	5.27	6.55	6.08	6.57
Cluster-49494.155960	0	0	0	0	0	0.07	0	0	0	0	0	0	0	0.28	0.21	0.72	1.59	0.3
Cluster-49494.4542	0	0	0	0	0	0	0	0	0	0	0	0	0	0	0	0	0	0
Cluster-49494.90961	1.11	0.82	0.67	1.21	1.34	2.07	0.68	0.85	0.4	0.73	0.41	0.55	0.17	0.74	0.57	0.36	0.4	0.3
Cluster-67467.0	0.14	0	0.13	0.31	0.1	0.45	0.22	0	0.11	0.2	0	0	0.29	0	0.13	0	0	0
Cluster-49494.108552	16.45	17.43	11.45	11.52	10.4	9.87	8.08	8.6	7.74	13.16	16.15	9.1	0.62	4.54	6.06	5.21	5.28	4.11
Cluster-49494.95292	12.56	15.66	10.95	9.42	11.33	13.3	9.44	18.55	16.84	4.06	4.88	8.18	3.39	25.87	13.42	35.59	35.98	49.95
Cluster-49494.90745	6.41	8.95	5.32	8.46	5.2	7.65	4.57	3.46	5.2	1.51	2.36	3.08	0.91	3.54	3.44	3.31	7.48	4.63
Cluster-49494.18656	0	0	0	0.29	0	0	0	0	0	0	0.32	0	0	0	0	0.17	0	1.22
Cluster-49494.162629	0	0	0	0	0	0	0.92	0.72	0.25	0	0	0	0	0	0	0	0	0
Cluster-49494.16868	0.16	0	0.07	0.35	0.41	0.98	0	0	0	0.12	0.06	0.07	0	0.49	0.56	0.4	0.26	0.55
Cluster-49494.121281	0	0	0	0	0.11	0	0	0	0	0	0	0	0.16	0	0.06	0.29	0	1.37
Cluster-49494.10555	0	0	0	0	0	0	0.12	0.1	1.06	0	0	0	0	0.04	0	0	0.03	0
Cluster-31869.0	0.7	0.3	0	0.51	0	0.29	0	0	0.26	0.24	0.81	0	0	0	0	0	0	0
Cluster-49494.76483	39.07	38.5	26.72	38.36	38.79	46.8	25.83	26.33	25.44	14.06	13.02	19.28	4.01	25.35	23.67	26.95	20.57	25.96
Cluster-49494.102568	0	1.81	0.45	0.56	1.16	0.44	2.19	1.1	0.18	0	0	0	0	0.82	0	0	0.71	2.26
Cluster-49494.23487	0	0	0	0	0	0	0	0	0	0	0	0	0	0	0	0	0	0
Cluster-26644.0	0	0	0.96	0	0	0	0	0.47	0.43	0	0	0	0	0	0	0	0	0
Cluster-49494.93577	1.49	1.82	1.02	0.78	1.56	1.45	1.19	1.65	1.11	0.22	0.21	0.62	0.33	0.97	1.81	1.69	1.36	1.64
Cluster-46616.0	0	0	0	0	0	0	0	0	0	0	0	0	0	0	0	0	0	0
Cluster-49494.7850	0	0	2.18	0.21	0.14	0.44	1.1	0	2.74	4.54	3.89	2.33	0	0	0	0	0	0
Cluster-64162.0	0	0	0	0	0	0	0	0	4.86	0	0	0	0	0	0	0	0	0
Cluster-2678.1	0	0	0	0	0	0	6.08	0	0	0	0	0	0	0	0	0	0	0
Cluster-66903.0	0.36	0	0.16	0	0.4	0.14	0	0	0.14	0	0	0.15	0	0.16	0.16	0	0.21	0
Cluster-43715.0	0	0	0	0	0	6.31	0	0	0	0	0	0	0	0	0	0	0	8.01
Cluster-57260.0	0.11	0	0.39	0	0	0	0	0	0	2.49	0	0.09	0	0	0	0	0	0
Cluster-49494.66419	0	9.44	8.59	14.07	7.9	6.94	8.46	9.9	9.58	4.42	2.2	5.26	2.3	14.13	8.12	13.61	28.77	11.91
Cluster-15179.0	0	0	0	0	0	0	0.39	0.29	0.63	0	0	0	0	0	0	0	0	0
Cluster-9152.0	0	0	0	0	0	0	0.42	0.38	1.06	0	0	0	0	0	0	0	0	0
Cluster-49494.97594	6.8	2.18	21.13	10.32	112.63	1.25	4.28	18.03	13.46	79.77	74.61	42.25	1.98	0.09	0	0	0.05	0
Cluster-49494.4445	0	0	0	0	0.22	0.24	0	0.75	0	0	0.23	0	0	0	0	0	0	0
Cluster-49494.47832	0.56	0.24	0	0.2	0.41	0.45	0	0.47	0	0	0	0.22	0	0.25	0	0	0.67	0.28
Cluster-49494.79172	0	0.18	0.38	0.15	0.15	0	0.11	0.47	0	0.05	0	0.29	1.39	5.87	3.39	9.12	9.82	18.89
Cluster-49494.41138	0	0.64	1.25	1.59	1.64	2.56	0	0.61	0	0	0	1.1	0	1.28	0.66	0.64	2.09	2.36
Cluster-49494.155764	1.24	1.05	0.63	0.29	0.41	0.44	0.32	0.09	0.1	0.1	0.53	0.35	0	0	0	0	0	0
Cluster-31988.0	1.26	0	0	0	0	0	0	0	0	0	0	0	0	0	0	0	0	0
Cluster-49494.13753	0	0.6	0	0	0	0.28	0	0	0	0	0	0	0	0.3	0	0	0	0
Cluster-20909.0	0	0	0.34	0	0	0	0	0	0	0.53	0	0.31	0	0	0	0	0	0
Cluster-49494.5924	0	0	1.29	0.1	0.1	0	0	0.73	0.53	1.84	1.7	0.47	0	0	0	0	0	0
Cluster-49494.3557	0.29	0	0.27	0.54	0.11	0	0	0	0.11	0	0.23	0	0	0	0	0	0.5	0
Cluster-64226.0	0.04	0.1	1.12	0	0.27	0.17	0.26	0.16	0.93	1.69	0.84	0.73	0.07	0.03	0	0	0	0
Cluster-49494.80433	0.87	0.31	0.64	0.75	0	0.92	0.49	0	0.82	1.22	0.52	1.03	0.22	1.9	1.52	2.03	1.23	2.8
Cluster-64387.0	0	0.27	0	0	0.23	0.5	0	0	0	0	0	0	0.64	0	0	0	0	0
Cluster-23394.0	0	0	0.18	0	0	0	0	0	0	0	0	0	0	0	0	0	0	0.2
Cluster-49494.97740	0.04	0	0	0	0	0	0.03	0	0.06	0	0	0	0	0.07	0	0.07	0.09	0
Cluster-49494.134888	5.71	3.06	5.37	2.97	2.96	1.18	1.29	0.16	0.56	0.53	0.26	0.47	0	0	0	0	0	0
Cluster-49494.134692	1.04	0.83	1.06	0.17	0.19	0.19	0.18	0	0.18	0.17	0	0.19	0	0	0.21	0	0	0.24
Cluster-41313.0	0	2.14	1.87	0	3.5	0	0	5.72	0	0	0	0	0	0	0	0	0	0
Cluster-49494.97019	7.97	9.3	3.46	0.14	0.23	0.09	3.07	2.47	2.48	0	0	0	0.52	1.1	0.18	1.92	2.18	0.81
Cluster-18472.0	0	0	0	0.34	0	0	0	0.2	0	0	0.18	0.38	0	0	0	0	0	0
Cluster-49494.51741	0.07	0.73	0.77	0.89	0.35	0.87	0.81	0.5	0.65	0.19	0.41	0.9	0.39	0.68	0.84	0.79	1.3	0.54
Cluster-54931.1	0	0	0	0	0	0	10.18	7.94	4.97	0	0	0	0	2.88	0	0	0.91	0
Cluster-49494.58198	1.33	1.05	0	0.43	0.4	2.17	0.21	0.61	0	0.49	0.29	0.28	0	0	0.6	0.45	1.05	0
Cluster-49494.28063	0	0	0	0	0	4.36	0	0	0	0	0	0	0	0	0	0	0	0
Cluster-33579.0	0.23	0	0.21	0	0	0	0	0	0	1.78	0	0	0	0	0	0	0	0
Cluster-2102.0	0	0	0	0	0	0	0.66	0.24	1.08	0	0	0	0	0	0	0	0	0
Cluster-61388.0	0	0.51	0.5	0	0	0	0.43	0	0	0.76	0	0.44	0.42	0	0	0	0	0
Cluster-49494.26672	0.1	0.17	0.44	0.5	0.36	0.3	0.84	0.33	1.08	0.07	0	0.24	0	0.52	0.09	0.08	0.43	0.39
Cluster-49494.156606	0.52	0.46	0	0	0.38	0	0	0	0	0	0.14	0	0.12	0.47	0.47	0	0.83	0
Cluster-49494.102477	9.17	7.96	6.96	9.13	9.92	14.57	4.85	4.67	4.32	1.98	3.29	3.19	0.72	9.43	7.83	13.41	4.47	3.91
Cluster-49494.115953	0	0.07	0.1	0	0	0.06	0	0.25	0.18	0	0	0	0	0	0	0	0.14	0
Cluster-55474.0	0	0	0	0.46	0.23	0.77	0.48	0	0.72	0	0	0	0	0	0	0	0	0
Cluster-49494.147697	0	0	0	0.25	0.13	0.13	0	0.07	0.13	0.12	0.07	0	0	0.08	0	0.21	0	0.17
Cluster-49494.63764	0.46	0.65	0.59	0.58	0.68	0.17	0	0.31	0.04	0.5	0.32	0	0.23	2.89	1.35	0.49	1.19	0.43
Cluster-40074.0	0	0.45	0.46	0.19	0.19	0.42	0	0	0	0	0	0	0	0	0	0	0	0
Cluster-25792.0	0	0	0.97	0	0	0.3	0	0	0	0.5	0	0	0	0	0	0	0	0.13
Cluster-49494.33724	0.43	0	0	0	0	0	0	0	0	0	0.05	0	0.08	0	0	0	0	0
Cluster-49494.73079	0	0	0.18	0	0.44	0.58	0	0	0.09	2.06	1.46	0.21	0.1	0	0.1	0	0.25	0
Cluster-28210.0	0	0.17	0	0.57	0.43	0	0.15	0.33	0	0	0	0	0	0	0	0	0	0.2
Cluster-6118.0	0	0	0	0	0	0	2.69	1.18	1.43	0	0	0	0	0	0	0	0	0
Cluster-49494.123525	0.16	0.37	0.42	0	0.2	0.65	0.08	0.1	0.16	0.17	0.18	0.35	0.18	0	0	0.3	0.07	0.09
Cluster-63425.0	0	0	0	0	0	0	0	0	0	0	0	0	0.23	1.17	1.77	4.22	3.27	2.03
Cluster-41058.0	0	0	0	0	0	0	0	0	0	0	0	1.02	0	0	0	0	0	0
Cluster-49494.54964	0	0	0.16	0.07	0	0.05	0	0.15	0	0	0.1	0	0.2	2.6	1.89	1.69	1.27	0.96
Cluster-49494.63256	0	0	0	0	0	0	0	0	0	0	0	0	0	0	0	0	0	0
Cluster-49494.131596	0	0	0	0	0	0	0	0	0	0	0	15.23	0	0	0	0	0	0
Cluster-49494.133450	0.24	0	0	0.23	0	0.13	0	0	0	0	0	0	0	0	0	0	0	0
Cluster-49494.101325	0.62	0.66	0.46	0.74	0.46	0.4	0.1	0	0	0.27	0.2	0.1	0.26	0.9	0.67	1.37	1.56	1.01
Cluster-50512.0	0	0	0	0	0	0	0	0	0	0	0	0	0	0	0	0	0	0
Cluster-49494.48807	6.06	4.73	8.97	2.73	2.26	1.76	0.93	0	3.19	11.77	8.88	9.02	0	0	0	0	0	0.13
Cluster-32187.0	0.22	0.58	0	0	0	0	0.4	0.44	0.66	0	0	0	0	0	0	0	0	0
Cluster-49494.135266	0.73	0.66	0.8	1.05	1.14	1.02	0.18	0	0	1.23	1.44	0.59	0.08	0.37	0.33	0.18	0.36	0.39
Cluster-6299.0	0	0	0	0	0	0	0.22	0.98	1.97	0	0	0	0	0	0	0	0	0
Cluster-49494.24244	0	0.44	0.36	0.22	0.15	0.47	0	0	0.15	0	0	0	0	0.18	0.09	0	0.11	0.6
Cluster-49494.67699	1.17	1.61	0.36	0.48	1.45	1.55	0.1	0.22	1.18	0.47	0.42	0.33	1.07	1.29	0.47	1.77	1.94	1.71
Cluster-44862.0	0.37	0	0.65	0	0	0	0	0	0	4.77	0	0	0	0	0.33	0.32	0	0
Cluster-49494.54634	2.52	2.15	2.42	2.79	2.08	1.45	1.16	1.13	1.3	1.05	0.99	1.24	0.09	0.76	0.65	0.57	1.1	0.84
Cluster-21412.0	0	0	0.5	0	0	0	0.86	0.48	0.89	0	0	0	0	0	0	0	0	0
Cluster-49494.132832	7.33	7.76	5.54	9.34	4.51	5.12	2.76	3.83	3.76	1.69	2.17	0.54	0.05	0.33	0	0.34	0.12	0.23
Cluster-49494.77050	2.21	4.24	3.91	2.48	4.96	4.9	3.9	3.48	3.03	1.44	1.12	1.92	0.22	2.74	2.25	2.92	1.59	2.04
Cluster-50486.0	0	0	0	0	0	6.51	0	0	0	0	0	0	0	0	0	0	0	0
Cluster-49494.8597	0	0.29	1.21	0	0.49	0.13	0.39	0.57	0.63	1.55	2.13	0.69	0.23	0	0	0	0	0
Cluster-49494.87497	8.76	12.86	8.89	7.55	8.09	8.83	7.94	8.86	8.16	3.37	3.28	9.06	2.49	5.72	6.68	7.81	7.34	4.92
Cluster-49494.127588	1.31	1.38	1.14	2.13	0.97	2.17	0.35	0.57	0.65	0.74	0.46	0.7	0.42	0.63	0.59	0.45	1.03	1.05
Cluster-63829.0	0.45	0.4	0.17	0.4	0.2	0.21	0.43	0	0	0	0.29	0.31	0.06	0.08	0	0.08	0	0.09
Cluster-49494.100488	0	0	0.23	0.44	0.25	0.29	0.45	0	0	0	0	0	0	0	0	0.41	0.31	0.15
Cluster-49379.0	0	0	0	0	0	0	0	0.15	0.68	0	0	0	0	0.32	0	0	0	0
Cluster-49494.95648	0.61	1.05	0.64	2.17	0.49	0.11	0.29	1.38	0.64	0.17	0.48	0.18	0	0.17	0	0	0.24	0.14
Cluster-49494.74785	0.24	0.26	0.16	0.17	0.86	0.69	0	1.01	0.39	0	0.02	0	0.06	0	0.1	0.2	0.25	0.09
Cluster-49494.52200	0	0	0	0	0	0	0	0	0	0	0	0	0	0	0	0	0	0
Cluster-49494.132954	0	0.08	0	0	0.19	0	0	0	0	0	0	0	0	0	0	0	0	0
Cluster-55150.0	0	0	0	0	0	0	0	0	0	0	0	0	0	0.83	1.72	0	0	0
Cluster-28041.0	0	0	0.32	0.02	0.15	0	0	0	0.71	0	0.9	1.45	0	0	0	0	0	0
Cluster-49494.11664	0	0	0	0	0	0	0.23	0.24	0	0	0	0	0	0	0	0	0	0
Cluster-15851.0	0	0	0	0	0	0	1.47	0.9	0.64	0	0	0	0	0	0	0	0	0
Cluster-47523.0	0	0	0	0	0.24	0	0	0	0	0	0	0.77	0	0	0	0	0	0
Cluster-49494.78895	0	0	0	0	0	0	0	0	0	0	0	0	0	0	0	0	0	0
Cluster-49494.96493	19.34	18.92	19.29	18.62	15.13	17.79	12.33	12.21	13.65	15.71	13.48	14.57	1.24	8.6	7.26	6.07	7.92	7.36
Cluster-49494.151556	0	0	0	0	0	0	0	0	0	0	0	0	0	0	0	0	0	0
Cluster-49494.157473	0	0	0.14	0	0	0	0	0	0.22	0	0	0.12	0	0.13	0	0.13	0.34	0
Cluster-49494.90793	1.02	0.28	0.87	0.19	0.94	0.35	0.78	0.5	0.29	8.91	14.33	1.61	0	0.34	0.56	0.66	0.22	0
Cluster-49494.95529	17.69	20.01	11.47	18.53	19.58	22.61	7.54	7.19	6.64	10.41	9.74	6.31	1.42	13.44	12.74	10.02	8	6.55
Cluster-26530.1	0	0	0	1.49	0	0	1.52	0	0	0	0	0	0	0	0	0	0	0
Cluster-66046.0	0.19	0	0	0	0.28	0.15	0	0	0	0	0	0	0	0	0.17	0.32	0	0
Cluster-45146.1	0	0	0	0.36	0	0	0	0	0	0.33	0	0.38	0	0	0	0.86	0	0
Cluster-55950.0	0	0	0	0	0	0	0	0	0	0	0	0	0	0.39	0.4	0.38	0.58	0.46
Cluster-49494.150530	0	0.08	0.27	0.18	0.19	0	0	0.06	0	0	0	0	0	0	0	0	0	0
Cluster-49494.34953	0	0.03	1.88	0.27	0.4	0.47	0.19	0.74	1.18	4.4	2.66	2.81	0	0	0	0	0	0
Cluster-49494.28647	0	0.32	0.32	0.26	0.54	0.6	0	0.31	0	0.49	0.28	0	0	0	0	0	0	0
Cluster-40797.0	0.18	0.08	0.41	0.39	0	0	0	0.08	0	0	0	0	0	0	0	0	0	0.09
Cluster-46317.0	0	0	0.18	0.15	0.3	0	0	0.17	0	0	0	0	0	0	0.18	0	0	0
Cluster-39429.1	2.51	0	0	0	0	0	0	0	0	0	0	0	0	0	0	0	0	0
Cluster-49494.126968	0	0.35	0.21	0	0	0	0	0	0.08	0	0	0	0	0	0	0	0	0
Cluster-49494.107619	0.2	0	0	0.32	0	0.11	0	0.37	0.05	0.02	0.05	0	0	0	0.06	0	0	0.13
Cluster-20104.0	0	0	0.49	0	0	0	0	0	0.17	0.34	0.07	0.09	0	0	0	0	0	0
Cluster-3217.0	0	0	0	0	0	0	0.45	0	1.59	0	0	0	0	0	0	0	0	0
Cluster-50766.0	0	0	0	0	0	0	0	0	0	0	0	0	0	0	0	0	0	0
Cluster-49494.45366	0	0	0	0	0	0	0	0	0	0	0	0	0	0	0	0	0	0
Cluster-2246.0	0	0	0	0	0	0	0.19	0	0.7	0	0	0	0	0	0	0	0	0
Cluster-49494.8732	0	0	0	0	0	0	2.7	3.9	7.42	0	0	0	0	0	0	0	0	0
Cluster-55696.0	0	0.48	0	0	0.2	0	0	0	0	0	0	0	0	0	0.12	0.12	0	0.14
Cluster-49494.18617	0	0	0	0.29	0.21	0	1.01	0.27	0.75	0.43	0.4	0.55	0.07	0	0.12	0	0	0.29
Cluster-49494.65997	14.17	13.98	14.48	14.73	11.98	12.32	10.47	11.89	11.49	12.37	16.75	13.69	1.46	6.69	10.19	14.57	10.59	12.6
Cluster-47213.0	0	0.23	0.24	0	0	0.65	0	0	0.2	0	0	0.22	0	0	0	0	0	0
Cluster-63723.0	0	0	0	0	0	11.84	0	0	0	0	0	0	0	0	0	0	0	0
Cluster-49494.113274	0.91	1.06	0.85	1.83	1.98	1.38	0.39	0.48	0.69	1.04	0.69	0.84	0.05	0.89	0.25	0.59	0.47	0.64
Cluster-49494.89694	549.86	507.95	399.16	440.14	604.14	542.52	455.67	511.82	424.41	561.44	603.41	562.86	101.96	780.89	764.72	833.18	705.19	577.27
Cluster-49494.107020	0	0	0.23	0	0	0	0	0	0	0	0	0	0	0	0.24	0.45	0	0
Cluster-24510.0	0	0	0.84	0	0	0	1.46	0.84	2.39	0	0	0	0	0	0	0	0	0
Cluster-49494.139727	0	0.53	0	0.92	0	1.39	0.77	0	0.44	0	0	0	0	0	0	0	0	0
Cluster-49494.64337	0	0	0.09	0.42	0.42	0	0	0.25	0	0	0	0	0	0	0	0	0.15	0.17
Cluster-49494.75610	2.56	3.01	1.7	3.02	2.79	3.53	1.98	1.62	2.37	0.39	0.46	0.77	0.47	1.45	1.5	2.28	1.57	1.93
Cluster-49494.104923	0	0.1	0	0	0	0.08	0	0	0	0	0	0	0	0.24	0.04	0.12	0.1	0.19
Cluster-49494.145921	0	0	0	0	0	1.2	0.93	0	1.04	0	0	0	0	0	0	0	0	0
Cluster-49494.96196	2.36	1.27	0.86	1.18	1.4	1.19	0.67	0.77	0.41	0.67	0.83	0.99	0.06	0.67	1.1	1	0.97	0.97
Cluster-49494.15499	0	0	0	0	0	0	0	0	0	0	0	0	0.19	0.31	0.25	1.33	0.56	1.25
Cluster-49494.25068	0	0	0	0	0	0	0	0	0	0.72	0.5	0	0	0	0	0	0.03	0
Cluster-30228.0	0	0.25	1.04	0	0	0	0	0	0.22	0	0.23	0.24	0	0	0	0	0	0
Cluster-49494.103434	21.53	18.82	20.01	27.79	30.39	31.19	16.8	19.18	14.96	14.14	16.44	14.22	3.8	16.52	15.43	29.39	21.23	19.48
Cluster-49494.67620	13.34	15.94	9.92	12.53	14.58	15.93	8.23	8.19	8.72	6.38	6.86	8.6	0.63	5.2	5.87	3.93	6.33	4.83
Cluster-1952.0	0	0	0	0	0	0	1.94	1.23	1.39	0	0	0	0	0	0	0	0	0
Cluster-49494.84504	11.44	14.5	7.18	11	8.8	7.97	4.39	8.34	5.49	13.05	12.05	13.69	0.9	2.77	5.11	3.75	4.37	4.76
Cluster-49494.96795	45.51	54.36	50.66	67.41	33.61	47.69	115.16	106.5	110.37	18.91	16.47	23.78	5.27	27.42	29.48	27.74	20.82	18.15
Cluster-49494.128218	0.17	0.53	0.53	0.36	0.74	1.43	0.07	0	0	0	0	0.33	0	0.61	0	0.58	0.36	0.61
Cluster-49631.0	0	0	0	0.38	0	0	0	0	0	0	0.4	0	0	0.46	0	0	0	0
Cluster-49494.15057	3.16	0	0	0	0	2.89	0	0	0	0	0	0	0	2.51	0	0	0	0
Cluster-49494.154960	0.26	0.3	0.16	0	0.13	1.01	0	0.22	0	0.13	0.21	0.15	0.23	0.69	1	0.29	0.86	0.52
Cluster-49494.136958	0.25	0.34	3.69	0.63	3.92	0.55	3.73	1.03	1.49	9.98	9.41	4.5	0.07	0	0.02	0	0	0
Cluster-49494.164827	0	0	0.3	0	0.23	0	0.21	0	0.52	0.67	0.26	0	0	0	0	0	0	0
Cluster-24506.0	0	0	0.08	0	0	0	7.28	3.2	2.19	0	0	0	0	0	0	0	0	0
Cluster-62684.0	0.44	0	0.38	0	0	0	0	0	0	0	0	0	0.93	0	0.78	0	0.56	0
Cluster-35756.0	3.78	0	0	0	0	3.48	0	0	0	0	0	0	0	0	0	0	0	0
Cluster-49494.18021	0.16	0.17	0	0	0.28	0.17	0	0	0	0.08	0.04	0	0	0.1	0	0	0	0.18
Cluster-49494.40231	0.44	0.77	0.59	0.8	0.81	1.06	0.17	0.19	0.66	0.15	0	0.54	0	0	0.2	0.19	0.52	0.67
Cluster-49494.42216	0.43	1.51	0.46	0.64	1.43	1.35	0.4	0.49	0.75	0.16	0.12	0.37	0.05	0.19	0.06	0.24	0.4	0.36
Cluster-27977.1	0	0	0	0.67	0	0	0	0	0.47	0.21	0	0	0	0	0	0	0	0
Cluster-49494.54013	0.79	0.5	0.67	0.65	0.37	0.68	0.36	0.69	0.4	0.42	0.65	0.46	0.1	0.52	0.38	0.51	0.54	0.27
Cluster-49494.149779	0.41	0.27	10.61	0.88	1.57	0.68	4.92	5.58	5.44	26.4	28.09	15.85	0.71	0.06	0.04	0.02	0.05	0.05
Cluster-16998.0	0	0	0	0	0	0	0	0	0.16	0.46	0	0	0	0	0	0	0	0
Cluster-49494.57275	0	0	0	0	0	0	0	0	0	0	0	0	0	0	0	0	0	0
Cluster-60096.0	0	0	0	0	0	0	0	0	0	0	0	0	0.44	0.53	1.08	0	0	0.64
Cluster-9456.0	0	0	0	0	0	0	0.08	0.26	0.3	0	0	0	0	0	0	0	0	0
Cluster-49494.134498	0.63	0.72	0.45	1.04	0.83	0.87	0.55	0.73	0.55	0.33	0.28	0.04	0.17	0.79	0.55	0.43	0.71	0
Cluster-49494.162309	0.37	0.73	0.81	0.28	0.43	0.16	0.2	0.18	0.53	0.12	0.07	0.11	0	0	0	0	0	0
Cluster-2148.0	0	0	0	0	0	0	0.14	0.46	0.95	0	0	0	0	0	0	0	0	0
Cluster-49494.96303	11.32	11.84	4.99	13.93	9.06	3.3	3.44	2	7.65	8.02	8.92	6.04	0.92	2.08	2.18	4.34	16.85	4.04
Cluster-49494.77684	0	0	0	0	0	0	0	0	0	0	0	0	0	0	0	0	0	0
Cluster-49494.124277	0.58	1.32	1.14	1.54	1.59	1.44	1	0.87	0.69	0.07	0.56	0.53	0.3	1.25	0.64	0.79	1.09	2.13
Cluster-49494.4643	0	0.15	3.07	0	0.29	0	0.5	0.51	1.64	1.44	1.96	1.71	0	0	0	0	0	0
Cluster-20232.0	0	0	0.91	0.76	0	0	0	0	0.4	0	0.8	0	0	0	0	0	0.7	0
Cluster-49494.105146	0	0	0.13	0	0.13	0	0.11	0	0	0	0.11	0.23	0.38	0.79	0.06	0.67	0.66	0.42
Cluster-5375.0	0	0	0	0	0	0	0.43	0.46	0.61	0	0	0	0	0	0	0	0	0
Cluster-11887.0	0	0	0	0	0	0	0.15	0.17	1.33	0	0	0	0	0	0	0	0	0
Cluster-49494.41509	0.98	1.41	13.4	0.87	2.48	0.73	0.54	1.22	4.53	16.09	19.48	9.51	0.54	0	0	0	0.14	0
Cluster-49494.87381	0.77	0.2	0.34	1.09	1.01	0.53	0.74	0.46	0.5	0.66	1.37	0.88	0	0.73	1.35	0.89	0	0.62
Cluster-10116.2	0	0	0	0	0	0	0.47	0.33	0	0	0	0	0	0	0	0	0	0
Cluster-52643.0	0	0	0	0	0	0	0	0	0	0	0	0	0	0	0	0	0	0
Cluster-49494.80388	30.37	38.45	36.27	31.75	19.3	21.65	25.91	30.5	30.63	16.91	16.04	38.98	1.65	13.14	16.21	12.78	23.61	14.58
Cluster-49494.98774	11.6	13.2	10.63	10	9.45	9.73	8.63	9.28	8.7	8.1	7.12	7.88	1.14	4.18	6.3	5.97	8.28	5.99
Cluster-49494.37709	0	0	0.25	0	0.11	0	0.01	0	0.08	0	0.13	0.21	0	0	0	0	0	0
Cluster-37049.0	0.14	0	1.72	0	0	0	0.23	0.12	0.33	0	0	0	0	0	0	0	0	0
Cluster-49494.82217	0	0.32	0.29	0.59	0.12	0.13	0.32	0.27	0.12	0.69	0.76	0.53	0.22	0.79	0.78	0	1.58	0.76
Cluster-60713.0	0	0	0	0	0	0.3	0	0	0.11	0.26	0	0	0	0	0	0.1	0.13	0
Cluster-49494.163993	0.09	0	1.42	0.29	0.39	0.13	0.02	0.07	0.25	1.52	0.98	0.71	0	0	0	0	0	0
Cluster-49494.120911	0.66	0.57	0	0	0.77	0	0	0	0	0.22	0.25	0.3	0	0	0	0.29	0	0.38
Cluster-12771.0	0	0	0	0	0	0	0.35	1.01	0.45	0	0	0	0	0	0	0	0	0
Cluster-49494.45092	1.24	0.79	1.03	1.73	0.68	0.53	0.45	0.93	0.73	0.06	0.13	0.19	0.07	0.05	0.07	0.05	0.38	0.08
Cluster-49494.24815	0	0	0	0.64	1.3	0.74	0	0.37	0	0	0.34	0	0	0	0.39	0.38	0	0.46
Cluster-49494.140908	0	1.85	1.73	3	0	0	0	0	0	1.28	3.09	0	0	0.9	0	0	0	1.15
Cluster-10332.0	0	0	0	0	0	0	0	0	0	0	0	0	0	0	0	0	0	0
Cluster-49494.157858	0	0	0.61	0.19	0.09	0	0.22	0	0.28	0	0	0	0	0	0.11	0.1	0	0.48
Cluster-49494.105713	3.14	0.86	0	3.75	2.8	2.15	0.43	0.59	0.96	2.47	3.38	1.21	0.44	2.64	3.09	3.85	3.42	3.53
Cluster-49494.126832	0.36	0.25	0.53	0.48	0.32	0.62	0.23	0.12	0.32	0.16	0.17	0.06	0.05	0.58	0.39	0.3	0.24	0.51
Cluster-49494.111979	0	0	0	0	0	0	0	0	0	0	0	0	0	0	0	0	39.33	0
Cluster-59723.0	0.34	0.29	0	0	0	0	0	0	0	0	0	0	0.24	0	0.3	0.29	0.42	0.35
Cluster-49494.84747	1.97	0.69	1.04	1.53	0.91	0.68	2.08	0.5	0.68	0.9	0.98	0.82	0	0.84	0.41	0.42	1.82	1.74
Cluster-49494.59084	6.36	0	0	0	0	0	0	0	0	0	0	0	0	0	5.52	5.76	0	0
Cluster-44208.0	0.36	0.21	0	0	0.09	0	0	0	0	0.26	0	0.1	0	0	0.11	0	0.14	0.12
Cluster-45857.0	0.57	0	0	0	1.25	0	0.42	0	0	0.37	0	0	0	0	0.5	0	0	0
Cluster-49494.159938	0	0.15	0	0.1	0.03	0.21	0.03	0.04	0.03	0	0	0.04	0.09	0.04	0.04	0	0.1	0
Cluster-22300.2	0	0	0	0	0	0	1.28	0.82	0.66	0	0	0	0	0	0	0	0	0
Cluster-5758.0	0	0	0	0	0	0	0.28	0.79	0.21	0	0	0	0	0	0	0	0	0
Cluster-34633.0	0	0.56	0	0	0	0.55	0	0.53	1.47	0.41	0	0.96	0	0	0	0	0	0
Cluster-49494.75241	0	0	0	0	0	0	0	0	0	0	0	0	0	0	0	0	0	0
Cluster-49494.54069	0	0.03	0	0	0	0.35	0	0.05	0.1	0	0.36	0.06	0	0	0	0.04	0.27	0.62
Cluster-49494.81612	0.94	0.56	0.21	0.19	0.31	0.24	0.07	0.3	0.29	0.13	0.1	0.06	0.11	0.48	0.35	0.53	0.19	0.09
Cluster-30885.0	0.32	0	0.4	0	0.08	0	0	0	0	0.71	0.78	0.09	0	0	0	0	0	0
Cluster-49494.130979	0.6	0.68	0.24	0.06	0.32	0.34	0.47	0.29	0.13	0.38	0.35	0.36	0	0	0	0	0	0
Cluster-49030.0	0	0	0.16	0	0	0	0.14	0.15	0	0	0	0	0	0	0.32	0.45	0.21	0
Cluster-49494.52651	0.82	0.72	0	1	0.6	0.66	0	0.23	0	0	0	0	0.19	1.46	0.49	0	0.66	0.28
Cluster-34786.0	0.62	1.07	0	0.45	0.45	0	0	0	0	0	0	0	0	0	0	0	0	0
Cluster-39803.1	0.28	0	0.13	0.21	0.1	0.78	0	0.24	0	0	0	0	0.1	0	0.13	0.12	0.16	0.14
Cluster-55733.0	0.34	0	0	0.62	0.25	0.54	0.39	0.72	0.13	0	0.13	0	0	0.15	0	0	0.2	0
Cluster-49494.83875	13.01	17.51	15.79	14.61	20.37	24.18	10.61	14.18	11.99	8.56	7.81	8.25	1.01	9.82	14.76	9.5	11.72	5.54
Cluster-49494.30392	0	0	0	0	0	0	4.5	0	0	0	0	0	0	0	0	0	0	0
Cluster-49494.38046	0	0	0	0	0	0	0	0	0	0	0	0	0	0	0	0	0	0
Cluster-52999.0	1.73	1.01	0.26	0.32	0.32	0.46	0	0.37	0.33	0.52	0.58	0.24	0	0.13	0	0	0	0
Cluster-44215.0	0	0.57	0.58	0	0	0.27	0	0.55	0	0	0.26	0	0	0	0	0	0	0
Cluster-49494.80902	1	0.31	1.31	0.96	2.21	2.1	1.6	1.98	1.57	0.15	0.57	0	0	0.2	0.5	0.91	1.12	0.35
Cluster-49494.147027	0	0	0	0	0.91	0	0	0	0	0	0	0.86	0	0	0	0	3.74	0
Cluster-49494.123344	0.41	0.37	0.52	0.67	0.98	0.83	0.46	0.41	0.75	0.86	1.29	0.49	0	0.36	0.9	0.75	0.36	0.52
Cluster-49494.94461	17.12	20.96	13.53	18.95	19.01	18.89	14.7	13.54	14.82	15.22	13.5	13.39	2.38	16.69	16.46	15.73	13.73	14.03
Cluster-49494.133940	0	0	0	0	3.68	0	0	0	0	0	0	0	0	0	0	0	0	0
Cluster-49494.49435	0.17	0.44	0.15	0.25	0.62	0.67	0.13	0	0	0	0	0	0	0	0.15	0.14	0	0
Cluster-20678.5	0	0	0	0	0	0	0	0.22	0.44	0	0	0	0	0	0	0	0	0
Cluster-4170.1	0	0	0	0	0	0	0	0	0	0.27	0.1	0	0	0	0	0	0	0
Cluster-49494.118673	0.81	1.14	0.15	1.15	2.08	1.66	1.23	2.72	1.13	0.21	0	0	0	1.35	2.67	0.13	1.97	0.46
Cluster-49494.89717	1.47	1	1.13	0.57	1.18	1.15	1.11	1.32	0.98	0.57	0.74	2.08	0	0.32	0	0	0	0
Cluster-49494.115189	5.6	6.07	6.51	4.96	8.55	6.02	3.31	2.14	3.54	1.13	0.91	2.72	0.43	3.59	3.52	3.88	5.02	3.86
Cluster-20500.0	0	0	0.34	0	0	0.01	0	0	0	0	0	0	0	0	0	0.11	0	0
Cluster-49494.78784	0	1.84	0	0	0	0.54	0	0	0	1.01	0	0	0	0	1.24	0.6	0	0
Cluster-30082.1	0	0	0.64	0	0	0	0	0	1.61	0.5	0.37	1.16	0	0	0	0	0	0
Cluster-49494.103998	5	4.19	5.92	3.65	3.23	2.76	2.43	2.3	1.94	4.19	5.06	3.82	0.82	2.44	1.25	2.67	12.28	2.49
Cluster-49494.82034	0.28	0	0.39	0.28	0.19	0	0.02	0	0	0.23	0.42	0	0	0	0.64	0.26	0	0.24
Cluster-49494.107123	0	0.17	0.08	0.23	0.18	0.34	0	0.18	0	0	0.06	0	0.24	0.68	0.61	1.92	0.91	2.86
Cluster-49494.31128	0	0	1.37	0	0.39	0	1.39	0.21	0.5	0.33	0.63	0.34	0	0	0	0	0	0
Cluster-49494.113978	0	0.03	0.18	0.12	0	0.44	0	0	0	0.11	0.08	0	0.16	0.34	0.06	0.06	0.4	0.23
Cluster-49494.104834	1.42	1.26	1.19	0.82	1.16	1.5	0.65	0.55	0.44	0.35	0.3	0.95	0.12	0.59	0.67	0.63	0.75	0.35
Cluster-60643.3	0	0	0.44	0	0	0	0.13	0	0.7	0	0.71	0.24	0	0	0	0	0	0
Cluster-49494.18102	0.28	0.33	0.17	0.07	0.21	0.15	0.3	0.16	0.07	0	0.38	0.08	0	0.17	0	0	0.11	0
Cluster-49494.132780	3.93	3.95	2.89	2.63	3.84	3.7	1.16	0.89	1.11	1.36	0.88	0.79	0.03	0.25	0.28	0.19	0.23	0.64
Cluster-18996.1	0	0	0	0	0	0.2	0.19	0.41	0	0.34	0.39	0	0	0	0	0	0	0
Cluster-65992.0	0	0	0	0.16	0	0.09	0	0.09	0	0.1	0.17	0	0.04	0.37	0	0	0	0
Cluster-49494.30712	0	0	1.11	0.06	0.35	0.01	0.65	0.57	0	0.84	0.69	0	0.14	0	0	0	0	0
Cluster-5920.0	0	0	0	0	0	0	0.14	0.44	1.04	0	0	0	0	0	0	0	0	0
Cluster-49494.22977	1.25	0.36	0	0.9	0.3	0	0	0	0.18	0.28	0.32	0	0.29	0	0	0.1	0	0.85
Cluster-21763.1	0	0	0.87	0	0	0.27	0	0.28	0	0.45	0	0.79	0.23	0	0	0	0	0
Cluster-7868.0	0	0	0	0	0	0	1.01	0.23	0.71	0	0	0	0	0	0	0	0	0
Cluster-49494.74612	26.42	19.57	19.18	14.85	16.86	22.33	6.58	5.54	8.81	5.57	4.67	3.75	1.09	7.32	6.55	10.74	7.69	13.79
Cluster-49494.127885	0.54	0	0	0	0	0	0	0.44	0	0	0	0	0	0	0.47	0.45	1.41	0
Cluster-49494.161317	0.28	0.15	2.21	0.17	0.38	0.27	0.95	0.44	0.81	3.99	2.95	1.55	0.11	0	0	0	0	0
Cluster-49494.101779	32.85	49.03	29.6	65.51	93.82	36.63	21.1	56.48	15.85	9.79	17.53	20.26	14.5	5.09	17.11	35.71	22.2	15.49
Cluster-49494.123241	0	0	0	0	0	1.59	0	0	0	0	1.24	0	0	0	0	3.11	0	5.86
Cluster-49494.122524	0.69	0.55	0.35	0	0.11	0.17	0.97	0.59	0.41	0.09	0.16	0	0.01	0.42	0.87	0.33	0	0
Cluster-37797.0	0.22	0.2	1.41	0	0.33	0	0	0.19	0.51	0	0	0	0	0	0	0	0	0
Cluster-60047.0	0.3	0	0	0	0	0	0	0	0	0.21	0	0	1.06	0	0.27	0	0	0.93
Cluster-49494.85216	0	0	0	0	0.24	0.06	0.07	0.08	0.14	0.05	0.02	0	0.45	0.95	0.49	1.6	1.39	1.95
Cluster-45996.0	0	0	1.08	0	0	0	0	0	0	0	0	0	0	0	1.18	0	0	0
Cluster-8582.0	0	0	0	0	0	0	1.35	1.06	0.57	0	0	0	0	0	0	0	0	0
Cluster-7580.0	0	0	0	0	0	0	0	3.16	0	0	0	0	0	0	0	0	0	0
Cluster-49494.86884	9.32	12.1	13.74	22.09	8.21	11.46	14.51	14.89	17.58	2.93	2.99	3.15	1.35	3.84	4.19	4.69	8.78	6.26
Cluster-49494.34838	0.33	0.2	6.1	0.49	0.24	0.47	1.11	1.31	2.37	8.89	8.95	3.46	0.18	0	0	0	0	0
Cluster-49494.19323	0	0	0	0	0.19	0	0	0	0	0	0	0	0	0	0.06	0	0	0
Cluster-49494.49169	0.84	0.78	0.6	1.57	0.83	1.3	0.72	0.77	0.95	0.36	0.61	0.48	0.08	0.15	0.36	0.2	0.68	0.41
Cluster-49494.73328	0.86	0.73	4.21	7.81	1.86	1.47	3.63	4.85	0	4.19	2.5	6.15	0.62	1.45	4.49	5.88	2.43	0
Cluster-49494.83766	0	0	0	0	0	0	0	0	0	0	0	0	0	0	0	0	0	0
Cluster-49494.25943	0.1	0.4	0.42	0.14	0.15	0.21	0.08	0.15	0	0.06	0.19	0	0.24	0	0	0.23	0.23	0.09
Cluster-49494.103562	0.15	0.77	1.96	0	0	0.37	0.08	0	0	0.58	0.06	0.41	0	0.04	0.19	0.33	0	0.1
Cluster-49494.156310	0	0	0	0	0.38	0	0	0	0	0	0	0	0	0	0.91	0	0	0
Cluster-49494.155717	0	0	0	0	0	0	1.24	0	0.67	0.54	0	0	0	0	0	0	0	0
Cluster-23606.0	0	0	0.04	0	0	0	1.37	1	0.29	0	0	0	0	0	0	0	0	0
Cluster-49494.29527	0	0	2.01	0	0	0	0	0	0	0	0	0	0	0	0	0	0	0
Cluster-49494.7009	0	0	0.17	0.09	0.09	0.05	0.14	0.16	0.14	0	0	0	0	0	0.05	0.05	0.33	0
Cluster-49494.124411	4.77	12.88	42.21	1.88	1.24	1.42	6.95	6.32	8.75	12.92	12.7	7.78	0.18	0	0.66	0.9	4.8	0
Cluster-4409.1	0	0	0	0	0	0	1.05	0	0	0	0	0	0	0	0	0	0	0
Cluster-2782.0	0	0	0	0	0	0	0	0	0	0	0	0	0	0	0	0	0	0
Cluster-61059.1	0.14	0	1.17	0	0.11	0	0.11	0.37	1.18	2.16	2.63	0.95	0.1	0	0	0	0	0
Cluster-59297.0	0.45	0	0	0	0.33	0	0.33	0	0	0	0	0.69	0	0.39	0.79	0	0	0
Cluster-24076.3	0	0	0	0	0	0	2.01	0.66	0.17	0	0	0	0	0	0	0	0	0
Cluster-49494.82211	0.33	0	0.15	0.11	0	0	0	0.04	0	0	0	0.13	0	0.09	0	0	0	0
Cluster-49494.58982	1.74	1	0.64	1.4	2.44	3.04	0.27	0.58	0.46	0.85	1.03	0.97	0.07	0.58	0.94	0.97	0.6	1.29
Cluster-49494.86198	0	0	0	0	0	0	0	0.05	0	0	0	0	0.03	0	0	0	0	0
Cluster-49494.45919	0.46	0.41	0.09	0.21	0.05	0.7	0	0.07	0.32	0	0.04	0.29	0	0	0.1	0	0.24	0.07
Cluster-49494.44649	0.46	0.27	0.2	0.25	0.35	0.42	0	0.59	0	0.24	0.29	0	0.22	0	0	0	0	0
Cluster-14560.0	0	0	0	0	0	0	0.8	0	0.41	0	0	0	0	0	0	0	0	0
Cluster-49494.48224	0	0	0.32	0.21	0.87	0	0.12	0.42	0.06	1.31	1.23	0.77	0.06	0	0	0	0	0
Cluster-49494.8309	0	0	0	0	0	0	0	0	0	0	0.5	0	0	0	0	0	0	0
Cluster-161.0	0	0	0	0	0	0	0	0	0	1.07	0	0	0	0	0	0	0	0
Cluster-49494.23307	0	0.12	0.13	0.41	0	0	0.32	0.12	0.21	0.2	0.44	0.12	0	0	0	0	0.16	0
Cluster-33906.0	0	0	1.69	0	0	0.38	0	0.2	0	0.33	0	0.58	0	0	0	0	0	0
Cluster-49494.69124	0.42	1.29	0.38	0.62	0.46	1.18	0.81	0.71	0.79	0	0.17	0.69	0	0	0.56	0.18	0.25	0
Cluster-25332.0	0	0	0.77	0	0	0	0	0	0.53	0	0	0	0	0	0	0	0	0
Cluster-41104.0	0.45	0	0.2	0.16	0.17	0.18	0	0	0.51	0.16	0	0	0	0	0	0	0.27	0
Cluster-49494.58828	0	0	0	0	0	0	0	0	0	0	0	0	0	0	0	0	0	0
Cluster-62513.0	0	0	0.76	0	0	0	0	0.76	0	0	0	0	0.68	0	0	0	0	0
Cluster-49494.68022	0.16	0.25	0.33	0.14	0.28	0.59	0.09	0.1	0.03	0.2	0.26	0.27	0	0.12	0.13	0.11	0.13	0
Cluster-34629.0	5.56	1.8	0	0	0	0	0	0	0	0	0	0	0	0	0	0	0	0
Cluster-49494.57117	3.62	3.65	1.9	1.94	3.43	1.57	1.3	1.19	1.5	0.54	1.11	1.59	0	0.29	1.71	0.6	0.8	0.78
Cluster-47526.0	0	0	0	0	0	0	0	0	0	0	5.02	1.58	0	0	0	0.84	0	0
Cluster-54352.0	0.57	0	0	0.41	0	0	0.84	0	0	0.37	0	0	0	0	0	0	0	0
Cluster-49494.50862	1	1.05	0.54	1.03	1.47	1.76	1.55	1.19	1.2	0.57	0.16	0.82	0.27	1.42	0.54	0.34	0.94	0.61
Cluster-2752.0	0	0	0	0	0	0	0.86	0.16	0.27	0	0	0	0	0	0	0	0	0
Cluster-49494.105409	0.11	0.38	0	0.32	1.04	0.34	0.09	0.46	0.24	0.08	0.26	0.46	0.51	0.87	0.87	1	2.8	1.3
Cluster-49494.152043	0	0.12	0	0.31	0.21	0	0.33	0.36	0	0	0	0.12	0	0.13	0	0.24	0.16	0
Cluster-49494.143263	0.11	0.25	3.26	0.1	0.51	0.14	0.18	0.35	0.54	2.73	2.89	1.5	0	0	0	0	0	0
Cluster-49494.9717	0.44	0	0	0	0	0	0	0	0.33	0.16	0	0	0	0	0	0.19	0	0.22
Cluster-63966.0	0	0	0	0	0	0	0	0	0	0	0	0	0	0	0	0	0	0
Cluster-49494.134153	0	6.25	0	0	0	6.42	0	0	0	0	0	0	0	0	0	0	0	0
Cluster-49494.135229	11.42	9.66	7.31	7.92	5.38	6.34	2.27	2.28	2.53	4.54	5.19	2.63	0.32	0.99	1.64	1.75	1.78	1.87
Cluster-49494.156410	0	0	0	0.85	0	0	0	0	0	0	0	0.9	0	0	0	0	0	0
Cluster-22476.0	0	0	25.63	0	0	0	0	0	0	0	0	0	0	0	0	0	0	0
Cluster-49494.41086	0.17	0.15	1.61	0	0.35	0.4	0	0.4	1.32	0	0	0.86	0	0	0	0	0	0
Cluster-49494.132818	1.21	0.95	0.11	0.11	0.33	0.25	0.16	0.06	0.06	0.1	0	0	0	0	0	0	0	0
Cluster-49494.159887	0	0.6	0	1.47	1.01	0	0	0	0	0.87	0	0	0	0	0	0	0	0
Cluster-49494.150343	0	0	0	0	0.41	0	0	0	0	0	0	0	0	0	0	0	0.75	0
Cluster-49494.130535	0	0.94	0.88	2.28	3.16	1.9	0	0	0.83	0	0	0	0	0	0.95	0	0	0
Cluster-49494.6883	0.12	0.09	0	0.07	0	0.14	0	0	0	0	0	0	0.06	0	0	0	0	0
Cluster-49494.80285	4.53	4.19	1.07	1.75	3.99	2.93	0.46	1.27	0.68	1.45	1.65	0.72	0	1.33	1.61	1.02	2.21	0.92
Cluster-12782.2	0	0	0	0	0	0	0.41	0.15	0.84	0	0	0	0	0	0	0	0	0
Cluster-49494.73288	0	0	0	0	0	0.13	0	0	0	0.63	0.21	0.96	0.08	0.1	0.22	0.14	0.19	0.11
Cluster-49494.23139	0	0.52	0.53	0	0	0	0	0.83	2.75	0.46	2.25	0.58	0	0	0	0	0	0
Cluster-49494.43401	1.36	1.07	0	0.31	0.78	0.13	0	0	0.08	0	0.21	0	0	0	0.05	0.09	0	0
Cluster-49494.6268	0	0	0	0	0	0	0.27	0.19	2.71	0	0	0	0	0	0	0	0	0
Cluster-49494.83812	54.58	54.92	42.59	43.94	46.7	47.07	32.35	31.62	33.9	24.14	24.55	27.26	5.87	23.91	23.63	23.06	23.36	24.39
Cluster-57146.0	0	0.23	0.12	0.3	0.39	0.32	0	0.34	0.3	0	0	0	0	0.12	0.12	0	0	0
Cluster-3789.0	0	0	0	0	0	0	0.06	0.33	0.81	0	0	0	0	0	0	0	0	0
Cluster-49494.11517	0	0	0	0	0	0	1.11	1.46	3.37	0	0	0	0	0	0	0	0	0
Cluster-39910.0	0.57	0.5	0	0	0	0	0	0	0	0	0	0	0	0	0	0	0	0
Cluster-30475.0	0	0	0	0	0	0	0.31	0.57	0	0	0	0	0	0	0	0	0	0
Cluster-49494.41850	0.08	0.07	0.07	0.46	0.06	0.12	0	0.26	0.12	0.23	0.19	0.2	0.16	0	0	0	0.09	0.39
Cluster-49494.26859	0.22	0.12	0	0	0.14	0	0	0	0	0	0.19	0.16	0	0	0	0	0	0
Cluster-49494.122879	1.04	1.15	0.88	1.08	1.53	2.12	1.88	1.74	1.93	0.08	0.22	0.56	0.25	0.89	0.74	1.04	0.77	0.9
Cluster-40350.0	0	0	0	0	1.26	0	0	0	1.34	0	0	0	0	0	0	0	0	0
Cluster-28050.0	0	0.58	0	0	0.98	0	0	0	0	0	0.5	1.99	0	0	0	0	0	0
Cluster-49494.157392	0	0	0	0.6	1.24	0	0.61	0.69	0	0	0	0	0	2.17	1.5	1.47	2.43	2.71
Cluster-49494.52510	1.79	1.67	1.29	2.08	1.11	1.5	0.71	0.6	0.6	0.95	0.73	1.02	0.07	0.45	0.36	0.93	0.23	0.4
Cluster-6044.0	0	0	0	0	0	0	0.78	0.32	0.37	0	0	0	0	0	0	0	0	0
Cluster-49494.21702	0.14	0.12	0.13	0.1	0.2	0	0	0	0.41	0	0.11	0.11	0	0	0.12	0	0	0
Cluster-11693.0	0	0	0	0	0	0	0.62	0.68	0.81	0	0	0	0	0	0	0	0	0
Cluster-49494.117058	0	0	0	0	0	0.44	0	0	0	0	0	0	0	0.95	0	0	0.77	0.98
Cluster-49494.119067	0.51	0.57	0.87	1.43	3.07	3.75	0	0	0	2.08	0.74	1.33	0.9	0.91	1.27	2.03	1.74	0.43
Cluster-49494.11321	0.32	0	0.25	0	0	0	0.14	0.31	0.24	0.11	0	0	0	0	0	0	0	0
Cluster-49494.107781	1.75	0	0	0	0	0	0	1.38	0	3.9	0	6.98	0	0	0	0	0	0
Cluster-49494.48879	3.06	2.71	2.38	2.83	2.15	2.63	1.25	1.2	1.26	1.82	1.77	1.44	0	0.1	0.25	0	0.49	0.22
Cluster-49494.34933	0.55	0	9.63	1.07	2.93	0.97	4.65	2.27	8.8	15.74	18.29	10.37	0.42	0.08	0.03	0	0.03	0
Cluster-49494.63098	28.81	29.78	15.32	22.84	10.29	13.17	39.84	36.03	32.17	51.14	55.8	47.37	1.67	13.26	13.29	8.19	10.13	6.51
Cluster-65114.0	0.37	0	0	0.18	0.45	0.19	0.1	0.21	0.09	0	0	0.1	0.17	0.11	0.22	0.1	0	0.12
Cluster-50924.2	0	0	0	0	0	0	0	0	0	0	0	0	0	0	0	0	0	0
Cluster-38400.0	0.16	0	0.86	0	0	0	0	0.28	0	0	0	0	0	0	0	0	0	0
Cluster-49494.52148	0.11	0.36	0.42	0.08	0.32	0.45	0.22	0.32	0.27	0.03	0.05	0.2	0.1	0.51	0.32	0.3	0.54	0.54
Cluster-9754.0	0	0	0	0	0	0	0.64	0.55	0.34	0	0	0	0	0	0	0	0	0
Cluster-49494.103759	16.13	14.7	14.84	13.34	11.62	13.32	11.75	12.03	12.36	10.82	9.55	8.04	2.29	7.79	6.44	9.45	8.34	10.11
Cluster-49494.371	0	0	0	0	0	0	0	0	0	0	0	0	0	0	0	0	0	0
Cluster-49494.53430	0	0	0	0	0	0	0	0	0	0	0	0	0	0	0	0	0	0
Cluster-39623.1	2.19	0	0	0	0	0	0	0	0	0	0	0	0	0	0	0	0	0
Cluster-44340.3	0.11	0	0.24	0	0.08	0.18	0.52	0.2	0.34	0	0	0	0	0	0	0	0	0
Cluster-49494.136784	0	0	0	0	0	0	0	0	0	0	0	0	0	0	0	0	0	0
Cluster-49494.154645	0	0	0	7.91	0	0	0	0	0	0	0	0	0	0	0	0	0	0
Cluster-49494.154914	0	0.17	0	0	0	0	0.41	0	0	0	0	0.15	0	0	0	0	0	0
Cluster-21182.0	0	0	0.12	0	0	0	0.6	0.44	0.29	0	0.1	0	0	0	0	0	0	0
Cluster-11228.0	0	0	0	0	0	0	0.73	0.26	0.93	0	0	0	0	0	0	0	0	0
Cluster-65309.0	0.28	0.17	0.07	0	0	0.01	0.15	0.19	0.32	0.13	0.1	0	0.08	0	0	0.19	0	0.03
Cluster-49735.0	0.2	0	0.18	0.59	0.15	0	0	0.68	0	0.28	0	0.49	0	0.18	0	0	0	0
Cluster-49494.40654	0.62	0.98	0.92	0.37	0.82	0.58	3.09	4.18	2.73	2.21	2.67	2.64	0	0.03	0	0	0.02	0.02
Cluster-25742.1	0	0.19	0.59	0	0.16	0	0.17	0	0.17	0	0.35	0	0	0	0	0	0	0
Cluster-49494.130977	0.84	0.29	0.91	0.62	1.12	0.94	1.05	0.43	0.51	0.24	0.4	0.42	0	0.15	0.3	0.57	0.58	0.17
Cluster-49494.73470	1.99	1.26	2.25	1.92	2.34	2.93	1.86	0.7	1.42	2.75	2.56	2	0.38	0.72	1.89	0.8	1.72	0.72
Cluster-49494.156103	0	0	0	0.13	0	0.14	0	0	0	0.13	0	0	0	0.16	0	0.15	0.41	0.18
Cluster-49494.65625	0.4	0.49	0.21	0.89	1.21	1.15	0.2	0.36	0.43	0.21	0.22	0.8	0.09	0.98	0.5	0.44	0.83	0.85
Cluster-49494.118121	10.25	10.08	7.06	9.88	8.06	9.01	7.66	6.6	7.66	4.67	5.04	5.74	0.53	2.3	2.69	2.31	4.26	2.99
Cluster-49494.80270	75.77	73.28	51.38	72.75	65.87	50.91	39.7	42.19	33.08	46.4	49.73	37.61	3.16	26.25	28.19	28.62	24.4	24.6
Cluster-47074.0	0.32	0.56	0	0.12	0.24	0.26	0	0	0.24	0	0	0	0	0	0.14	0	0.19	0
Cluster-49494.119307	4.18	4.88	1.8	3.16	2.48	4.07	2.33	2.18	3.2	2.07	1.82	2.35	0	0.3	0.38	0.31	0.28	0.57
Cluster-49494.95598	11.92	9.88	14.75	10.01	5.95	4.03	10.73	8.66	8.86	9.1	4.06	11.74	0	1.19	0.98	0.67	2.34	0.98
Cluster-65373.0	0	0	0	0	0	0	0	0	0	0	0	0	0	0	0	0	0	0
Cluster-49494.57655	2.12	3.88	2.75	3.12	4.37	3.75	2.63	2.08	2.92	2.21	1.54	2.37	0.23	2.94	2.08	2.87	2.57	2.47
Cluster-49494.83081	0	1.28	1.15	1.17	1.99	1.87	1.85	1.63	1.21	0	0.89	0.44	0.24	4	2.7	0.42	5.26	1.98
Cluster-49494.142559	0	0	0.5	0	0	0	0	0	0.24	0	0	0.24	0	0	0	0	0	0
Cluster-49494.41025	0	0.23	0	0	0.2	0.21	0.2	0	0.2	0.18	0	0.21	0	0	0	0	0.32	0.27
Cluster-12925.0	0	0	0	0	0	0	0.59	0.49	0	0	0	0	0	0	0	0	0	0
Cluster-49494.131748	21.83	15.51	18.8	14.7	13.88	11.57	5.5	5.15	3.48	7.49	6.07	3.76	0	0.13	0	0	0	0
Cluster-49494.59172	0.3	0.26	0.05	0.35	0.4	0.47	0.05	0	0.09	0	0	0.1	0	0.27	0.43	0.3	0.46	0.48
Cluster-17257.0	0	0	0	0	0	0	0	0	0	0	0	0	0	0	0	0	0	0
Cluster-49494.100317	0	0	0	0	0	0	0	0	0	0	0	0	0	0	0	0	0	0
Cluster-49494.143706	0.27	0	3.25	0	1.04	0	1.35	0.19	1.55	2.44	1.47	0.23	0.12	0	0	0	0	0
Cluster-49494.153250	0	2.35	0	0	3.84	0	0	0	0	0	0	0	0	0	0	0	0	0
Cluster-50326.0	0	0	0.79	0.07	0	0	0	0	0	0.14	0.15	0.16	0	0.09	0	0	0	0
Cluster-49494.56458	0	0	0	0	0	0	0	0	0	0	0	0	0	0	6.73	0	0	0
Cluster-49494.489	0	0	0	0	0	0	0	0	0	0	0	0	0	0	0	0	0	0
Cluster-49494.86890	9.51	21.19	8.38	10.47	16.29	10.36	10.9	13.33	7.93	1.71	6.81	8.54	0	11.02	17.16	8.84	17.49	5.63
Cluster-49494.18116	0	0	0	0.48	0	0	0	0.55	0	0.43	0	1	0	0	0	0	0	0
Cluster-49164.0	0	0	0	0	0	0	0	0	0	0	0	0	0	0	0	0	0	0
Cluster-53040.0	0	0	0	0.07	0.14	0	0.08	0	0	0.07	0	0	0	0.09	0.09	0	0.33	0.29
Cluster-49494.114128	20.33	17.94	16.01	14.23	19.75	19.15	10.36	12.47	11.03	15.65	17.58	19.37	1.39	11.81	12.88	11.22	11.07	7.92
Cluster-49494.109335	2.66	1.35	1.49	1.23	2.63	1.87	0.84	1.16	1.51	0.49	0.96	0.75	0.1	0.5	0.76	0.38	0.48	0.28
Cluster-41462.1	0	0	0.54	0	0	0.5	0	0.26	0.23	0.21	0.48	0.98	0	0	0.27	0	0	0
Cluster-46121.0	0.33	0.2	0.31	0	0.33	0.09	0	0	0	0	0.09	0.19	0	0	0.1	0	0.13	0
Cluster-45516.0	0	0	4.49	0	0	0	0	0	0	0	0	0	0	0	0	0	0	0
Cluster-49494.132025	0	3.34	4.12	5.39	0.94	4.55	0.89	0	0	1.5	0.92	0	0	0	0	0	0	0
Cluster-49494.75082	0	0.47	0.64	0.47	0.78	0	1.04	0.25	0.88	0	0	0.62	0	0.32	0	0	0.27	0
Cluster-49494.28377	0.25	0	0.22	0.29	0.43	0.83	0.57	0.52	0.75	0.35	0.78	0	0.27	0.66	0.22	0.84	0.88	0.69
Cluster-49494.82539	48.56	52.73	44.36	38.25	36.7	35.84	46.75	46.38	37.44	41.86	43.75	48.32	3.81	40	39.2	31.34	37.04	34.59
Cluster-49494.127068	0.26	1.17	0.08	0.13	0.39	0.28	0.14	0.08	0.33	0.13	0.07	0.08	0	0.16	0	0.15	0	0.36
Cluster-49494.33687	0	0.48	0.11	0.09	0	0	0	0.2	0	0	0	0	0	0	0	0	0	0
Cluster-49494.60716	1.14	1.11	0.48	6.62	2.38	3.37	2.06	1.83	2.03	0.38	0.75	0	0.04	0.26	0.21	1.5	1.02	1.5
Cluster-22524.0	0	0	0	0	0	0	0	0	0	0	0	0	0	0	0	0.4	0	0.96
Cluster-27114.0	0	0	0	0	0	0	0	0	0	0.93	0.71	1.08	0	0	0	0	0	0
Cluster-49494.32846	0	0.2	2.43	0.17	0.48	0.5	0.07	1.03	2	4.17	3.78	2.25	0.12	0	0	0	0	0
Cluster-44866.0	0	0	0.61	0.33	0.33	0	0.18	0	0.17	0.32	0.18	0.19	0	0	0.41	0	0	0
Cluster-49494.95687	0.12	0	0	0	0	0.15	0	0	0.15	0.17	0	0.15	0.06	0.13	0.14	0	0.13	0
Cluster-49494.102482	0	1.17	6.47	6.6	0.98	0	0	3.24	1.04	0.78	1.93	1.86	0	0	3.54	1.18	0	2.94
Cluster-49494.62788	2	4.06	3.88	5.09	4.92	3.75	1.96	1.17	1.1	3.07	1.7	1	0.07	2.69	2.15	1.58	3.51	1.38
Cluster-49494.69122	0	0	0	0	0	0	0	0.56	0	0.23	0	0	0	0	0.29	0.28	0.19	0
Cluster-49494.55525	0	62.18	0	0	0	0	0	0	0	0	59.66	0	0	0	0	0	0	0
Cluster-49494.91844	66.06	62	38.19	39.38	64.63	49.9	22.68	22.28	20.93	68.18	73.59	102.11	3.2	40.6	36.46	37.25	31.85	39.1
Cluster-49494.98756	15.78	15.6	11.36	13.67	12.04	12.72	9.52	9.06	9.42	10.37	10.64	6.93	0.95	4.85	5.56	4.88	6.94	5.46
Cluster-49494.99799	0	0	0	0	0.1	0	0	0	0	0	0.02	0	0	0	0	0	0	0
Cluster-49494.161403	0	0	0	0	0	0	0	0	0	0	0	2.12	0	0	0	0	0	0
Cluster-49494.27879	0.89	0.86	1.45	1.11	0.78	0.71	0.77	1.09	0.84	0.5	0.18	0.26	0.05	0.2	0.2	0.13	0	0
Cluster-49494.88971	2.76	3.59	1.76	3.78	1.29	1.94	1.96	3.08	1.31	0.49	0	0.64	1.59	5.82	4.74	3.33	6.68	6.45
Cluster-49494.17716	0.23	0.3	0	0.17	0.08	0	0	0	0	0.33	0.37	0.39	0	0	0	0	0	0
Cluster-49494.102378	5.4	6.04	3.82	4.87	6.21	7.62	2.75	2.15	2.89	2.03	2.35	2.07	0.33	6.71	5.98	8.91	7.47	7.16
Cluster-49494.50030	0	0	0	0	0	0	0	0	0	0	0.48	0	0	0.68	0	0	0	0
Cluster-49494.32603	0.46	0.2	0	0.33	0	0.37	0.18	0.19	1.72	0	0	0	0	0	0	0	0	0.23
Cluster-45768.0	0	0	0	1.11	0	0	0.19	0	0.19	0	0	0	0	0	0.45	0	0	0
Cluster-49494.60386	0.28	0.08	0.17	0.14	0.28	0.52	0.15	0.25	0.22	0.49	0.08	0.08	0.06	0.43	0.43	0	0.11	0.48
Cluster-46467.0	0	0	0.42	0	0.25	0.27	0	0	0.09	0.08	0.09	0	0	0	0.2	0.1	0	0
Cluster-49494.42663	0	0.05	0.06	0.05	0	0	0.22	0	0	0	0	0	0	0	0	0	0	0
Cluster-62549.0	0	0	0	0	0	0	0	0	0	0	0	0	0.53	0	0.34	0	0.48	0.39
Cluster-49494.126041	0.26	0.53	0.7	0	0.16	0.27	0.17	0.09	0.67	0.47	0.35	0.14	0	0.11	0	0	1.1	0.76
Cluster-37140.1	0.37	0.11	0.45	0.27	0.27	0	0.29	0	0	0	0.1	0	0	0	0	0	0	0
Cluster-22856.1	0	0	3.33	0	0	0	0	0	0	0	0	0	0	0	0	0	0	0
Cluster-49494.66970	0	0.27	0	0.26	0.37	0	0	0.06	0.27	0.27	0.28	0.26	0	0.13	0	0.06	0.25	0
Cluster-49494.165004	0.09	0	0	0	0.33	0.24	0.48	0	0.48	0.72	0.67	0	0	0	0	0	0	0
Cluster-49494.130774	0	0	0	0	0	0	0	0	0	0	0	0	0	0	0	0	0	0
Cluster-49494.144029	0.5	0.24	5.57	0.49	0.82	0.31	0.09	1	3.01	12.89	12.53	6.47	0.59	0	0	0	0	0
Cluster-19026.0	0	0	0	0.11	0	0.12	0.12	0.13	0.11	0	0	0.37	0	0	0	0	0	0
Cluster-11531.0	0	0	0	0	0	0	0.34	0	0.67	0	0	0	0	0	0	0	0	0
Cluster-56648.0	0	0	0	0	0	6.09	0	0	0	0	0	0	0	2.64	0	0	0	15.11
Cluster-49494.134772	0.77	0.23	0.32	0.07	0.47	0.55	0	0.26	0	0.27	0	0.2	0	0	0	0	0.17	0
Cluster-49494.165377	0	0	0	0	0.56	0	0	0	0	0	0	0	0	0.33	0	0	0.96	0.39
Cluster-49494.13022	1.11	0	0.89	0	0	0	0	0	0	0	0	0	0	0	0	0	0	1.18
Cluster-49494.95035	78.26	62.73	41.58	38.86	73.92	49.36	44.8	39.43	22.36	95.72	100.54	86.97	11.07	55.26	86.91	74.11	74.09	40.37
Cluster-49494.41911	0.68	0.58	1.2	1.73	0.84	0.38	0.54	1.62	0.37	1.75	0.82	0.45	0.11	0.04	0.19	0.68	0.81	1.16
Cluster-11257.0	0	0	0	0	0	0	0.48	0.32	0.57	0	0	0	0	0	0	0	0	0
Cluster-56942.0	0.12	0	0.22	0.18	0	0	0	0.21	0	0	0.2	0.1	0	0	0	0	0	0
Cluster-49494.163586	0	0	0	0	0	0	0	0	0	0	0	0	0	0	0	0	0	0
Cluster-49494.82314	0.07	0	0.07	0.25	0.15	0.11	0.32	0.29	0.71	0.06	0.07	0.13	0.14	0.59	0.32	0.69	1.12	0.38
Cluster-8846.0	0	0	0	0	0	0	0.26	0	0.63	0	0	0	0	0	0	0	0	0
Cluster-49494.112220	0	0	0	0	0	0	0	0	0	0	0	0	0	0	0	0	0	0
Cluster-49494.7159	0	0.08	0.25	0.07	0.2	0	0.07	0.08	0.67	0.33	0.36	0.08	0	0	0	0	0	0
Cluster-49494.22461	0.33	0.14	0.92	0.22	1.15	0.14	0	0	0.26	1.33	0	0.89	0.1	0	0	0	0	0
Cluster-49494.67248	1	0	1.38	0	0.87	0.88	0.63	0.88	0.64	0.26	0	0.59	0.27	0.35	0.73	0.6	1.71	0.68
Cluster-49494.28711	0	0.27	0.48	0	0.13	0.42	0	0	0.17	0.38	0.55	0	0	0	0	0	0	0
Cluster-46359.0	0.21	0	0	0	0.15	0	0	0	0	0.89	0.17	0.51	0	0	0	0	0	0
Cluster-11588.0	0	0	0	0	0	0	0.53	0.14	0.13	0	0	0	0	0	0	0	0	0
Cluster-6994.0	0	0	0	0	0	0	1.06	0.5	0	0	0	0	0	0	0	0	0	0
Cluster-49494.62420	0	0	0	0	0	0	0	0	0	0	0	0	0	0.3	0.5	0	0	0
Cluster-49494.157113	0.08	0.07	0.2	0.36	0.12	0.23	14.22	24.22	23.01	0.02	0.07	0	0	0.05	0.1	0.18	0.09	0.11
Cluster-49494.147057	0	0	0	0	0	0	0	0	0	0	0	0	0	0	0	0	0	0
Cluster-49494.84135	2.06	1.11	1.11	0.91	1.41	1.76	0.63	0.19	0.62	1.32	1.57	1.15	0.11	0.11	0.31	0.38	0.57	0.11
Cluster-49494.100506	0	0	0	0	0	0	0	0	0	0	0	0	0	0	0	0	0	0
Cluster-49494.122607	0.78	0.97	0.71	1.21	0.72	0.66	0.46	0.23	0.3	0.84	1.14	0.61	0.05	0.21	0.21	0.24	0.43	0.21
Cluster-49494.123562	0.88	0	0	0	0	0	0	0	0.67	0	0	0	0	0	0	0	2.5	0
Cluster-49494.96830	1.87	1.81	0.71	1.38	0.35	0.24	1.11	1.59	1.77	1	0.44	0.56	0.38	0.82	1.31	0	0.86	0.27
Cluster-49494.134272	1.83	3.92	30.32	2.58	0.88	0	0	3.98	1.9	3.09	1.81	0.9	0	0	0	0	0	0
Cluster-49494.98329	1.12	1.42	0	2.44	0	1.34	1.89	1.43	0.95	0	1.04	0	0	1.52	2.03	2.01	2.21	0.6
Cluster-49494.99919	1.34	1.57	0.96	1.05	1.51	2.36	0.74	0.82	0.55	0.28	0.4	0.48	0.21	1.29	1.27	0.62	1.54	2.24
Cluster-49494.84434	68.58	66.75	43.91	103.3	82.81	96.52	74.55	79.32	80.13	25.16	30.48	46.13	11.32	86.27	84.53	158.53	67.99	121.78
Cluster-49494.91033	0.17	0	0.23	0	0	0	0	0.16	0	0.11	0	0.08	2.49	9.03	2.91	0.98	17.22	1.28
Cluster-49494.120168	0	1.76	0.33	0.61	0.46	0.02	0	0.95	0	0	0	0	0	0	0	1.22	0	0
Cluster-33872.0	0.68	0	0.2	0.33	0.67	0	0	0	0.51	0	0	0	0	0	0	0	0	0
Cluster-49494.53337	0	0	0	0	2.41	0	0	0	0	0	0.8	0	0	0.93	0.96	0	0	0
Cluster-49494.32703	0	0	0.12	0	0.11	0	0	0	0	0.86	0.14	0	0	0	0	0	0	0
Cluster-13675.0	0	0	0	0	0	0	0.54	0.2	0.18	0	0	0	0	0	0	0	0	0
Cluster-49494.66002	0.39	0.21	0.09	0.23	0.27	0.44	0.49	0.31	0.52	0.4	0.55	0.13	0	0.36	0.32	0.53	0.21	0
Cluster-60768.0	0	0	0	0	0	0	0	0	0	0	0	0	0	0	0	0	0	0
Cluster-58388.1	0.38	0.46	0.97	0.28	0.35	0.48	0.57	1.55	1.35	0.11	0.08	0.04	0	0.56	0.38	0.28	0.37	0.29
Cluster-49494.5921	0	0	1.55	0	0	0	1.34	0	0	2.21	4.18	0	0	0	0	0	0	0
Cluster-58198.0	0	0	0.18	0.15	0	0.16	0	0	0	0.29	0	0	0	0	0	0	0	0
Cluster-49494.69485	19.9	22.42	10.75	17.89	12.79	10.5	8.79	8.34	7.84	24.74	23.38	24.08	0.72	8.71	9	7.03	11.51	9.04
Cluster-49494.117627	0	0	0	1.09	1.14	0	1.27	0	0	0	0	1.35	0	0	1.39	0	1.78	1.61
Cluster-61325.0	0	0.28	0.84	0	0.7	0.52	0	0	0.24	0.22	0.25	0	0.22	0	0	0	0	0.32
Cluster-49494.28268	0.37	0	0.23	0.46	0.09	0.29	0.1	0.32	0.19	0	0.1	0.1	0.17	0	0.11	0	0.42	0.12
Cluster-60051.1	0	0.14	0	0.35	0	0.13	0.13	0.68	0	0	0	0.27	0	0.14	0.14	0.14	0	0
Cluster-49494.42009	0.09	0.13	0	0.15	0	0.07	0.72	0.63	0.52	1.77	2.01	1.05	0	0	0	0	0.06	0.03
Cluster-49494.121859	0.38	0.19	0.23	0.09	0.18	0.35	0.14	0	0.15	0	0	0	0	0.13	0.18	0	0.03	0.27
Cluster-49494.97787	0	0	0	9.4	9.01	0	0	0	0	0	0	0	0	0	0	0	0	0
Cluster-49494.30013	0	0	0.72	0	0	0	0	0	0	0.84	0.57	0.16	0	0	0	0	0	0
Cluster-49494.28743	0.11	0.39	0.1	0.49	0.08	0.35	0.35	0.28	0.25	0	0	0	0	0	0	0	0	0
Cluster-66648.0	0.11	0	0.63	0	0.08	0	0	0	0.06	0	0.08	0.36	0	0	0	0	0	0
Cluster-49494.123290	0.53	1.2	1.92	2.36	1.48	0.61	0.69	1.63	0.51	0.58	0.57	1.14	0.8	0.82	0.96	1.4	1.81	0.89
Cluster-49494.3767	0	0	0	0	0	0	0	2.2	0	0.79	0	0	0	0	0	0	0	0
Cluster-24068.0	0	0	0.5	0	0	0	0	0	0	0	0	0	0	0	0	0	0	0
Cluster-50065.0	0	0	0	0	0	0	0	0	0	0	0	0	0	3.63	0.43	0	0	0
Cluster-64102.0	0	0	0.19	0.15	0.15	0.17	0	0	0	0	0	0	0.43	0.18	0	0	0	0.21
Cluster-49494.94907	0	0	0	0	0.27	0.16	0	0.17	0.07	0.15	0.04	0	0	0.73	0.74	0.22	0	0.45
Cluster-44713.0	0.49	0.14	0.29	0.12	0.12	0	0.13	0	0	0	0	0	0	0	0	0	0	0
Cluster-46845.0	0	0	0	0	0	0	0	0	0	0	0	0	0	0	0	0	0	0
Cluster-49494.101960	0	0	0	0	0	0	0	0	0	0	0	0	0	0	0	0	0	0
Cluster-58171.0	0	0.25	0	0	0	0	0	0	0	0	0	0.23	0	0	0.26	0	0	0.88
Cluster-63852.0	0	10.62	0	0	0	0	0	0	0	0	7.28	0	0	0	0	0	0	0
Cluster-55161.0	0	0	0	0	0	0	0	0	0	0	0	0	0	0.5	0	0	0.69	0
Cluster-49494.58600	0	0	0	0	0	0	4.54	2.73	2.74	0	0	0	0	0	0	0	0	0
Cluster-16837.0	0	0	0	0	0	0	0.44	0	0.87	0	0	0	0	0	0	0	0	0
Cluster-49494.69020	0	0.21	0.1	0.61	0	0	0.4	0	0	0.08	0	0	0.13	0	0	0.06	0	0
Cluster-20265.0	0	0	1.56	0.18	0	0.4	0	0.21	0	0	0.59	0	0	0	0	0	0	0
Cluster-49494.85672	0	1.37	0	4.41	2.3	4.24	3.23	3.78	6.1	6.29	3.35	4.28	0	9.12	7.93	0	0	3.45
Cluster-49494.97515	0	0.35	0.69	0.44	0.98	0	0.75	0.14	0.47	0.63	0.28	0.27	0	0.42	0.49	0.86	1.45	0.44
Cluster-49494.35745	0.42	0	0	0.31	0.14	0.06	0	0.16	0	0	0	0	0	0	0	0	0	0
Cluster-49494.109718	0.34	0.08	0.33	0.5	0.14	0.17	0.08	0.14	0.48	0.44	0.15	0.12	0.1	0.83	0.3	0.43	0.65	0.65
Cluster-49494.109589	1.65	1.18	2.08	1.47	2.23	1.39	1.14	0.97	1.24	1	0.65	0.91	0.35	0.93	0.8	0.63	0.87	0.31
Cluster-4257.0	0	0	0	0	0	0	0.23	0.25	0.93	0	0	0	0	0	0	0	0	0
Cluster-49494.155220	0.34	0.3	0.55	0.12	1.12	0.45	0.13	0.14	0.64	0.12	0	0	0	0.15	0.61	0	0	0.34
Cluster-49494.163747	0.06	0.12	0.68	0	0.03	0	0.06	0.22	0.87	1.03	0.86	0.43	0	0	0	0	0	0
Cluster-49494.1829	0	0	0	0.44	0	0	0.16	0.17	0	0.29	0.16	0	0	0	0	0	0	0
Cluster-44262.0	0	0	0	0	0	0	0.45	0	0	0	0	0	0	0	0.26	0	0	0
Cluster-49494.126730	1.55	2.07	0.31	1.02	1.61	0.86	1.47	1.26	1.35	1.02	1.12	1.48	0.1	1.04	0.69	0.41	0.66	0.53
Cluster-60289.2	0	0.03	0	0.13	0	0.36	0.11	0	0.13	0	0	0.03	0	0	0	0	0	0
Cluster-49494.164030	0	0	0	0	0	0	0	0	0	0	0	0	0	0	0	0	1.74	0
Cluster-4177.0	0	0	0	0	0	0	0.19	0.15	0.14	0	0	0	0	0	0	0	0	0
Cluster-49494.109479	5.21	4.36	6.55	7.48	2.6	3.05	4.94	5.86	4.32	4.15	3.91	3.99	0.2	1.49	1.33	1.86	1.67	2
Cluster-6497.0	0	0	0	0	0	0	0	23.07	0	0	0	0	0	0	0	0	0	0
Cluster-49494.66159	11.34	12.32	8.66	22.94	25.73	22.14	15.55	14.22	15.28	6.29	5.65	7.49	0.51	3.13	2.93	3.36	2.96	3.63
Cluster-57466.0	0	0	0	0	0	0	0	0	0	0	0	0	0	0	0	0	0	0
Cluster-31031.0	0.91	0	2.13	0	0	0	0	0	0	6.23	0	0	0	0	0	0	0	0
Cluster-49494.48593	31.99	35.17	38.48	124.74	45.5	54.79	50.69	46.25	58.89	23.82	22.92	30.74	1.93	8.21	6.07	10.19	11.85	7
Cluster-49494.25044	0	0	29.15	0	0	0	0	0	0	0	0	0	0	0	0	0	0	0
Cluster-49494.108869	0	0	0	0	0	0	0	0	0	0	0	0	0	0	0	0	0	0
Cluster-53976.0	0	0	0	0	0.96	0.21	0	0	0	0.18	0	0.21	0	0	0	0.67	0	0.27
Cluster-49494.16499	1.75	0	9.85	1.66	0.85	4.88	1.27	3.83	1.32	6.36	6.12	10.93	0	0.5	0	1.49	1.56	0
Cluster-49494.6504	0.11	0.07	0.89	0.16	0.14	0.06	0.11	0.21	0.67	2.58	1.53	1.55	0	0	0	0	0	0
Cluster-23191.0	0	0	0.57	0	0	0	0.49	0.36	0.32	0	0	0	0	0	0	0	0	0
Cluster-49494.116950	0	0.26	0	0.64	0	0	0	0	0	0.18	0	0.16	0.4	0.8	2.71	0.74	1.22	2.12
Cluster-49494.120796	19.56	22.33	20.67	30.21	26	25.54	21.83	19.82	24.84	9.43	8.11	8.16	1.56	16.17	16.35	16.79	13.27	15.36
Cluster-19121.0	0	0	0	0	0	0.18	0	0.19	0	0.31	0.18	0.18	0	0	0	0	0	0
Cluster-35456.0	0.56	0	0	0	0	0	0	0	0.84	0	1.26	0	0	0	0	0	0	0
Cluster-49494.15154	0.16	0.07	0.07	0.17	0.17	0	0.19	0	0	0	0	0	0	0.28	0.14	0	0	0
Cluster-49494.87917	0	0.19	0	0	0.29	0	0.06	0.06	0	0	0	0	0	0.42	0	0	0	0
Cluster-67243.0	0	0	0	0	0	0	0	0	0	0	0	0	0.45	0	0.39	0	0.51	0.22
Cluster-40171.1	0.25	0	0	0	0.19	0	0	0.64	0.77	0	0.2	0.21	0	0	0	0.22	0.61	0
Cluster-49494.11929	0	0	0	0	0	0	1.77	0	6.07	0	0	0	0	0	0	0	0	0
Cluster-49494.153075	0	0	0	0	0.84	0	0	0	0	0	0	0	0	0.97	1.01	0	0	0
Cluster-49494.25038	0	0	0.51	0	0.77	0.16	0.82	0	0.14	0.44	1.47	0.83	0	0	0	0	0	0
Cluster-49494.159635	0	0.03	0.97	0.22	0.19	0.2	0.08	0.15	1.04	1.39	2.22	1.07	0.03	0	0	0	0.03	0
Cluster-49494.109243	1.89	1.18	1.58	1.1	1.34	0.85	1.59	0.54	0.46	2.02	0.2	0.68	0.13	0.24	0.23	0.73	0.26	1.49
Cluster-49494.145533	0	1.75	0	1.39	2.89	1.81	0	0	1.55	0	0	1.32	0	1.63	0	0	0	0
Cluster-49494.3955	0	0	0	0	0	0	0.45	0.25	0.45	0	0	0	0	0	0	0	0	0
Cluster-44910.0	0	0	0	0	0	0	0	0	0	0	0	0	0	0	0	0	0	0
Cluster-60657.0	0	0	0	0	0	0	0	0	0	0	0	0	0.41	0	0.32	0.2	0.81	0.48
Cluster-49494.25958	0	0.27	0.15	0	0.25	0.36	0.16	0.15	0	0	0	0	0.21	0	0	0	0	0
Cluster-49494.90880	0.3	0.19	0.22	0.18	0.44	0.34	0.68	0	0	0.14	0.52	0.4	0	0	0	0.37	0	0
Cluster-49494.8130	0	0	0	0	0	0	0.97	0.09	2.37	0	0	0	0	0	0	0	0	0
Cluster-49494.141927	2.64	2	29.07	2.88	13.05	6.51	5.71	2.39	11.75	46.19	41.17	20.52	0.6	0.04	0.04	0	0	0.04
Cluster-49494.105712	4.06	6.25	5.93	5.65	5.82	3.63	4.76	4.19	4.42	4.38	4.59	8.99	0.33	3.14	2.32	3.55	3.7	3.9
Cluster-48476.0	0	0	0	0	0	0	0	0	0	0	0	0	0	6.29	0	0	0	0
Cluster-49494.29770	0	0.21	0	0	0	0.2	0	0.41	0	0.17	0	0	0	0	0.22	0	0	0
Cluster-49494.105788	0.03	0.03	0	0	0.02	0	0	0	0	0	0.02	0.07	0	0	0	0	0	0
Cluster-49825.0	0.79	0	0	0.28	0.58	0.65	0	0	0.3	0	0	0	0	0	0	0	0	0
Cluster-49494.18733	0.73	0	0	0.57	0	0	0.17	0	0	0.3	0	0.11	0	0.56	0	0.18	0.25	0
Cluster-49494.6067	0	0	0	0	0	0	0.29	0.32	1.18	0	0	0	0	0	0	0	0	0
Cluster-49494.22708	0.33	0	0.58	0.24	0	0	0	0	0.25	0	0	0	0	0	0	0	0	0
Cluster-58750.0	0	0.15	0.38	0	0.06	0	0.13	0	0.25	0	0.07	0	0	0.08	0	0	0	0
Cluster-49494.54040	0	0	0	0	0	0	0	0	0	0	0	0	0	0	0	0	0	0
Cluster-49494.42099	0.38	0.17	1.15	0.56	1.13	0	0	0.32	0	0.48	0.83	1.81	0	0	0	0	0	0
Cluster-4921.0	0	0	0	0	0	0	1.04	0.37	0.34	0	0	0	0	0	0	0	0	0
Cluster-49494.48976	1.13	0.72	0.68	0.61	0.85	1.14	0.26	0.47	0.56	0.3	0.4	0.35	0.11	0.3	0.72	0.14	0.74	0.72
Cluster-49494.67532	3	4.39	5.41	2.68	4.92	6.08	2.75	1.17	3.52	0.66	3.05	2.16	0.79	4.37	3.51	3.6	4.91	5.02
Cluster-49494.62711	0	0	0	0	0	0	0	0	0	0	0	0	0	0	0	0	0	0
Cluster-49494.19748	0	0	0.16	0.06	0.13	0	0.14	0.22	0.26	0	0.07	0.15	0	0.23	0	0	0.29	0
Cluster-49494.42830	0.69	0.3	0	0	0	0.57	0	0	0.52	0	0	0	0	0	0	0	0.43	0.71
Cluster-49494.126423	0	0.45	0	0	0.33	0	0.13	0	0	0	0	0	0	0.08	0	0.15	0.14	0.33
Cluster-55131.0	2.03	0	0	0	0.49	0	0	0	0	0.43	0	0	0	0	0.59	0	0	0
Cluster-49494.63501	5.96	7.8	9.61	6.2	7.51	9.85	6.47	4.95	5.13	4.37	6.14	6.47	1.38	5.59	4.01	6.85	6.36	6.08
Cluster-49494.32871	0.2	0.18	0.19	1.14	0.46	0.41	0.24	0.09	0.23	0.08	0	0	0.07	0	0.28	0.09	0.23	0.21
Cluster-49494.21796	0	0	0	0	0	0	0	0	0	0	0	0	0	0	0	0	0	0
Cluster-49494.53332	0.93	0.14	0.14	0.23	0.34	0.74	0.24	0	0.23	0.22	0	0.13	0	0	0.14	0	0.36	0
Cluster-49494.72963	0	0	0	0	0	0	0	0	1.95	0	5.86	1.83	0	2.29	2.47	0	0	3.23
Cluster-49494.41546	0	0	0.21	0	0	0	0	0.18	0.08	0	0	0	0	0	0	0	0	0
Cluster-49494.48406	0	0.18	0	0	0.76	0.17	0.32	0	0	0	0.16	0	0	0	0.19	0	0	0.21
Cluster-49494.88590	1.62	1.99	1.28	1.34	1.65	3.69	1.3	1.7	1.23	0.33	0.43	0.79	0.14	0.81	0.81	0.83	3.19	1.15
Cluster-49494.6668	0	0.07	0	0.1	0	0	0	0	0	0.69	1.51	0.74	0	0	0	0	0	0
Cluster-49494.155597	0.23	0.47	0.25	0.43	0.34	0.33	0.34	0.1	0.29	0.14	0.06	0	0.05	0	0	0	0.13	0.04
Cluster-49494.130587	0.25	0.94	0.86	1.42	1.07	1.12	0.56	1.72	1.2	0.08	0.29	0.57	0.42	0.93	1.11	1.19	2.6	2.38
Cluster-49494.41834	0	0	0	0	0	0	0	0	0	0	0	0	0	0	0	0	0	0
Cluster-49494.141932	0	0.19	3.17	0.18	0.69	0	0.33	0.68	1.39	3.47	2.16	0.39	0	0	0.03	0	0	0
Cluster-49494.91234	25.32	24.21	15.44	38.48	24.97	31.42	22.21	23.1	22.91	13.98	15.28	16.53	3.49	22.4	20.63	22.45	21.03	19.68
Cluster-49494.29203	1.28	2.43	1.47	1.25	2.06	0.9	0.83	1.45	1.45	1.7	1.28	1.4	0.18	0.72	0.57	0	1.51	0.65
Cluster-49494.128729	0	0	0	0.19	0	0.47	0.98	0	0	0	0	0	0.09	0	0.16	0.23	0.39	0
Cluster-49494.68576	0	0	0	0	0	0	0	0	0	0	0	0	0	0	0	0	0	0
Cluster-49494.29901	0	0	0	2.89	0	1.89	0	0	0	0	0	0	0	0	0	0	0	0
Cluster-64532.0	0	0	0	0	0	0	0	0	0	0.31	0	0	0	0	0	0	0	0
Cluster-49494.141399	0	0	0	0	0	0	0	0	0	0	0	0	0	0	0	0	0	0
Cluster-49494.35121	0	0	0.73	0.07	0.12	0	0.43	0	0	0.71	0.5	0	0	0	0	0	0	0
Cluster-49494.33730	0	0	0.29	0	0	0	0	0	0	0	0.26	0	0	0.29	0	0	0.41	0
Cluster-49494.46947	3.16	2.62	3.41	1.74	1.96	1.19	0.64	0.62	0.59	0.81	0.4	0.81	0	0	0	0	0	0
Cluster-49494.64656	2.61	0.02	0	0	0.38	0	0	0	0	0.39	1.96	1.38	0.63	0	0.27	3.61	2.26	0
Cluster-49494.12223	0.13	0.24	0.31	0.3	0.45	0.11	0.37	0.58	0.85	0.1	0.05	0.23	0.05	0	0	0	0	0
Cluster-53599.2	0	0.59	0	0.49	0.5	0	0	0.29	0	0	0	0	0	0	0	0	0	0
Cluster-25327.1	0	0	0	0	0	0	0.71	0.2	0.87	0	0	0	0	0	0	0	0	0
Cluster-49494.43466	0.12	0	0	0.34	0.09	0.28	0	0.1	0	0	0	0	0	0	0.21	0	0.13	0
Cluster-30058.0	0	1.13	0	0	0	0	0	0	0	0	0	0	0	0	0	0	0	0
Cluster-49494.30217	0.83	0.45	0.3	0.14	0.43	0.4	0.15	0.33	0.05	0.19	0.21	0.22	0.04	0.12	0.12	0.38	0.36	0.13
Cluster-2045.0	0	0	0	0	0	0	0.08	0.36	0.87	0	0	0	0	0	0	0	0	0
Cluster-49494.135974	0	0	0.28	0	0	0.26	0	0	0.24	0	0	0	0	0	0.28	0	0	0
Cluster-14852.0	0	0	0	0	0	0	0.64	0.08	0.44	0	0	0	0	0	0	0	0	0
Cluster-49494.8018	0	0	0	0	0	0	0	0	0	0	0	0	0	0	0	0	0	0
Cluster-49494.149040	0.04	0.07	0.08	0.77	0.15	0.23	0.03	0.21	0.16	0.09	0.13	0.07	0	0.07	0	0	0	0
Cluster-49494.142851	0	0	0.74	0	0.36	0	0.25	0.28	1.22	2.33	1.17	0.27	0	0	0	0	0	0
Cluster-49494.73902	6.9	7.62	5.35	3.13	7.16	3.98	2.92	2.61	3.29	13	11.14	13.58	1.16	7.08	6.24	8.39	7.48	6.08
Cluster-49494.5954	0	0.14	1.85	0.17	0.22	0.45	0.82	0.45	0.86	7.45	7.92	2.35	0	0	0	0	0	0
Cluster-49494.165303	0.03	0.06	0.74	0.03	0.3	0.08	0.23	0.12	0.25	1.62	0.91	0.54	0.02	0.03	0	0	0	0
Cluster-49494.36913	0	0	0.34	0.31	0	0	0	0	0.96	1.3	0.85	1.21	0.22	0	0	0	0	0
Cluster-49494.26100	0	0	0	6.89	0	0	0	0	0	0	0	0	0	0	0	0	0	0
Cluster-49494.100158	1.72	1.63	1.87	0.56	1.18	1.22	0.61	0.38	0.6	1.67	1.39	0	0	0.56	0.26	0.16	0.36	0.14
Cluster-49494.43694	0.71	2.93	2.47	79.17	1.73	7.96	39.2	24.44	43.4	0.24	0.63	0.22	0.09	0	0.12	0.11	0	0.07
Cluster-49494.162315	0	0	0	0	0	0	11.96	5.13	4.09	0	0	0	0	0	0	0	0	0
Cluster-49494.56493	5.97	3.82	3.7	2.62	5.94	2.53	1.06	1.21	3.95	1.85	0	1.08	0	0.63	3.91	2.55	0	5.45
Cluster-49494.95896	0.16	0.35	0.11	0.23	0.47	0.21	0	0.2	0.12	0	0.14	0.04	0.03	0.26	0.42	0.43	0.37	0.57
Cluster-49494.25156	0.12	0.11	0	0.26	0	0.05	0.07	0.04	0	0.03	0	0.22	0	0	0	0	0.11	0.08
Cluster-58883.0	0	0.42	0	0.35	0.36	0	0	0	0	0	0	0	0	0.85	0.43	1.25	0	0.5
Cluster-49494.88099	0.48	0.11	0.66	0.54	0.09	0.29	0	0.1	0.09	0	0	0	0.16	0.22	0	0.92	0.28	0.24
Cluster-49494.65426	0	0.17	0.12	0.1	0	0	0.3	0.41	0.43	0	0	0	0	0	0	0	0	0
Cluster-49494.36596	0	0	2.03	0	0	0	0	0	0	0	0	0	0	0	0	0	0	0
Cluster-49494.29307	0	0	0.83	0.05	0	0	0	0	0.16	0	0.08	0.18	0	0	0	0	0	0
Cluster-49494.30202	0.06	0.05	1.48	0.17	0	0	0.41	0	0	0	0.78	0	0	0	0	0	0.01	0.02
Cluster-49494.59590	8.94	5.27	4.73	6.74	4.87	4.66	0.81	0	0.42	3.6	2.51	1.26	0	0.48	0	0	0.74	0.58
Cluster-49494.154770	0	0.48	0	0	0	0.16	0	0.1	0.17	0	0	0.08	0	0	0	0	0.05	0
Cluster-49494.28917	0.23	0.4	0	1.84	0.67	0.55	0.35	0.19	0	0.64	0.36	0.19	0.16	0.2	0	0.19	0.27	0
Cluster-9173.0	0	0	0	0	0	0	0.41	0	0.81	0	0	0	0	0	0	0	0	0
Cluster-49494.44660	5	2.24	210.42	5.57	2.03	4.09	36.71	75.07	176.64	867.32	556.97	256.59	0.81	0	0	0	0	0
Cluster-49494.147276	0	0	0	0.31	0	0.03	0.32	0.85	0	0.1	0.45	0.64	0	0	0	0	0	0
Cluster-49494.59450	0.4	0.12	0.24	0.2	0.49	0.42	0	0	0.3	0.29	0	0.22	0.09	0.36	0.12	0.79	0.31	0.14
Cluster-49494.113068	7.57	8.21	13.21	98.01	8.17	25.42	23.99	22.32	21.8	7.32	15.77	0	1.4	15.39	1.63	8.27	23.66	6.24
Cluster-54394.0	0	0	0.46	0	0	0	0	0	0	1.06	0	0.41	0	0.47	0	0	0	0
Cluster-4256.0	0	0	0	0	0	0	0.63	0.8	0.4	0	0	0	0	0	0	0	0	0
Cluster-49494.77372	0	0	0	0	0	0	1.36	0.75	0	0.85	0	2.13	0	0.13	0.75	0.74	0.49	0
Cluster-20944.0	0	0	0	0	0	0	0	0	0	1.98	2.03	0.86	0	0	0	0	0	0
Cluster-46348.0	0	1.11	0	0	0	0	0.47	0	0.49	0	0	0	0	0	0	0	0	1.35
Cluster-49494.156720	0.3	0.08	0.72	0.03	0.1	0	0.04	0	0.03	4.19	0	0.04	0	0	0	0	0	0
Cluster-30409.0	0	0.25	0	0	0.31	0	0	0	0.21	0.1	0.22	0	0	0	0	0.12	0	0
Cluster-27241.0	0	1.6	0	0	0	0	0	0	0	1.13	0	0	0	0	0	0	0	0
Cluster-29117.0	0	0	0	0	0	0	0	0	0	0	0	0	0	0	0	0	0	0
Cluster-49494.106997	0	0	0	0	0.2	0	0	0	0	0	0	0	0.09	0	0	0.46	0.31	0.14
Cluster-2540.0	0	0	0	0	0	0	0.31	0	1.5	0	0	0	0	0	0	0	0	0
Cluster-49494.8267	0	0	0	0	0	0	0.46	0.5	1.37	0	0	0	0	0	0	0	0	0
Cluster-65466.0	0.15	0	0.28	0.34	0.57	0.24	0.12	0.26	0.58	0.22	0	0	0	0.14	0	0.13	0.18	0.62
Cluster-49494.8572	0	1.87	0	0	0	0	0	0	0	0	0.78	0	0	0	0	0	0	0
Cluster-12852.4	0	0	0	0	0	0	0.33	0.11	0.08	0	0	0	0	0	0	0	0	0
Cluster-8950.1	0	0	0	0	0	0	1.02	0.51	0.48	0	0	0	0	0	0	0	0	0
Cluster-60175.1	0	0	0.77	0	0	0	0	0	0.22	0.4	0.91	0	0	0	0	0	0	0
Cluster-49494.46139	2.04	0.87	0	2.84	0.74	0.88	0	0	3.1	0	0	0	0	2.16	0.89	0.88	0	0.23
Cluster-44190.0	0	0.36	0.36	0.3	0	0.34	0	0	0	0	0	0	0	0	0.37	0	0.53	0
Cluster-39103.0	0	0.36	0	0.45	0.15	0.33	0	0	0.16	0.15	0	0	0	0	0	0	0	0
Cluster-21195.0	0	0	0.82	0	0	0	0.23	0.26	0.46	0.21	0.48	0	0	0	0	0	0	0
Cluster-49494.17772	0	0	0.24	0	0.49	0	0.24	0.15	0	0.29	0.29	0.07	0	0	0	0	0	0
Cluster-18886.0	0	0	0	0	0	0	0	0	0	0	0	0	0	0	0	0	0	0
Cluster-49494.107524	8.42	10.81	9.6	8.93	7.86	6.04	10.02	11.31	19.52	2.3	2.69	1.34	0	1.55	1.05	4.09	3.23	2.49
Cluster-49148.0	0	0	0	0	0.24	0.27	0.25	0	0	0	0	0	0	0.29	0	0.28	0	1.02
Cluster-49494.73783	0.72	0.55	0.42	0.42	0.86	0.73	0.32	0.2	0	0.23	0.19	0	0	0.17	0.15	0.48	0.53	0.64
Cluster-49494.70590	2.4	2.38	1.26	0.81	1.41	2.23	0.8	0.47	0.7	1.18	1.31	0.82	0.05	0.3	0.87	0.69	0	0.69
Cluster-49494.77411	0.14	0	0	0.21	2.22	2.38	0.34	0.37	0	0	0	0.12	0	4.87	3.72	1.81	0.16	0.14
Cluster-49494.30798	0	0	0	0	0	8.84	0	0	0	0	0	0	0	0	0	0	0	0
Cluster-67730.2	0	0.19	0.2	0	0	0.18	0.34	0	0.17	0	0	0.18	0	0	0.2	0.19	0.52	0
Cluster-27679.0	0	0	0	0	0	0	0	0	0	0	0	1.16	0	0	0	0	0	0
Cluster-38236.0	9.84	0	14.83	0	0	0	0	0	0	0	0	0	0	0	0	0	0	0
Cluster-49494.82305	0	0	0.06	0.19	0.05	0.06	0	0.03	0.04	0.03	0	0	0	0.13	0	0.06	0.34	0.17
Cluster-49494.31720	0	0	0	0	0	11.84	0	0	0	0	0	0	0	0	0	0	0	0
Cluster-49494.111950	0.83	0.87	0.52	0.82	0.47	0.79	0.75	1.08	0.71	1.53	1.78	1.11	0.15	0.66	0.37	0.39	0.68	0.42
Cluster-39917.0	0	0.2	0	0	0	0.19	0	0	0.52	0	0.18	0.75	0	0	0	0	0	0.23
Cluster-10136.0	0	0	0	0	0	0	0.95	0.41	0.36	0	0	0	0	0	0	0	0	0
Cluster-8379.0	0	0	0	0	0	0	3.68	1.56	0	0	0	0	0	0	0	0	0	0
Cluster-49494.96380	212.25	305.86	149.99	189.88	164.82	145.18	77.33	83.52	86.7	165.33	182.03	105.48	12.19	86.88	109.07	88.8	165.2	53.81
Cluster-49494.43263	5.94	6.39	7.01	6.16	2.14	1.31	12.07	10.57	6.8	1.69	2.09	9.02	0	2.44	1.28	5.15	2.26	1.61
Cluster-24468.1	0	0	0	0	0	0	0	0	0	1.01	0	1.21	0	0	0	0	0	0
Cluster-49494.143714	0.18	0	1.87	0.03	0.25	0.08	0.57	0.5	0.3	0	1.36	0	0	0	0	0	0	0
Cluster-49494.111600	1.86	2.72	2.11	1.6	3.55	2.96	0.48	0.79	0.23	2.23	2.23	0.78	0.21	1.25	0.97	0.79	1.07	1.57
Cluster-49494.55308	0	1.04	1.94	0	0	1.06	0	0	0.93	0	0	0.84	0	0	0	0	0	0
Cluster-49494.112949	1.2	1.12	0.56	0.94	0.49	0.9	0.48	0.52	0.59	0.31	0.24	0.57	0.33	0.49	0.27	1.07	0.53	1.87
Cluster-49494.148385	0.24	0.21	0.43	0	0	0	0	0	0	0	0	0	0	0.21	0	0	0.86	0.49
Cluster-49494.90513	3.69	3.73	1.89	3.23	3.29	4.1	1.62	2.01	1.86	1.13	1.42	1.99	0.62	4.18	3.69	3.68	3.31	3.91
Cluster-49494.13278	0.17	0.07	0.38	0.25	0.06	0.13	0.07	0.07	0.19	0.18	0.13	0.14	0	0.15	0	0	0.09	0.08
Cluster-49494.93145	0	0	0.68	0	0.16	0	0.25	0.21	0.28	1.46	1.55	0.1	0.11	0	0	0	0	0
Cluster-49494.94581	0	0.3	0	0	0.55	0.52	0.14	0	0	0	0	0	0.14	1.11	1.67	0.54	0.54	0.73
Cluster-49494.136951	0	0	0.29	0.24	0.48	0.54	0.25	0	0	0.23	0	0	0.23	0	0	0	0	0
Cluster-49494.33341	0.18	0.23	3.21	0.33	1.23	0.11	0.43	0.47	1.42	4.35	4.69	2.71	0.14	0	0.01	0	0	0
Cluster-49494.135588	0	0.37	0	0	0	0	0	0	0.32	0	0.32	0	0	0	0	0.36	0	0
Cluster-49494.164589	0	0	0	0	0	0	0	0	0	0	0	0	0	0	0	0	0	0
Cluster-59377.0	0	0	0	0	0	0	0	0	0.53	0	0	0	0	0.83	0	0	0.28	0
Cluster-16043.0	0	0	0	0	0	0	0.72	0.69	0.6	0	0	0	0	0	0	0	0	0
Cluster-49494.71405	0	0	0	10.58	0	0	0	0	0	0	0	0	0	0	0	0	0	0
Cluster-49494.95645	9.08	6.75	7.55	9.73	7.75	8.14	5.86	4.58	5.52	3.48	3.3	4.16	0.94	3.53	3.89	6.13	6.85	6.12
Cluster-49494.10565	0.33	0.29	0.45	0.24	0.01	0.52	0.51	0	0.12	69.11	79.16	56.97	0.34	4.25	4.12	3.61	1.89	1.76
Cluster-49494.16396	0.12	0.18	0.04	0.03	0.09	0.16	0.16	0.1	0.15	0.03	0.06	0.17	0	0.11	0.18	0.34	0.18	0.12
Cluster-8121.0	0	0	0	0	0	0	0.68	0.76	0.35	0	0	0	0	0	0	0	0	0
Cluster-49494.71217	0	0	0	0	9.81	0	0	0	0	0	0	0	0	0	0	0	9.74	0
Cluster-49494.8547	0	0	0	0	0	0	0	0	0	0	0	0	0	0	0	0	0	0
Cluster-49494.8594	0	0	0	0	0.36	0	0	0	0	0	0	0	0	0	0	0	0	0
Cluster-49494.14014	0	0	0	0.51	0	0	0	0	0	0	0	0	0	0	0	0	0	0
Cluster-49494.105111	5.76	6.75	4.06	4.3	3.07	1.6	3.36	3.55	3.66	6.84	6.71	4.84	0.27	1.85	3.87	1.98	2.15	2.47
Cluster-27298.0	0	0.58	0.57	0	0	0	0	1.67	0	0	0	0	0	0	0	0	0	0
Cluster-49494.5019	0	0.46	1.37	0	1.18	0.9	0.39	1.77	2.85	19.54	23.11	10.59	1.91	0	0	0	0	0
Cluster-38357.0	2.61	0	0	0	0	0	0	0	0	1.59	0	0	0	0	0	0	0	0
Cluster-35547.0	0.19	0	0	0	0	0	0	0	0	0.82	0	0	0	0	0	0	0	0
Cluster-49494.1288	0	0	0	0.04	0.04	0	0	0.2	0.31	0	0	0.05	0	0	0	0	0	0
Cluster-41843.0	0	0.23	0	0	0	0.64	0	0	0	0	0	0	0	0	0	0	0	0
Cluster-51182.0	0.06	0.05	0	0	0	0.14	0	0	0	0	0.15	0	0	0	0.25	0	0.14	0
Cluster-49494.6626	0	0	1.82	0.16	0.32	0.33	0.84	0.58	0.8	3.58	1.62	1.13	0	0	0	0	0	0
Cluster-50597.0	0	0	0	0	0	0	0	0	0	0	0	0	0	0.67	0.9	0.21	0.6	0
Cluster-9962.1	0	0	0	0	0	0	0	0.25	0.45	0	0	0	0	0	0	0	0	0
Cluster-64398.0	0	0.27	0	0.38	0.3	0.32	0.08	0	0	0	0	0	0	0.18	0.09	0.26	0.57	0.31
Cluster-36533.0	0.25	0	0.22	0	0	0	0	0	0.19	0	0	0	0	0	0	0	0	0
Cluster-4441.0	0	0	0	0	0	0	0.43	0.12	0.2	0	0	0	0	0	0	0	0	0
Cluster-49494.141201	0.12	0.27	3.54	0	0.63	0	0.49	0.7	1.83	5.45	1.4	3.95	0.08	0.01	0	0	0.01	0
Cluster-37147.0	0	0	0	0	0	0.68	0	0.65	0	0	0	0	0	0	0	0	0	0
Cluster-49494.23237	0	0	0.47	0.33	0.12	0	0.19	0.25	0.28	0.35	0.96	0.83	0	0	0	0	0	0
Cluster-49199.0	0.28	0	0.65	0.1	0	0.11	0	0	0	1.33	0	0	0	0.13	0	0	0	0
Cluster-13071.1	0	0	0	0	0	0	0.53	0.77	0.17	0	0	0	0	0	0	0	0	0
Cluster-49494.46880	0	0	0	0.32	0	0.19	0	0.26	0.14	0.09	0	0.31	0	0	0	0	0	0
Cluster-49494.114426	1.16	1.16	1.23	1.49	1.51	1.14	1.34	1.48	2.43	1.25	1.6	1.76	0.15	0.8	0.78	0.67	0.74	0.85
Cluster-59775.0	0	0	0	0	0	0	0	0	0	0.12	0.14	0.22	0	0	0	0	0	0
Cluster-49494.68371	2.77	2.83	3.54	5.09	2.36	1.49	9.33	8.85	5.58	8.19	11.47	8.63	0	0.25	0.27	0.12	0.16	0.41
Cluster-49494.36316	0	0.56	0	0	1.43	0.55	0	0	0	0.83	0	0.48	0	0	0	0	0.89	0
Cluster-49494.94695	10.96	11.65	9.04	11.06	14.09	11.69	11.33	10.24	11.07	4.3	4.41	5.62	2.83	16.43	14.65	17.59	17.36	17.45
Cluster-49494.45618	0	0	0	0	0.09	0	0	0	0	0.18	0	0	0	0	0	0.07	0	0
Cluster-49494.115308	1.68	1.73	0.36	1.13	3	2.61	0.45	0.34	0.41	0.41	0.52	0.39	0.04	1.42	1.18	1.22	0.9	0.95
Cluster-49494.75412	0.24	0	0.22	0.2	0.27	0.33	0	0.31	0.27	0.09	0	0.13	0	0.7	1.08	0.35	0.53	0.48
Cluster-23517.0	0	0	5.05	0	0	0	0	0	0	0	0	0	0	0	0	0	0	0
Cluster-2653.0	0	0	0	0	0	0	1.35	1.24	0	0	0	0	0	0	0	0	0	0
Cluster-49494.9304	0	0	0	0	0	0	2.88	0.24	0.91	0	0	0	0	0	0	0	0	0
Cluster-49494.126764	2.07	1.49	0.96	1.91	1.38	2.34	0.63	0.63	1.33	0.57	1.24	0.91	0.26	1.46	1	1.06	1.41	1.58
Cluster-49494.74969	2.8	1.81	1.24	1.24	0.74	1.15	0.01	0.81	1.27	0.03	0.55	0	0.23	2.2	2.85	2.24	1.21	2.06
Cluster-35175.1	0.02	0	0.9	0.02	0.22	0	0.08	0.06	0.52	0.58	0.53	0.26	0	0	0	0	0	0
Cluster-3950.1	0	0	0	0	0	0	0.61	0.17	0.88	0	0	0	0	0	0	0	0	0
Cluster-56278.0	0.2	0	0.09	0.83	0.38	0	0.32	0.09	0.31	0	0.41	0.17	0	0	0	0.17	0.12	0
Cluster-49494.53355	5.86	6.91	4.61	5.53	6.09	8.14	2.26	2.46	2.72	3.29	4.1	2.21	0.44	4.11	3.85	4.05	3.61	3.24
Cluster-61079.0	0	0	0	0	0	0	0	0	0	0	0	0	0	0	0	0	0	0
Cluster-49494.122219	0.58	0	0	0.43	0.29	0.77	0	0.16	0	0	0	0.32	0.13	1.9	1.04	1.97	1.59	3.93
Cluster-49494.33116	1.95	0.42	0.77	3.08	2.56	1.7	1.58	0.36	1.2	1	0.49	0.41	0.26	1.42	0.88	0.85	0.5	0.22
Cluster-49494.4853	0.25	0.22	1.03	0	0	0.2	0	0.21	0.56	0	0	0.1	0.09	0.11	0	0.11	0.28	0
Cluster-33908.0	0	1.6	0	0	0.68	0	0	0.76	0	0	0	0	0	0	0	0	2.69	0
Cluster-49475.2	0	0	0	0.67	0	0	0	0	0	0	0	0	0	0.81	0	0.52	0	0.94
Cluster-49494.92506	1.98	2.54	1.23	1.85	3.19	3.39	1.81	0.98	1.71	1.58	1.67	1.32	0.18	1.62	2.06	2.34	1.98	2.61
Cluster-49494.121798	0.61	0.63	0.77	0.65	0.89	0.34	0.85	0.81	0.84	0.3	0.33	0.61	0.01	0.62	0.44	0	0	0
Cluster-64193.0	0	0	0	0	0	0	0	0	0	0.15	0.33	0.35	0.07	0	0	0	0	0
Cluster-61971.0	0	0	0	0	0	0	0	0	0	0	0	0	0	0	0	0	0	0
Cluster-49494.157722	0	0	0.09	0	0	0.24	0	0.17	0.15	0	0	0	0	0	0.18	0	0.23	0.1
Cluster-49494.71284	0	0	0	0	0	0	0	0	0	0	0	0	0	0	0	0	0	0
Cluster-49494.73212	0	0.4	0.34	0.2	0.34	0.72	0.58	0.86	0.14	0.07	0.07	0.16	0	0	0.25	0	0	0.09
Cluster-43209.0	1.26	0	1	0	0	0	0	0	0.96	0	0	0	0	0	0	0	0	0
Cluster-49494.46383	0.62	0.15	0	0	0.59	0	0.71	0	0.54	0	0	1.14	0	0	0.08	0	0.19	0.15
Cluster-49494.74017	27.08	27.79	18.34	26.43	27.66	24.43	18.39	19.35	19.55	22.43	19.6	15.56	1.49	19.56	17.39	19.23	19.38	17.61
Cluster-49494.45256	0.44	1.21	0.62	0.8	1.89	1.02	0.3	0.35	0.96	0.55	0.52	0	0.57	0.8	0.81	0.46	1.1	1.21
Cluster-49494.80605	0	0	0	0	0	0	0	0	0	0	0	0	0	0	0	0	0	0
Cluster-49494.112739	0	0	3.23	0	0	0	0	3.29	0	0	0	0	0	0	0	0	0	0
Cluster-49494.151868	0	0	0	0	0.86	0	0	1.52	0.45	0.38	1.32	0.44	0	0	0	0	0	0
Cluster-63954.1	0	0	0	0	0.11	0	0	0	0	0	0	0	0	0	0	0	0	0.2
Cluster-7325.2	0	0	0	0	0	0	0.93	0	0.9	0	0	0	0	0	0	0	0	0
Cluster-49494.86102	1.67	1.81	2.16	1.71	2.18	1.75	1.19	1.97	1.53	0.77	0.39	1.31	0.32	1.09	1.76	2.22	1.46	2.52
Cluster-49494.145574	0.06	0.17	6.35	0.23	0.51	0.4	0.63	1.25	2.78	4.16	4.28	2.88	0.12	0	0	0	0	0
Cluster-49494.165614	0.52	0	0	0.37	0	0	0.38	0.43	0.78	0	0	0	0	0.45	0	0	0.68	0
Cluster-49494.37764	3.57	2.97	1.94	3.62	2.19	2.81	0.93	0.67	0.2	1.23	1.02	1.21	1.03	2.46	2.93	2.37	2.66	3.68
Cluster-61674.0	0.16	0	2.31	0.12	0.35	0.42	0.38	0.37	1.71	2.56	2.63	1.32	0.07	0	0	0	0	0.05
Cluster-49494.28386	0	0	0	0	0	0	1.06	0	0	0	0	0	0	0	0	0	0	0
Cluster-49494.110219	22.5	21.14	21.15	14.55	10.49	11.44	6.82	6.37	7.44	7.63	8.34	5.73	0.29	0.94	1.55	1.47	1.16	1.26
Cluster-1979.0	0	0	0	0	0	0	0.28	0.32	1.72	0	0	0	0	0	0	0	0	0
Cluster-4817.0	0	0	0	0	0	0	0.37	0.67	0.12	0	0	0	0	0	0	0	0	0
Cluster-49494.131112	3.32	6.24	3.87	2.34	4.81	5.02	2.86	4.32	3.51	0.84	0.49	0.98	0	0.57	1.16	1.13	2.71	1.38
Cluster-15604.0	0	0	0	0	0	0	0.53	0.43	0.26	0	0	0	0	0	0	0	0	0
Cluster-49494.55245	0	0	0	0	2.27	2.89	2.06	0	2.46	1.65	0	0	0	2.51	2.72	0	0	0
Cluster-9049.0	0	0	0	0	0	0	0.78	0.68	0.52	0	0	0	0	0	0	0	0	0
Cluster-49494.39971	0.29	0	0.13	0	0.11	0.35	0	0	0	0.1	0	0.24	0	0	0	0.25	0	0.73
Cluster-49494.53965	0	0	0	0	0	0	0	0	0	0	0	0	0	9.68	11.22	0	0	0
Cluster-49494.18954	0	1.48	0	0	0	0	0	0	0	0	0	0	0	0.99	0	0	0	0
Cluster-49494.56567	38.33	38.14	35.43	25.76	35.63	25.68	73.25	84.61	68.31	8.86	8.47	18.43	0	4.91	4.64	3.1	2.51	2.3
Cluster-56649.0	0	0.41	0.21	0.35	0	0.57	0	0	0.18	0.17	0	0	0	0.21	0	0.4	0.28	0.24
Cluster-45804.0	0	0.19	0.3	0.16	0	0.17	0	0.12	0.28	0.16	0.44	0.28	0	0	0.2	0	0	0
Cluster-49494.98270	0	0	0	0	0	0	0	0	0	0	0	0	0	0	0	0	0	0
Cluster-54328.0	0	0	0.13	0	0.21	0.22	0	0	0.31	0.4	0	0	0	0.12	0	0.12	0.16	0.28
Cluster-49494.46799	1.17	1.04	0	0.88	0.42	0	0.18	0.2	0.42	0	0	0	0	0	0.29	0.2	0	0
Cluster-8625.4	0	0	0	0	0	0	0.3	0.19	0.4	0	0	0	0	0	0	0	0	0
Cluster-49494.48364	3.34	3.08	1.06	1.99	0	0.69	1.45	0.67	0.23	0.63	0.63	0.68	0.02	0	0.06	0.2	0.19	0.1
Cluster-49494.146756	0	0	0	0	0	0	0.63	0	0	0	0	0	0	0	0	0	0	0
Cluster-49494.149543	0	0	1.16	0.32	0	0	0	0	0.22	0.17	0	1.3	0	0	0	0	0	0
Cluster-49494.144453	0.69	0.58	1.08	1.08	0.82	0.31	0.38	0.65	0.53	0.16	0.3	0.14	0.03	0	0.04	0.07	0.2	0.11
Cluster-49494.127010	15.91	15.97	17.93	14.08	8.3	7.21	23.1	24	27.53	6.79	8.88	10.66	0.61	4.58	5.35	2.51	10.97	3.33
Cluster-49494.663	0	0	0.46	0	0	0	0	0	0	1.64	1.08	0.46	0	0	0	0	0	0
Cluster-62543.0	0	0	0	0	0	0	0	0	0	0	0	0	0	0	19.42	0	0	0
Cluster-49494.11925	0	0	0	0.88	1.84	0	0	0	0	0.74	0	0	0	1.06	0	2.21	5.72	1.37
Cluster-33865.0	0	0	0	0	0	0	0	0	0	0	0	0	0	0	0	0	0	0
Cluster-49494.123806	0.08	0.1	0	0.07	0.22	0.11	0	0.17	0	0	0	0.1	0	0.04	0.12	0.03	0	0.07
Cluster-42120.0	1.44	0	0	0.99	1.03	0	0	0	0	0	0	0	0	0	0	0	0	0
Cluster-34675.0	0.18	0	0.47	0	0	0	0	0	0	0	0.05	0	0	0	0	0	0	0.06
Cluster-55056.0	0	0	0	0	0	0	0	0	0	0	0	0	0	0.93	0.32	0	0.44	0
Cluster-49494.161594	0	0.48	0.95	0	0.72	0	0.29	0	0.29	1.4	2.26	0	0	0	0	0	0	0
Cluster-49494.24195	0.19	0.11	0.12	0.74	0.37	0.93	0.1	0.16	0.28	0.05	0.05	0.21	0.04	0.62	0.9	0.11	0.76	0.31
Cluster-49494.97478	75.75	79.35	67.73	80.6	124.04	131.82	124.97	171.26	141.78	92.86	102.67	105.3	5.72	64.24	82.33	57.63	50.54	60.43
Cluster-49494.153230	0	0	0	0	0	0	0	3.57	0	0	0	0	0	0	0	0	0	0
Cluster-49494.53614	4.29	5.87	4.21	5.41	7.03	5.77	1.18	0	4.3	7.33	0	2.7	1.47	7.68	4.9	10.78	10.75	10.04
Cluster-49494.34094	0	0	0.23	0	0	0	0.09	0	0	0.44	0.26	0.25	0	0	0	0	0	0
Cluster-4583.0	0	0	0	0	0	0	1.4	0.07	0.18	0	0	0	0	0	0	0	0	0
Cluster-50653.0	0	0	0	0.21	0.21	0	0	0	0.22	0	0	0	0	0.26	0	0	0	0
Cluster-49494.64287	0	0	0.83	0.13	0	0.14	0	0.34	0.55	1.66	1.75	1.03	0	0	0	0	0	0
Cluster-49494.105916	0.53	0	0	0.37	0	0.44	0	0	0	0	0	0	0	0	0	0.45	0	0
Cluster-30049.0	0	0.12	0.25	0	0	0	0	0.11	0	0.1	0	0	0	0	0	0	0	0
Cluster-49494.80190	0	0	0	0	0.48	0.68	0	0	0	0	0	0	0	0	0	0	0	2.07
Cluster-49494.76819	0.25	0.25	0.4	0.15	0.25	0.34	0.04	0.12	0.07	0.22	0.12	0	0	0	0.04	0.37	0.27	0.21
Cluster-49494.84070	9.84	10.48	9.78	11.23	7.5	5.22	3.27	4.08	3.71	18.64	15.88	10.1	0.61	3.75	3.35	1.89	3.43	3.92
Cluster-49494.158692	0.32	1.1	0	0	0	0	0.48	0.27	0	0	0.49	0	0	0.28	0	0	0	0
Cluster-49494.116090	0	0.5	0.44	1.94	0.59	0.94	0.14	0.46	0	0.52	0	0.13	0.18	1.92	0.54	0.17	0.65	0.65
Cluster-49494.138563	1.51	0	0	0	0	0	0	0	0	0	0	0	0	0	0	0	0	0
Cluster-49494.72485	0.7	0.64	0.65	0	0.85	0.76	0	0	0	0	0	0.9	0.38	2.26	0.67	1.04	0	0.41
Cluster-49494.150889	0.1	0.13	0.23	0.41	0.22	0.2	0.32	0.26	0.17	0.52	0.66	0.91	0.03	0	0.05	0	0.06	0.05
Cluster-49494.18866	0	0	0	0.41	0.82	0.8	0	0	0	0	0	0.35	0	0	0	0.12	0	0
Cluster-44380.1	0	0	0.54	0.13	0.04	0	0	0.05	0.13	0	0	0	0	0.05	0	0.15	0.13	0
Cluster-9300.0	0	0	0	0	0	0	2.83	1.4	1.27	0	0	0	0	0	0	0	0	0
Cluster-49966.0	0	0	0.53	0	0	0	0	0.51	0	0	0.47	0.94	0	0.54	1.11	0	0	0
Cluster-49494.81637	0.04	0	0.04	0	0.14	0.04	0	0	0.02	0	0	0	0	0.04	0.03	0.17	0	0.04
Cluster-54013.0	0	0	0	0	0.46	0.25	0	0	0	0.21	0	0	0	0.55	0	0.26	0.38	0
Cluster-49494.127486	0	0	0	0	0	0	0	0	0	0	0	0	0	0	0	0.78	0.37	0
Cluster-49494.31142	0	0	0.45	0.06	0	0	0.55	0.21	0	0.34	0.59	0.22	0	0	0	0	0	0
Cluster-49494.25411	0.1	0.49	0.05	0.42	0.15	0.4	0.08	0.39	0.34	0	0	0	0	0.05	0	0	0.06	0.26
Cluster-22658.0	0	0	0.36	0	0	0	0.31	0	1.58	0	0	0	0	0	0	0	0	0
Cluster-49494.9381	3.56	0.35	6.04	0.1	2.74	0	0.21	22.71	17.71	0	0	0	0	0	0	0	0	0
Cluster-49494.153282	0.47	0.21	0	0	0.17	0.19	0	0	0	0.33	0.19	0	0.16	0.21	0	0	0	0
Cluster-49494.68428	0.21	0.25	0.31	0.39	0.22	0.41	0.24	0.19	0.45	0.75	0.41	0	0	0.55	0.25	0.65	1.31	0.27
Cluster-49494.115067	0.02	0	0.02	0	0	0	0.14	0.06	0	0.69	0	0	0.04	2.44	1.74	2.09	1.29	0.73
Cluster-49494.39377	0.13	0.06	0.6	0.24	0.1	0.2	0.36	0.61	0.39	0.05	0.05	0.11	0	0.06	0	0.05	0	0
Cluster-49494.134186	0.68	0.58	0	0	0	0	0	0	0.51	0.43	0	0	0	0	0	0	0	0
Cluster-49494.32912	0	0.19	0.83	0.31	0.15	0	0.35	0.58	0	0.64	1.27	1.3	0	0	0	0	0	0
Cluster-49494.130821	0.55	1.43	0.49	0.2	0.6	1.1	1.04	1.15	1.44	0.19	0.86	0.88	0	0.48	0.49	0	0	0.28
Cluster-49494.115775	0	0	0	0	0	0	0	0	0	0	0	0	0	0	0	0	0	0
Cluster-55622.0	0	0.48	0	0.2	0.4	0.22	0	0	0	0	0	0	0	0	0	0.23	0	0.56
Cluster-49494.61689	1.86	0	4.32	0	0	6.64	0	0	0	3.08	0	0	0	0	0	3.24	0	0
Cluster-49494.7114	0	0	0	0.32	0	0.72	0	1.09	0.66	0.29	2.35	0	0	0	0	0	0	0
Cluster-49494.20691	1.41	5.66	2.82	15.45	2.4	11.26	12.85	11.27	15.96	1.55	0.36	3.6	0	0.81	1.66	1.6	0.61	1.93
Cluster-6444.0	0	0	0	0	0	0	0.39	0.4	0.74	0	0	0	0	0	0	0	0	0
Cluster-51800.0	0	0	0	0	0	0	0	0	0	0.23	0	0.54	0	0	0.6	1.15	0	0.69
Cluster-49494.46958	23.91	28.21	22.14	50.86	22.77	22.03	21.92	21.19	23.19	11.5	14.01	16.36	3.18	14.94	16.49	13.85	20.01	10.09
Cluster-49494.88825	0	0	0	1.55	0.82	1.45	1.09	4.13	1.03	1.52	0.22	3.48	0.77	0	0	0	0	0
Cluster-49494.127105	0	0	0	0.34	0	0.24	0	0	0	0	0	0	0	0	0.14	0	0	0
Cluster-3700.0	0	0	0	0	0	0	0.8	1.41	0.52	0	0	0	0	0	0	0	0	0
Cluster-44541.1	0	0	0	1.94	0	0	0	0	0	0	0	0	0	0	0	0	0	0
Cluster-20841.0	0	0	3.01	0	0	1.08	0	1.45	0	0.36	0	1.01	0	0	0	0	0.56	0
Cluster-49494.132840	0.5	0.42	0	0.37	0.24	0.74	0	0	0.08	0.18	0	0.21	0.04	0	0	0	0.12	0
Cluster-49494.145718	0.03	0	0.27	0.05	0.26	0.06	0	0.05	0	0.43	0	0.6	0	0	0	0	0	0
Cluster-23406.0	0	0	5.07	0	0	0	0	0	0	0	0	0	0	0	0	0	0	0
Cluster-49494.53933	0.24	0.88	0.98	0.29	0.62	1.92	0.11	0	0.39	0.41	0.77	0	0.5	0	1.45	0.42	0.64	0.71
Cluster-49494.54571	0	0	0	0	0	0	0	0	0	0.79	0	0	0	0.4	0.2	0	0	0
Cluster-49494.153692	0	0	0	0	0	0	0.23	0	0	0	0	0	0	0	0	0	0	0
Cluster-49494.58195	0	2.19	0	0	0.92	0	0	0	0.97	0.74	0	0	0	0	2.21	2.21	1.91	0
Cluster-46284.0	0	0	0	0	0	0	0	0	0	0	0.11	0	0	0	0	0	0	0
Cluster-33206.0	0	0	0	0	0	0	0	0	0	1.16	0	0	0	0	0	0	0	0
Cluster-49494.40618	0	0	0	0	0	0	12.98	0	0	0	0	0	0	0	0	0	0	0
Cluster-49494.139540	0	0.04	0.13	0	0	0	0.48	0.34	0.15	0.3	0.31	0.46	0	0	0	0	0	0
Cluster-49494.129398	0	0	0	0.51	0	1.83	0	1.17	0	0	0	0	0	0	0	0	0	0
Cluster-49494.120587	0	0	0	4.39	9.07	0	0	2.46	0	0	0	0	0	0	0	0	0	0
Cluster-51458.0	0.43	0	0	0	0	0	0	0.36	0.98	0.58	0.33	0	0	0.38	0	0.37	0	0
Cluster-49494.113946	0.11	0.05	0.15	0.09	0.1	0.19	0	0	0.19	0	0.06	0.18	0.05	0	0.21	0.2	0.19	0.07
Cluster-49494.108936	0	0	0.17	0	0	0.19	0.41	0	0.38	0.39	0	0	0.27	0.76	0.85	0.83	0	0
Cluster-49494.42053	0	0	0	0	0	0	0	0	0	0	0	0	0	0	0	0	0	0
Cluster-49494.166075	0	0	0	0.09	0.34	0	0.1	0.29	0	0.28	0.26	0.57	0	0	0	0	0	0
Cluster-49494.108134	0	0	0.15	0	0.17	0	0	0	0	0	0	0	0	0	0.33	0	0.63	0
Cluster-49494.10358	0	0	0	0	0	0	40.11	0	2.82	0	0	0	0	0	0	0	0	0
Cluster-49494.137512	10.2	0	7.69	0	7.24	0	0	8.03	0	0	0	0	0	0	0	0	17.37	0
Cluster-9951.1	0	0	0	0	0	0	0	0.65	1.74	0	0	0	0	0	0	0	0	0
Cluster-23154.0	0	0	0.52	0	0.09	0	0.3	0	0.19	0.93	1.12	0.54	0	0	0	0	0	0
Cluster-49494.18607	0.46	0.81	0.51	0.34	1.02	1.09	0.22	0.24	0.21	0	0.37	0.24	0	0.25	0.58	0.31	0.52	0.19
Cluster-61444.1	0	0.32	0.17	0.27	0	0.21	0	0	0	0	0	0	0	0	0	0	0.71	0.36
Cluster-23075.0	0	0	2.75	0.32	0.32	0	0.03	0.74	0.76	0	0	0	0	0	0	0	0	0
Cluster-49494.147216	0	0	0	0.62	0.34	0.47	0.56	1.64	0.35	0.62	0.6	2.31	0.13	0	0	0	0	0
Cluster-49494.20646	0.14	0	0	0.31	0.1	0.11	0	0	0	0	0	0	0	0	0.13	0	0	0
Cluster-49494.95415	15.44	15.06	16.7	15.79	14.94	11.78	9.47	7.83	9.2	11.06	10.54	10.39	0.97	6.03	5.47	8.47	6.61	7.74
Cluster-49494.71031	0.79	0.74	0.33	0.72	0.39	0.81	0.19	0.12	0.33	0.32	0.45	0.24	0.1	0.55	0.28	0.3	0.47	0.56
Cluster-49494.17460	0.59	0.51	0.26	0	0.22	0.96	0	0	0.22	0	0	0.47	0	0	0.79	0	0.36	0.6
Cluster-49494.86468	0	0.83	0.2	0	0.39	0	0.13	0.31	0.75	0	0.12	0.17	0.07	0	0	0.13	0	0.2
Cluster-49494.137356	1.99	0	5.61	0	0	0	0	1.59	1.51	0	0	0.7	0	0	0	0	0	0
Cluster-49494.59483	0	0	7.69	0	0	0	0	0	0	0	0	0	0	0	0	0	0	0
Cluster-22481.0	0	0	0.5	0	0	0	0	0	0.42	0.39	1.09	0.45	0	0	0	0	0	0
Cluster-59959.2	0	0	0	0	0	0	0	0	0.18	0.34	0.38	0	0	0	0	0	0	0
Cluster-23680.0	0	0	0.08	0	0	0	1.19	0.68	0.33	0	0	0	0	0	0	0	0	0
Cluster-49494.8520	0	0	0.67	0	0	0	0	0	0	0.46	0	0	0	0	0	0	0	0
Cluster-49494.88514	25.88	25.36	21.67	29.39	24.3	27.63	19.89	20.24	21.76	9.9	8.82	12.27	1.74	9.79	10.29	12.73	10.48	11.37
Cluster-49494.6954	0	0	0	0	0	0	3.88	1.74	2.84	0	0	0	0	0	0	0	0	0
Cluster-49494.15803	0	0.14	0	0.52	0	0.41	0.27	0.3	0.81	0	0	0	0	0	0	0	0	0
Cluster-49494.56293	0	0	0	0	0	0	0	0	0	0	0	0	0.17	0.29	0.23	0.32	0.35	0.51
Cluster-49494.92993	4.57	3.59	4.71	5.07	3.39	4.8	4.58	6.09	6.29	1.58	2.09	1.98	0.21	2.64	2.08	3.5	2.09	2.45
Cluster-49494.125663	0.25	1.06	0.24	0.48	1.99	1.68	0.93	1.09	1.03	0.25	0.45	0.11	0	0.98	0.89	0.27	1.08	0.52
Cluster-43109.0	0	0	0.26	0.21	0	0	0	0.49	0.44	0	0	0.71	0	0	0	0	0	0
Cluster-49494.107229	0.82	0	0	0	0	0	0	0	0	0	0	0	0	0	0	0.35	0	0
Cluster-49494.83821	0	0	1.91	0	0	0	0	1.91	0	0	0.85	2.48	0	0	0	0	0	2.56
Cluster-49494.90299	159.28	161.88	156.94	86.55	79.4	188.51	44.55	127.52	19.48	108.84	180.51	195.4	65.48	101.96	60.99	63.41	38.79	84.23
Cluster-49494.127731	0	0	0	1.23	0	0	1.19	0	0	0	0	1.18	0	0	0	0	0	0
Cluster-49494.147834	0	0	0	0	0	0	0	0	0	0	0.37	0	0	0.42	0.43	0.41	0	0.5
Cluster-49494.73693	1.68	6.44	6.86	3.46	4.85	5.07	4.73	1.35	1.27	1.03	0.61	1.2	0.6	0	0	1.43	0	2.64
Cluster-49494.49780	1.82	4.73	8.48	1.26	0	1.63	1.22	0	1.4	10.1	3.8	2.41	0	0	0	0	0	0
Cluster-49494.70442	145.42	145.14	125.65	106.43	135.98	135.28	87.43	85.25	77.11	140.68	147.64	153.5	12.13	77.18	71.78	91.32	85.4	68.63
Cluster-32938.0	0.14	0	0.37	0	0	0	0	0	0	1.47	0	0	0	0	0	0	0	0
Cluster-49494.99878	0.23	0.29	0.38	0.48	0.38	0.18	0.61	0.66	1.06	0.49	0.37	1.43	0	0.78	0.88	2.01	0.4	1.55
Cluster-4826.1	0	0	0	0	0	0	5.39	0	1.29	0	0	0	0	0	0	0	0	0
Cluster-39210.0	0.26	0.23	0.55	0	0.06	0	0	0.15	0.58	0.38	0.56	0.37	0	0	0	0	0	0
Cluster-49494.53354	0.07	0	0.04	0	0	0.06	0.04	0.23	0	0	0	0.01	0.02	0.33	0.17	0.18	0	0.35
Cluster-49494.136182	19.07	16.74	18.4	16.27	12.01	11.71	5.19	5.36	5.83	7.17	7.79	6.04	0.13	0.94	0.32	0.67	0.79	0.28
Cluster-49494.66282	0	0.35	0.54	0.88	0.44	1.12	0.93	0.85	0.3	0.85	0.48	0.82	0	0.71	1.25	0.17	0.23	0.81
Cluster-225.0	0	0	0	0	0	0	0	0	0	0.11	0.67	0	0	0	0	0	0	0
Cluster-49494.649	0	0	0	0	0.03	0.09	0	0	0	0.3	0.19	0.18	0	0	0	0	0	0
Cluster-20377.0	0	0	2.83	0	0	0	0	0	0	2.02	0	2.41	0	0	0	0	0	0
Cluster-49494.120221	1.09	1.15	0.24	0.19	1.05	0.67	0.24	0	0	0	0.64	0	0.14	0.39	0.39	0.69	0.52	0.2
Cluster-49494.61739	0	0.09	0	0.23	0.18	0	0.42	0.2	0	0	0	0	0	0.46	0.11	0	0	0.32
Cluster-49494.27904	1.34	3.45	0	0.93	0	0	0.91	0	0	0	0	0	0	0	0	0	0	0
Cluster-49494.140350	0	0	0	0	0.44	0	0	0	0	0	0.47	0	0.21	1.06	0	0.25	0	0
Cluster-49494.65944	0	0	0	0	0	0	0	0	0	0	0	0	0	0	0	0	0	0
Cluster-66557.0	0	0	0	0	0	0	0	0.39	0	0	0.25	0	0.11	0	0.14	0	0.18	0
Cluster-49494.7886	0	0	0.04	0	0	0	0.37	0.28	0.52	0	0	0	0	0	0	0	0	0
Cluster-49494.117247	0.11	0	0	0	0	0.08	0.08	0	0.17	0	0	0.21	0	0	0	0	0	0
Cluster-49494.111012	0.08	0	0	0	0.15	0	0	0	0	0	0	0.19	0	0	0	0.05	0.11	0
Cluster-60747.1	0	0	0.15	0	0.12	0	0.08	0.27	0.12	0.78	0.34	0.32	0.04	0	0	0	0	0
Cluster-42719.0	0.78	0.26	0	0	0.08	0	0	0.19	0	0	0	0	0	0	0	0	0	0
Cluster-52173.0	1.44	0.18	1.11	0	0.15	0.16	0	0.52	0	0.15	0.49	0	0	0	0	0	0	0
Cluster-49494.64189	0	0	0	0	0	0	0	0	0	0	0	0	0	0	0	0	0	0
Cluster-49494.41618	0.03	0.81	1.68	0.81	1.56	0.18	0	0	0.25	0.27	0.09	0	0.1	0.14	0	0	0	0.24
Cluster-40874.0	0.19	0	0.95	0	0	0	0	0.41	0	0.59	1.26	0.31	0	0	0	0	0	0
Cluster-58538.0	0	0	0.28	0	0	0	0	0	0	0	0.1	0.31	0	0	0	0	0	0
Cluster-49494.32257	0	0	0	0	0	0	0	0	0	0	0	0	0	0	0	0	0	0
Cluster-49494.116651	0.39	0.67	1.01	0.68	0.87	0.9	1.18	0.55	1.07	2.66	2.58	1.56	0	0.95	0.99	0.13	1.01	0.11
Cluster-49494.43387	0.63	0.41	0.82	1.28	0.45	1.16	0	0.12	0.18	0.91	0.58	0.4	0.07	0.6	0.48	0.41	0.47	0.19
Cluster-49494.83843	4.7	4.69	3.8	5.62	6.98	6.93	2.33	2.68	3.72	1.27	0	3.44	0.8	2.06	1.09	1.63	2.19	1.21
Cluster-49494.3048	0.33	0.65	3.98	0	0.05	0.11	0.21	0.92	1.77	3.62	4.2	2.47	0.09	0	0	0.11	0	0
Cluster-49494.77109	15.72	14.97	15.44	22.02	18.51	16.05	12.49	12.58	12.55	12.29	11.31	12.9	1.4	8.68	8.44	10.21	11.3	9.2
Cluster-53759.0	2.28	0	0	0	0	2.06	0	0	1.76	0	0	0	0	0	0	2	3.63	2.54
Cluster-10721.0	0	0	0	0	0	0	1.03	0.08	0.7	0	0	0	0	0	0	0	0	0
Cluster-11644.0	0	0	0	0	0	0	0.76	0.84	0.19	0	0	0	0	0	0	0	0	0
Cluster-66650.0	0	0	0	0	0.31	0	0	0	0	0	0.26	0.27	0	0	0.94	0	0	0
Cluster-49494.97768	0.35	0.47	0.19	0.27	0.28	0.32	0.04	0.15	0.09	0.04	0.06	0.14	0.11	0.28	0.23	0.14	0.16	0.02
Cluster-49494.155728	0	0	1.56	0	0	0	0	0	0	0	0	0	0	0	0	0	0.83	0
Cluster-49494.54342	0	0	0.16	0	0	0	0	0	0	0	0	0	0.39	1.02	0.77	1.67	0.85	3.62
Cluster-49494.43833	11.46	0	0	1.99	0	0	1.87	4.48	0	0	0	0	0	0	0	0	0	0
Cluster-49494.8904	0.24	0	0	0	0	0.57	0	0.98	0	0	0	0	0	0	0	0	0	0
Cluster-49494.24571	0	0	0	0	0.77	0	0	1.7	0	0.63	1.53	0.74	0	0	0	0	0	0
Cluster-28463.2	0	0	0	0	0	0	0	0	0	0	0	0	0	0	0	0	0	0
Cluster-6466.0	0	0	0	0	0	0	0.61	0.37	0.45	0	0	0	0	0	0	0	0	0
Cluster-53148.0	0	0.45	0	0	0	0	0	0	0	0	0.4	0	0	0.91	0	0	0	0
Cluster-37911.0	1.56	1.33	0.64	0	0	1.33	0	0	0	0.96	0.57	0	0	0	0	0	0	0
Cluster-49494.49	0.32	0	0.7	0	0	0	0	0	0	0	0	0	0	0	0	0	0	0
Cluster-33476.0	0	0.07	0.16	0	0	0	0.06	0.2	0.82	0.48	1.01	0.46	0	0	0	0	0	0
Cluster-49494.146072	0.51	0	1.16	0.28	0	0	1.71	0.01	0.24	0.75	0.83	0.13	0.05	0	0	0	0	0
Cluster-49494.68199	0	0	0.03	0	0	0	0	0	0.06	2.18	2.58	3.18	0.02	0	0	0	0.12	0.03
Cluster-49494.73162	0	0	0	0	0	0.92	3.74	0	0	0	2.62	0	0	0	1.09	0	0	0
Cluster-49494.86899	1.43	1.45	3.02	1.45	0.48	2.24	1.58	1.4	1.58	0.35	0.18	0.57	0	0.25	0	0.09	0.24	0
Cluster-46933.0	0.09	0.24	0.25	0.27	0.33	0.42	0.28	0.23	0.2	0	0.29	0.08	0	0	0.08	0	0	0.27
Cluster-42791.0	0	0	0	0	0	0	0	0.67	0.92	0	0	0	0	0	0	0	0	0
Cluster-49494.99607	73.56	76.11	53.75	72.86	83.09	76.73	60.2	63.5	54.79	41.14	43.43	46.52	7.43	70.47	70.52	62.59	57.18	52.55
Cluster-49494.110332	0	0	0	0	0	0	0	14.59	0	0	0	11.21	0	0	0	0	0	0
Cluster-49494.105641	3.92	1.72	1.26	5.63	4.63	4.37	4.06	6.94	4.02	0.93	0.24	0.4	3.09	9.15	4.01	8.46	10.79	9.39
Cluster-49494.90263	5.42	5.63	4.35	7.68	11.72	4.49	4.12	4.04	9	5.73	2.55	2.64	0.7	2.85	2.68	2.21	2.29	3.41
Cluster-49494.97548	5.52	4.91	6.02	8.54	8.47	9.23	6.79	10.19	6.15	2.66	6.95	4.98	0.19	2.93	3.16	2.17	4.19	2.52
Cluster-8180.0	0	0	0	0	0	0	0.63	0	1.28	0	0	0	0	0	0	0	0	0
Cluster-49494.122375	0	0	0	0	0	0	0	0.08	0	4.26	4.27	4.1	0.06	0.73	1.53	0.23	0.7	0.36
Cluster-49494.48719	0.23	0	0	0	0	0	0.11	0	0.44	0	0.09	0	0	0	0	0	0	0
Cluster-49494.73968	0	0	1.47	0	0	1.69	1.26	0	0	0	1.31	0	0	1.54	0	0	0	6.24
Cluster-49494.40483	0.25	0.28	0.18	0.28	0.38	0.05	0	0.11	0.24	0.14	0.1	0	0	0	0	0	0	0
Cluster-27935.0	0	0.03	1.48	0.03	0.06	0.03	0.12	0.07	0.93	0.69	0.69	0.8	0	0	0	0	0	0
Cluster-49494.41325	0	1.19	0	0	0	0	1.5	2.27	0	0	0	0	0	0.59	1.22	0	0	0.73
Cluster-16546.1	0.88	0	0.76	0	0	0	0.33	0.36	1	0	0	0	0	0	0	0	0	0
Cluster-49494.4502	0	0	0.64	0.22	0	0	0	0	0.9	1.05	0.48	0	0	0	0	0	0	0
Cluster-49494.109377	0	0	13.37	0	0	0	0	0	14.84	0	0	0	0	0	0	0	29.95	0
Cluster-49494.17211	0	0	0	0	0	0	0	0	0	0	0	0	0	0	0	0	0	0
Cluster-49494.117743	2.12	2.96	2.34	3.03	2.99	2.56	1.4	2.87	2.11	2.49	1.77	0.76	0.08	1.88	2.83	1.27	1.04	0.63
Cluster-49494.128620	0	0.05	0	0.03	0	0	0	0	0	0.08	0	0	0	0.44	0.16	0.35	0.92	1.11
Cluster-49494.85718	0	0	18.55	0	8.68	11.4	0	0	0	0	0	0	0	0	0	0	0	0
Cluster-49494.40909	0	0.24	0.7	8.18	0.47	6.95	6.18	6.29	8.28	0.77	0.87	1.77	0	0.18	0.16	0.8	0	0.26
Cluster-24197.0	0	0	0.52	0	0	0	0	0	0	0.79	0.93	1.85	0	0	0	0	0	0
Cluster-65507.1	0.08	0.15	0.08	0	0.13	0.2	0	0.07	0	0	0	0	0.17	0.15	0.15	0.29	0.29	0.09
Cluster-49494.146538	0.17	0	1.02	0.06	0.24	0.09	0.4	0.17	0.68	1.62	2.09	0.5	0	0	0	0	0	0
Cluster-49494.141368	0	0	0	0	0.43	0.42	0	0	0.12	0	0	0	0	0	0	0.13	0	0
Cluster-49494.17680	0.01	0.01	0.56	0	0	0.04	0.06	0	0	0	0	0	0.01	0	0	0	0	0
Cluster-49494.9828	0	0	0.19	0	0	0	63.18	16.1	33.37	0	0	0	0	0	0	0	0	0
Cluster-49494.32260	0	0	0	0	0	0	0	0	0	0.5	0	0	0	0	0	0	0	0
Cluster-49494.21218	0	0.06	1.21	0	0.35	0.12	0.11	0	0	0.24	0.36	0.26	0	0	0	0	0	0
Cluster-49494.88746	29.56	29.47	22.21	132.27	63.68	69.5	253.41	243.5	221.34	95.34	93.5	103.62	11.11	63.18	80.63	123.63	74.09	143.57
Cluster-49494.13448	0	0.03	0.23	0.05	0.11	0.03	0.11	0.15	0.13	0.05	0	0	0.1	0.06	0.03	0.18	0.55	0.11
Cluster-49494.82795	7.33	4.69	10.43	15.33	9.93	11.79	4.49	6.63	4.16	6.09	6.63	7.15	0	8.47	7.17	11.77	2.61	8.68
Cluster-49494.163878	0	0	0	0	0	0	2.8	0	0	0	0	0	0	0	0	0	0	0
Cluster-7729.0	0	0	0	0	0	0	0	0	0.28	0	0	0	0	0	0	0	0	0
Cluster-49494.54157	0.51	0	0.23	0.19	0	0.62	0	0.22	0	0	0.2	0	0	0	0	0	0.31	0
Cluster-19148.0	0	0	0	0	0	0	1.48	0.16	1.15	0	0	0	0	0	0	0	0	0
Cluster-49494.122950	1.58	2.26	1.93	1.9	1.43	0.8	0.14	0.67	0.15	2.02	2.06	0.91	0.2	0.59	0.55	1.83	0.2	1.16
Cluster-31066.0	0.22	0	0	0.16	0	0.54	0	0.38	0.17	0	0	0.18	0	0	0	0	0	0
Cluster-49494.16920	0	0	4.24	3.77	0	0	2.43	1.43	0	1.01	1.27	3.62	0	0	0	0	0	2
Cluster-49494.39287	0.1	0	0.7	0	0	0	0.22	0	0	0.7	0	0	0	0	0	0	0	0
Cluster-49494.47226	0	0	0	0	0	0	0	0	0	0	14.39	0	0	0	0	0	0	0
Cluster-65790.4	0	0	0	0.12	0.06	0.18	0.31	0.13	0.23	0	0	0.07	0	0.07	0.07	0	0.17	0.16
Cluster-54439.0	0	0	0	0.34	0	0.79	0	0	0	0	0.36	0.37	0	0.41	0	0	0	0
Cluster-49494.86694	0.91	0.52	0.49	1.51	0.78	1.38	0.53	0.47	0.73	0.39	0.25	0.9	0.29	0.7	0.63	0.77	0.88	1.59
Cluster-49494.29646	0	0	0	0	0	0	0	0	0	0.63	0	0	0	0	0	0	0	0
Cluster-49494.144771	0	0	0	0	0	0	0	0	0	0	0	0.9	0	0	0	0	0	0
Cluster-49494.76815	0.61	1.26	0.38	0.45	0.38	0.89	0.16	0.26	0.15	0.22	0.08	0.09	0.14	0.55	0.55	1.12	0.69	0.82
Cluster-9579.0	0	0	0	0	0	0	0.17	0.13	0.14	0	0	0	0	0	0	0	0	0
Cluster-49494.160898	0	0	0	0	0	0	0	0	0	0	0	0	0	0	0	0	0	0
Cluster-49494.40823	0.31	0	0.55	0.2	0.2	0.46	0.16	0.45	0.15	0.1	0.21	0	0	0	0.12	0.06	0	0
Cluster-49494.39116	0	0	0	0	0	0	0	0.79	0.72	0	0	0	0	0	0	0	0	0.98
Cluster-4988.0	0	0	0	0	0	0	1.13	0.31	0.27	0	0	0	0	0	0	0	0	0
Cluster-49494.33157	0	0	0	0	0	0	0	0	0	22.42	0	0	0	0	0	0	0	0
Cluster-49494.32070	0	0	0	0	0	0	0	0	0	0	0	0	0	0	0	0	0	3.68
Cluster-49494.140912	0	0	0	0	0	0	0	0	3.37	0	0	0	0	0	0	0	0	0
Cluster-49494.3067	0	0	0.17	0.05	0.05	0	0	0	0.24	0.28	0.99	0.38	0	0	0	0	0	0
Cluster-49494.131349	0.85	0.75	1.18	0.18	1.08	0.19	0.58	1.04	1.01	0.35	0	0.1	0	0.22	0.11	0	0.14	0.62
Cluster-15958.0	0	0	0	0	0	0	0	0.27	0.37	0	0	0	0	0	0	0	0	0
Cluster-60501.1	0	0.54	0	0.45	0	0	0.92	0.52	0	0	0	0	0	0	0	0	0	0.66
Cluster-17854.0	0	0	0	0	0	0.24	0	0.25	0	0	0	0	0	0	0	0.25	0.73	0
Cluster-49494.51659	0	0	0	0	0	0	0.28	0.31	0.28	0	0.29	0	0	0	0	0	0.93	0
Cluster-22754.0	0	0	1.94	0	0	0	0	0	0	0.37	0	3.44	0	0	0	0	0	0
Cluster-49494.101569	0.38	0.19	0.15	0.44	0.38	0.59	0.12	0.34	0	0.14	0.28	0.21	0	0.46	0	0	0.52	0.31
Cluster-49494.161328	0	0	0	0	0	0	0.51	0.41	4.61	0	0	0	0	0	0	0	0	0
Cluster-49494.134980	0.46	0.23	0	0.44	0.93	0.66	0.98	0.99	0.76	0.1	0.42	0	0.04	0.45	0.12	0.15	0	0
Cluster-63942.0	0	0.46	0	0	0	0.84	0	0	0	0.55	0	0	0.18	0	0.23	0	0.31	0
Cluster-49494.34366	0	0.61	28.12	0.51	1.52	0.14	1.36	1.52	3.67	9.46	3.02	0	0.12	0	0	0	0	0
Cluster-49494.98642	51.28	49.17	41.2	84.56	56.48	63.74	45.41	47.17	48.49	34.06	37.54	36.57	3.58	20.51	17.32	21.4	26.45	19.55
Cluster-49494.82773	0.44	0.93	0.51	0.54	0.25	0.43	0.49	0.38	0.5	0.04	0.18	0.38	0.41	0.05	0.35	0.23	0.43	0.5
Cluster-49494.25265	0.19	0	0	0.21	0	0.15	0	0.08	0.21	0.07	0	0	0.06	0	0.08	0	0.42	0.19
Cluster-49494.110298	4	4.21	3.98	5.86	4.54	4.42	2.83	2.36	2.26	1.88	1.57	1.34	0.8	2.62	3.2	4.41	3.74	2.58
Cluster-49494.156866	0	0	0	0	0	0	0	0	0	0.94	0	2.25	0	0	0	0	0	0
Cluster-32735.0	0.26	0.23	0.24	0.29	0.1	0.41	0	0	0.39	0.09	0	0	0	0	0	0	0	0
Cluster-49494.11063	0	0	0	0	0	0	0.08	0.24	4.64	0	0	0	0	0	0	0	0	0
Cluster-49494.103361	37.39	32.95	23.43	28.93	31.69	31.84	22.29	20.88	18.32	23.05	25.82	24.87	2.52	14.3	14.93	18.13	26.38	13.21
Cluster-49494.104169	10.69	9.08	9.25	5.1	7.04	7.3	7.84	7.93	9.03	2.48	2.15	5.37	0.87	3.42	4.58	3.2	2.31	3.16
Cluster-49494.1805	0	0.05	0.3	0.18	0	0.05	0.24	0	0.72	0	0.33	0	0	0	0	0	0	0
Cluster-14162.0	0	0	0	0	0	0	13.88	2.55	11.34	0	0	0	0	0	0	0	0	0
Cluster-49494.99678	0	0	0	0	0	0.4	0.87	0	0	0	0	1.32	0	0.44	0	0.66	0	0
Cluster-49494.69644	0	0	0.34	0	0	0.06	0.18	0.13	0.19	0	0	0.07	0	0	0	0	0	0
Cluster-49494.21775	0	0	0	0.09	0	0	0	0	0	0	0	0	0	0	0	0	0	0
Cluster-49494.89235	19.87	4.16	6.12	8.81	11.44	3.92	0	0	4.38	4.07	10.85	0	0	2.57	3.78	2.14	0.6	4.56
Cluster-49494.45121	1.48	1.55	1.71	0.57	1.23	1.37	0.47	0.6	0.73	0.37	1.43	0.53	0.34	0.84	0.72	1.39	1.43	1.44
Cluster-49494.118015	0.24	0.62	0.21	0.34	1.39	0.57	0.73	0	0.18	0	0.19	0	0	0.21	0.21	0.2	1.12	1.44
Cluster-49494.154795	0	0	0	0	0	0	0	0	0	0	0	0	0	0	0	0	0	0
Cluster-49494.140765	0	0	0	0	0	0	0.24	0	0	0	0.29	0	0	0	0	0	0	0
Cluster-53359.0	0	0	0	0	0	0	0	0	0	0	0	0	0	0	0	0	0	0
Cluster-49494.118486	0.05	0	0	0.05	0.06	0	0.03	0	0	0	0	0.02	0.01	0	0.09	0.13	0.21	0
Cluster-49494.79169	2.35	2.34	1.74	3.05	1.93	1.42	1.95	2.31	2.52	1.74	1.49	0.9	0	1.56	1.29	0.47	0.58	1.6
Cluster-49494.20629	0	0	0	0	0	0	0	0	0	0	0	0	0	0	0	0	0	0
Cluster-49494.129180	0.44	0.98	0.61	0.58	0.57	0.96	0.53	0.29	0.5	0	0.09	0.84	0.08	0.9	1.8	1.41	1.38	1.23
Cluster-36043.0	0	0	1.73	0	0	0	0.38	0.47	0.58	0.73	1.69	0.33	0	0	0	0	0	0
Cluster-49494.53300	0	0.26	0	0	0	0	0.18	0.19	0	0	0.24	0	0.2	0	0	0	0	0
Cluster-49494.121752	1.28	1.73	1.6	1.44	1.26	1.2	1.16	1.02	1.04	1.03	0.92	0.65	0.17	0.7	0.63	0.55	0.47	0.38
Cluster-49494.1018	7.65	0	0	0	0	0	0	0	0	0.13	1.07	0	0	0	0	0	0	0
Cluster-49494.148745	0	0.14	0.11	0	0.12	0.32	0	0	0	0	0	0.13	0	0.1	0	0	0.13	0
Cluster-49494.163553	0	0	0	0	0	0	0	0	0.59	1.05	1.5	0.31	0	0	0	0	0	0
Cluster-44620.0	0	0	0	0	0	0	0	2.13	0	0	0	0	0	0	2.32	0	0	0
Cluster-22509.0	0	0	0.34	0	0	0.32	0	0.33	1.49	0	0	0	0	0	0	0	0	0
Cluster-49494.61707	1.27	0.49	0	0.56	0.27	0.46	0.58	0	0.29	0.17	0	0.19	0.25	0.28	0	0.63	0.57	0.45
Cluster-49494.17796	0.4	0.21	0.22	0.12	0.36	0.63	0	0	0	0	0.07	0	0.05	0.58	0.65	0.95	0.9	0.81
Cluster-49494.57528	0	0.16	0	0.43	0.27	0.12	0.08	0.26	0.08	0.24	0.25	0.15	0	0	0	0.16	0	0.12
Cluster-13804.0	0	0	0	0	0	0	0.17	0.94	0.67	0	0	0	0	0	0	0	0	0
Cluster-35589.0	0	0	0.16	0	0	0	0	0	0	0	0	0	0	0	0	0	0	0
Cluster-49494.164537	0	0	0	0	0	0	0	0	0.64	0	0.15	0	0	0	0	0	0	0.02
Cluster-63811.2	0	0	0	0	0	0	0	0	0	0	0	0	0	0	0	0	0	0
Cluster-49494.100795	5.22	8.03	5.73	7.88	6.58	7.17	5.39	5.92	5.59	2.46	3.82	5.04	0.5	1.55	2.23	3.14	2.74	2.12
Cluster-49494.128849	0	0.16	0.11	0	0.09	0.24	0.24	0	0	0.04	0	0	0	0	0	0.1	0	0
Cluster-49494.129807	0	0.18	0.36	0.15	0.44	0.48	0.16	0.34	0	0	0	0.17	0.41	0.36	0.54	0	0.47	1.22
Cluster-49494.93596	11.94	12.74	14.38	16.83	12.31	14.94	14.61	16.77	18.77	3.11	2.59	4.93	1.46	4.48	4.7	4.37	6.28	6.13
Cluster-47477.0	0	0.69	0	0	0	0.25	0.37	0	0	0	0	0	0	0	0.14	0	0	0
Cluster-49494.87996	42.01	40.99	32.24	49.8	47.05	47.08	31.59	31.4	30.83	26.02	23.64	26.68	4.29	35.24	33.72	32.08	27.11	30.36
Cluster-49494.102699	3.2	4.09	3.47	3.84	3.76	3.88	6.96	2.57	2.57	2.77	4.26	4.1	0	3.98	2.66	1.06	1.72	2.95
Cluster-49494.62149	0	0	0	0	0	0	0	0	0	0	0	0	0	0	0	0	0	0
Cluster-28500.0	0	1.6	3.81	0	0	0	0	0	2.14	0	1.36	0	0	0	0	0	0	0
Cluster-65151.1	0.28	0.49	0.13	0	0.21	0	0.11	0.12	0	0	0	0.12	0	0	0.25	0	0	0
Cluster-49494.138907	0	0.22	0	0.11	0.1	0.18	0	0	0	0	0	0	0.09	0	0.12	0.39	0.31	0
Cluster-31058.0	0.26	0.23	0.7	0	0.39	0.21	0	0.22	0	0	0	0	0	0	0	0	0	0
Cluster-14444.0	0	0	0	0	0	0	0.17	0.19	1.01	0	0	0	0	0	0	0	0	0
Cluster-49494.90533	0.18	0	0.18	0	0	0	0.15	0.4	0.87	0.39	0.4	0.3	0	0	0	0	0	0
Cluster-49494.107033	0	0	0	0.75	0	0	0	0	0	0	0	0	0	0	0	0	0	0
Cluster-49494.18268	0.3	0.41	0.32	0.34	0.43	0.27	0.18	0.52	0.26	0.17	0	0.1	0.08	0.31	0.1	0.19	0.13	0.23
Cluster-49494.34751	0	0	0.43	0	0.47	0.24	0.13	0	0.27	0.72	0.17	0	0.1	0	0	0	0	0
Cluster-49494.132654	1.83	1.78	1.85	1.46	1.45	1.38	0.84	0.46	0.68	1.75	2.74	1.88	0.1	0.51	0.35	0.73	0.17	0.11
Cluster-33699.0	0	0.25	0	0.21	0	0.23	0.22	0	0.43	0	0.44	0.45	0	0	0	0	0	0
Cluster-49494.108352	23.4	22.15	11.77	29.09	20.66	23.71	12.66	14.32	13.32	14.9	14.31	16.17	3.81	18.71	18.35	17.44	20.39	19.81
Cluster-49494.51978	0.22	0.19	0.1	0.08	0.16	0.18	0.17	0.09	0.08	0.16	0.09	0	0	0	0	0	0.13	0.22
Cluster-49494.135675	0	0	0	0	0.17	0.36	0.06	0.2	0	0.06	0.12	0	0.05	0.14	0	0.06	0.43	0.15
Cluster-49494.12659	0.37	0.16	0.51	0.27	0.21	0.36	0.59	0.4	0.63	0.88	0.75	0.31	0.13	1.08	1.25	0.94	1.97	1.02
Cluster-49494.110476	0.36	0	0.33	0	0.8	0.72	0.14	0.15	0.41	0.77	0.86	0.9	0.12	2.1	2.11	3.06	2.52	4.02
Cluster-49494.57728	0	0	0	0	0	0	0	0	0	0	0	0	0	0	0	0	0	0
Cluster-49494.43985	9.58	6.67	6.66	3.92	2	2.26	3.04	2.64	2.75	6.92	11.79	2.46	0	0	0	0	0	0.47
Cluster-37886.0	0.3	0.09	0.09	0.07	0.15	0.32	0	0	0.23	0.37	0.41	0	0	0	0	0	0.11	0
Cluster-49494.101256	0.65	1.21	0.34	0.31	1.74	0.91	0.47	0.25	0.08	0.13	0.37	0.16	0	1.21	1.39	1.79	0.45	1.1
Cluster-60469.0	0	0.22	0	0.18	0	0.39	0	0	0.37	0	0	0	0.08	0	0.22	0	0.28	0
Cluster-58288.0	0	0	0	0	0	0	0	0	0.29	0	0	0	0	0.69	0.34	0	0	0
Cluster-49494.151609	0	0	2.22	0	2.45	0	0	0	0	3.87	4.98	2.7	0	0	0	0	0	0
Cluster-49494.87495	0	0	0	4.47	3.86	3.43	3.54	15.92	2.87	6.71	7.01	19.29	1.02	0	0	0	0	0
Cluster-49494.16342	0	0	0	0	0	0	0	0	0	0	0	0	0	0.51	0.42	0.48	0.07	0.77
Cluster-26228.0	0	0	2	0	0	0	0	0	0	0	0	0	0	0	0	0	0	0
Cluster-49494.37718	0.03	0.02	0.74	0.06	0.23	0.04	0.29	0.04	0.21	0.6	0.59	0.23	0.03	0	0	0	0.03	0
Cluster-23629.0	0	0	3.28	0.39	0	0	0	0.91	1.25	2.5	3.74	4.17	0	0	0	0	0	0
Cluster-49494.146734	0.9	0.54	14.48	0.15	1.72	1.24	2.51	1.85	4.13	11.83	12.24	6.3	0.05	0.05	0	0	0.04	0.04
Cluster-49494.129352	0	0	0	0	0	0	0	0	0	0	0	0	0	0	0	0	0	0
Cluster-49494.154794	0.6	0.53	0.11	0.36	0	0.57	0.19	0.21	0.36	0.18	0	0.15	0	0.22	0.76	0	0.69	0.24
Cluster-5347.0	0	0	0	0	0	0	0.15	0.16	1.32	0	0	0	0	0	0	0	0	0
Cluster-26473.0	0	0	0	0	0	0	0	0	0	0	0	0	0	0	0	0	0	0
Cluster-7222.2	0	0	0	0	0	0	5.31	0	0	0	0	0	0	0	0	0	0	0
Cluster-35133.0	0.56	0	0	0	0	0	0	0	0	0.78	0	0	0	0	0	0	0	0
Cluster-41970.0	0.28	0	0	0.2	0	0.23	0	0	0	0	0	0	0	0	0	0.24	0	0
Cluster-49494.119131	0	0	0	0	0	0	0	0	0	0	0	0	0	0	0	0	0	0
Cluster-49494.162476	0	0	0	0	0	0	0.58	1.14	2.18	0	0	0	0	0	0	0	0	0
Cluster-49494.137494	0	0.09	0.08	0	0.16	0.1	0.27	0.22	0	0	0.26	0	0	0	0	0.14	0	0
Cluster-49494.22319	0.8	0.68	0.66	2.24	2.31	1.36	1.7	1.29	1.81	0.49	0	0	0	2.03	0	0	0	0
Cluster-49494.67672	0	0	0	0	0	0	0	0	0	0	18.97	0	0	0	0	0	0	0
Cluster-49494.80402	9.14	8.72	8.97	10.16	7.37	6.68	6.21	6.98	6.93	3.03	3.07	3.43	0.06	0.86	0.98	0.8	1.56	0.78
Cluster-49494.26218	0	0	0	1.03	0	0.62	0	0	0	0	0	0	0	0	0	0	0	0
Cluster-49494.135873	0.28	0.99	0.25	0.41	0.84	0.46	0	0.96	0.64	0	0	0.23	0	0.5	1.27	0	0	0
Cluster-49494.32976	0.23	0.36	7.42	0.61	0.79	0.51	2.25	2.03	3.72	13.74	10.15	8.18	0.88	0	0	0	0	0
Cluster-49494.105848	4.39	6.59	6.31	5.87	7.68	7.71	4.25	3.69	3.55	3.97	3.03	4.06	1.11	3.94	4.46	3.69	3.36	2.82
Cluster-49494.51770	0	0	0	0	0	0	0	0	0	0	0	0	0	0	0	0	0	0
Cluster-12937.0	0	0	0	0	0	0	1.18	0.5	0.5	0	0	0	0	0	0	0	0	0
Cluster-49494.124786	0	0.31	0	0.78	0.79	0.71	0	0.3	0.55	0.92	0.28	0	0	1.18	0.32	1.53	0	0.37
Cluster-49494.32714	0	0	0.15	0	0.08	0.11	0.14	0.42	0.26	0.31	0.66	0.24	0	0	0	0	0	0
Cluster-1685.1	0	0	0	0	0	0	0.3	0.26	0.99	0	0	0	0	0	0	0	0	0
Cluster-49494.21756	0	0.09	0.29	0.86	1.06	0.72	0.17	0.45	0.24	1.59	2.13	0.8	0	0	0	0	0	0
Cluster-49494.31249	0.56	0.48	0	0.68	16	0	0	0	0.34	1.05	0.55	0	0.22	0	0	0	0	0
Cluster-49494.126268	0.17	0.38	0.3	0.07	0	0.06	0.15	0.24	0.32	0.02	0.05	0.03	0.02	0.06	0.03	0	0.06	0.14
Cluster-57014.0	0	0	0	0.43	0	0	0.44	0	0	0	0	0.45	0	0	0	0	0	0
Cluster-49494.131168	4.42	0	0	0	0	0	0	0	0	0	0	0	0	0	0	0	0	0
Cluster-16499.0	0	0	0	0	0	0.26	0	0.27	0	0	0.25	0	0	0	0	0	0	0
Cluster-49494.92621	97.75	103.7	81.11	114.31	111.95	116.64	77.76	75.63	78.3	55.27	56.6	60.16	10.23	69.36	68.18	91.79	73.29	78.2
Cluster-49494.113286	0.44	0.41	0.46	0.34	0.41	0.18	0.15	0.41	0.43	0.36	0.35	0.14	0	0.21	0	0.11	0.11	0.04
Cluster-49494.30549	0	0	0	14.04	0	0	0	0	0	0	0	0	0	0	0	0	0	0
Cluster-24981.0	0	0	0.25	0	0	0.11	0.11	0.47	0.31	0	0	0	0	0	0	0	0	0
Cluster-49494.7779	0	0	0	0	0.2	0	0.21	0.68	0.2	0.75	0.63	1.13	0	0	0	0	0	0
Cluster-64317.0	0	0.15	0	0.06	0.31	0.06	0	0.07	0	0	0.27	0	0.06	0	0	0	0.18	0
Cluster-50422.0	0	0.13	0.14	0.11	0	0.61	0.12	0.26	0	0	0	0.13	0	0.27	0	0	0	0.16
Cluster-49494.141500	0	0.25	0	0	0	0.15	0.22	0	0	0	0	0	0	0	0	0	0	0
Cluster-49494.58979	0.26	0.12	0	0.2	0	0.19	0	0.03	0.08	0	0	0	0	0	0	0	0.17	0
Cluster-49494.164523	0	0.23	0.7	0	0	0	0	0	0	0.37	0	0.21	0	0	0	0	0	0
Cluster-49494.30945	0	0	0.29	0	0	0	0	0.56	0.75	0	0.86	0.29	0	0	0	0	0	0
Cluster-49494.69034	0.2	0	0.13	0.17	0.06	0.05	0.05	0	0.1	0	0	0.11	0.09	0.06	0	0.06	0	0
Cluster-4312.0	0	0	0	0	0	0	0.2	0.27	1.04	0	0	0	0	0	0	0	0	0
Cluster-49494.79101	0.6	0.47	0.35	0.34	0.34	0.36	0.36	0.45	0.06	0.06	0.25	0.06	0.51	1.23	0.55	0.51	2.28	1.37
Cluster-49494.2387	0	0.91	5.99	0	0	0	0	0.85	2.42	1.26	0.76	0	0	0	0	0	0	0
Cluster-49494.59908	0	0.01	0	0	0.43	0	0	0	0	0	0	0	0.06	0	0	0	0	0
Cluster-49494.104902	0.16	0	0	0	0	0	0	0.14	0	0	0.14	0	0	0	0	0.09	0.12	0.13
Cluster-49494.141385	0	0	2.05	0.05	0.05	0	0.09	0.41	0.65	1.4	1.36	0.2	0	0	0	0	0	0
Cluster-49494.98471	0	0.05	0.25	0	0.05	0	0.13	0.47	0.24	7.27	7.16	7.12	1.86	11.18	7.44	18.27	15.2	18.15
Cluster-49494.57039	0	0	1.6	0.64	0	0.21	0.21	0	0.21	0	0.1	0	0	0	0	0.33	0	0
Cluster-49494.45609	0	0	0	0.1	0	0.24	0	0	0.01	0.07	0	0.08	0	0.11	0.01	0.06	0.2	0.19
Cluster-49494.87053	0	0	0.13	0	0.64	0	0	0.37	0	0	0.12	0.24	0	0	0	0	0.66	0
Cluster-49494.30960	1.27	2.12	14.96	0.63	2.47	1.57	2.79	1.66	5.12	20.5	25.41	12.89	0.37	0.05	0	0	0	0
Cluster-49494.106994	13.59	13.85	13.91	14.01	13.47	9.1	12.12	10	10.25	5.76	4.83	8.52	1.4	7.6	7.1	5.68	5.96	6.17
Cluster-49494.65407	0.35	2.16	0.48	1.03	0.65	0.98	0	0.6	0.93	0.38	0	0	0.24	0.47	1.26	1.79	0.61	0.53
Cluster-59272.0	0.91	0	0.39	0	0	0.37	0	0	0	0	0	0	0	0	0	0	0.58	0
Cluster-49494.130832	0	0.21	0.66	0.72	0.18	0.22	0	0.62	0	0	0	0.6	0.51	0	0	0	0	0
Cluster-49494.31505	0.42	0.24	1.42	0	1.23	0.07	0.43	0.25	0.2	1.65	2.08	0.62	0	0	0	0.04	0	0.03
Cluster-49494.405	0	0	0	0	0	0	0	0	0	0	0	0	0	0	0	0	0	0
Cluster-6382.0	0	0	0	0	0	0	1.28	1.64	0	0	0	0	0	0	0	0	0	0
Cluster-18660.0	0	0	0	0	0	0.04	0.08	0	0.1	0	0	0	0	0	0	0.06	0	0
Cluster-49494.77639	5.26	5.77	2.98	3.46	3.8	4.37	2.09	2.2	2.17	3.87	3.77	2.74	0.52	2.81	2.21	1.96	2.26	2.04
Cluster-26930.0	0	0	0	0	0	0	0	0	0	0	0	0	0	0	0	0	0	0
Cluster-49494.78557	1.24	0.85	0.64	1.51	1.3	2.03	0.79	1.38	0.52	0.77	0.21	0.75	0.43	0.79	1.59	1.37	2.07	3.76
Cluster-51063.0	0	0	0	0	0.28	0	0	0	0	0	0	0	0	0.33	0	0.97	0	0.39
Cluster-49494.28380	0	0	0	0	0	0	0	0	0	0	0	0	0	0	0	0	0	0
Cluster-49494.62842	0	0.1	0	0.17	0.09	0	0	0.3	0.09	0	0	0.49	0	0.21	0	0	0	0
Cluster-49494.138005	3.39	2.96	2.87	2.97	2.2	2.05	1.5	1.37	1.45	2.2	2.1	1.4	0.04	0.65	0.7	0.46	0.57	0.58
Cluster-66690.1	0.13	0.17	0.18	0.05	0.05	0.2	0.21	0	0.15	0	0.26	0.06	0.04	0.24	0	0.11	0.29	0
Cluster-49494.80691	0.19	0.1	0.34	0.15	0.07	0.13	0.22	0.38	0.31	0.07	0.11	0.05	0	0.06	0.03	0.07	0.12	0.06
Cluster-49494.10687	0	0	0	0	0	0	0	0	0	0	0	0	0	0	0	0	2.28	0
Cluster-41436.0	0.37	0.43	0.23	0.09	0	0.1	0.1	0	0.28	0	0	0.31	0	0	0	0.1	0.14	0
Cluster-49494.32524	0	0.3	0.85	0	0.23	0	0.15	0.44	0.22	0	0	0	0	0	0	0	0	0
Cluster-38591.0	0.41	0	0.92	0	0.3	0	0	0	0	0	0	0	0	0	0	0	0	0
Cluster-49494.53628	4.31	5.01	8.23	0.75	4.82	3.46	1.74	3.45	1.95	2.53	2.51	1.37	0.06	0.07	0.2	0.12	0	0.02
Cluster-16651.0	0	0	0	0	0	0	0	0	0	0.31	0.17	0.72	0	0	0	0	0	0
Cluster-49494.27820	0	0	0	0.22	0.23	0.07	0	0	0	0	0	0.2	0	0	0.94	0.07	0	0.18
Cluster-32686.0	0.3	0.09	0.28	0.08	0.3	0	0.08	0.09	0.23	0.22	0	0.09	0	0	0	0	0	0
Cluster-49494.133628	0.07	0.13	0.27	1.72	0.93	1.86	0.12	0.2	0.29	0.16	0.24	0.38	0	0	0	0	0	0.07
Cluster-49494.150854	0	0	2.77	0	0	0	0	0.36	0	1.75	1.2	0.73	0	0	0	0	0	0
Cluster-59026.1	0	0	0	0	0	0	0	0	0	0	0	0	0	0	0	0	0	0
Cluster-36755.0	0	0.42	0.43	0	0.53	0	0	0.2	0.18	0	0	0	0	0	0	0	0	0
Cluster-49494.79100	0.45	0.16	5.87	0.38	1.2	0.1	0.3	1.13	4.03	7.99	5.92	3	0.03	0	0	0	0	0
Cluster-49494.85420	7.18	5.9	5.48	4.75	4.62	5.84	3.56	3.38	3.07	5.55	5.7	4.56	0.67	4.38	4.09	2.54	3.46	4.41
Cluster-49494.35488	0.27	0.12	0.31	0.1	0.2	0.37	0	0	0	0	0	0.12	0	0	0	0	0	0.14
Cluster-49494.41205	0	1.02	0.87	1.85	0.57	3.24	0.3	0	0.15	0	0.31	0.16	0	0.17	0.35	0	0.23	0.78
Cluster-49494.82310	0	0	0	0.18	0.17	0	0.17	0.77	0.17	0.24	0.06	0.8	0.08	0	0	0	0	0
Cluster-37887.0	0	0	0	0	0	0	0	0	0	0.31	0	0.72	0	0	0	0	0	0
Cluster-49494.3800	0	0.12	1.76	0.08	0.2	0.05	0.17	0.18	0.65	1.08	1.46	0.48	0.12	0	0	0	0.04	0
Cluster-48924.0	0	0.27	0.27	0	0	0	0	0	0	0	0	0	0	0	0	0	0	0
Cluster-64402.0	0	0	0	0	0	0	0	0	0	0	0	0	0	0	0	0	0	0
Cluster-49494.17159	0	0	0	0	0	0	0	0	0	0	0	0	0	0	0	0	0	0.77
Cluster-13149.9	0	0	0	0	0	0	0.33	0.36	2.26	0	0	0	0	0	0	0	0	0
Cluster-45974.0	0	0	0	0	0	0	0	0	0	0	0.63	0	0	0	0	0	0	0
Cluster-49494.21168	0	0	0	0	0	6.96	4.8	0	0	0	0	0	0	0	0	0	0	0
Cluster-49494.91820	0.05	0	0.33	1.16	0	0.34	0	0	0	0.29	0.75	0.34	0.18	0.57	0.47	0.18	0.56	0.32
Cluster-14420.0	0	0	0	0	0	0	0	0.59	0	0	0	0	0	0	0	0	0	0
Cluster-6163.0	0	0	0	0	0	0	1.25	0.47	0	0	0	0	0	0	0	0	0	0
Cluster-49494.145965	0	0	4.56	0.12	0.31	0.13	0.44	0	2.17	2.65	2.24	0	0	0	0	0	0	0
Cluster-49494.75766	0	0.18	0.22	0.48	0.11	0.08	0.28	0.25	0	0	0	0	0	0	0.3	1.02	0.64	0.56
Cluster-49494.66451	0	0	0	0	0	0	0	0	0	0	0	0	0	0	0	1.63	0	0
Cluster-24662.1	0.08	0	0.57	0	0.63	0	0	0.07	0.58	0.85	0.69	0.26	0.1	0	0	0	0	0
Cluster-49494.1027	0	0	0.16	0	0	0	0	0	0	0	0	0	0	0	0	0	0	0
Cluster-49494.101339	0	0.41	0	0	0	0.41	0.18	0.2	0.73	0.96	0.21	0	0	0	0	0.23	0	0
Cluster-49494.6296	0	0	0	0	0	0	1.73	0.43	0.44	0	0	0	0	0	0	0	0	0
Cluster-49494.82867	0	0	0.11	0	0.34	0.07	0	0.09	0.16	0	0.3	0	0	0	0	0	0	0
Cluster-49494.87038	0	0.26	0	0	0.07	0	0.78	0.51	1.71	0.13	0.16	0.5	4.47	10.97	10.48	12.6	8.44	7.85
Cluster-18148.0	0	0	0	0.56	0	0.41	0	0	0.19	0	0	0	0	0	0	0	0	0
Cluster-49494.157313	0	1.12	0	0	0	1.66	0	0	0	0.41	0	0	0	0	0	0	1.78	0
Cluster-49494.83666	0.14	0.37	0	0.1	0	0.44	0	0	0	0	0	0.12	0.1	0.25	0.13	0	0	0
Cluster-49494.4699	0	0	0	0	0	0	2	0.95	1	0	0	0	0	0	0	0	0	0
Cluster-49494.97189	0.26	0.98	0	1.06	0.09	0.58	0.08	0.71	0.16	0	0	0.1	0.07	0.78	0.44	0.06	0.17	0.15
Cluster-49494.71	0.19	0	0	0	0.14	0.15	0	0.33	0	0	0	0	0	0	0	0	0.22	0
Cluster-24635.0	0	0	1.24	0	0	0	0	0	0	0	0	0	0	0	0	0	0	0
Cluster-49494.30400	0	0.31	0.67	2.04	0.24	2.38	2.23	2.2	2.84	0	0	0	0	0.39	0.31	0.25	0	0.22
Cluster-49494.7694	0	0	0	0	4.89	0	0	0	0	0	0	0	0	0	0	0	0	0
Cluster-57439.0	0	0	0.31	0.21	0.21	0.79	0.22	0.38	0	0	0	0	0	0.26	0	0	0	0
Cluster-49494.29038	0.32	0	1.07	0	0	0	0	0.4	0.82	1.39	1	0.62	0	0	0	0	0	0
Cluster-49494.20107	0.12	0	1.32	0.2	0.79	1.08	2.49	2.81	2.82	9.91	12.26	7.56	0.93	0	0	0	0	0
Cluster-49494.64831	0	0	0	0	0	0	0	0	0	0.82	0	0	0	0	0	0	0	0
Cluster-49494.38426	0	0.58	0	0	0.13	0	0	0	0.11	0.16	0	0	0	0	0	0	0	0
Cluster-38180.1	0	0	0.84	0	0	0	0	0.8	0.89	0	0	0	0	0	0	0	0	0
Cluster-30143.1	0.06	0	0.97	0.17	0.13	0.23	0.37	0.3	0.53	0.77	1.28	0.5	0	0	0	0	0	0
Cluster-67051.0	0.66	0.73	0	0.24	0.33	0.47	0.33	0.44	0.58	0	0.04	0.37	0	0	0	0	0.12	0
Cluster-44569.1	0.23	0.27	0.21	0.39	0.06	0.24	0.06	0.19	0.06	0.17	0.06	0.13	0	0	0	0	0	0
Cluster-49494.101401	0.46	0.7	0.58	0	0.95	0.47	0	0.12	0.1	0.32	0	0	0	0.51	0	0.26	0.19	0
Cluster-49494.2507	0.05	0	0.86	0	0.1	0.04	0.1	0.15	0.18	0.66	0.68	0.32	0.02	0	0	0	0	0
Cluster-63649.0	0	0	0.59	0	0	0	0	0.28	0	0.42	0	0	0.11	0	0	0	0	0
Cluster-49494.106689	8.46	9.54	5.06	5.99	5.91	8.98	2.67	1.65	1.87	1.2	2.52	1.88	1.46	4.27	4.46	4.68	7.16	3.6
Cluster-49494.83003	0	0.23	0.96	0.57	0	0	0	0	0.46	0	0	0	0	0	0	1.35	1.06	0
Cluster-56186.1	0	0	0	0	0	0	0	0	0	0	0	0	0	0.53	0.23	0	0.94	0
Cluster-49494.81658	0.36	1.26	0.96	1.21	1.26	1.42	1.25	0.74	1.39	0.57	0.15	0.81	0.47	2.72	1.77	1.26	2.63	2.33
Cluster-44944.0	0	0	0	0	0	0	0	0	0	0	0	0	0	0	0	0	0	0
Cluster-49494.121130	0	7.3	0	0	0	0	0	0	0	0	0	0	0	0	0	0	0	0
Cluster-379.0	0	0	0	0	0	0	0	0	0	0.72	1.32	0.56	0	0	0	0	0	0
Cluster-7653.0	0	0	0	0	0	0	0.74	0	2.67	0	0	0	0	0	0	0	0	0
Cluster-27261.0	0	0.16	0	0	0	0	0	0.46	0.95	0.26	0.14	0	0	0	0	0	0	0
Cluster-49494.56245	0.03	0	0	0	0	0	0	0	0	0	0	0	0.11	0.15	0.11	0.2	0.09	0.29
Cluster-47919.0	0.4	0	0	0.29	0	0.33	0	0.34	0.31	0	0.62	0.63	0	0	0.36	0.34	0	0
Cluster-42678.0	2.32	2.48	0.49	0	0	0	0	0	0	0	0	0	0	0	0	0	0	0
Cluster-30520.0	0	0	1.79	0	1.15	0	0	0	0	0.68	0	0	0	0	0	0	0	0
Cluster-30969.0	0	1.32	0	0	0	0	0	0	0.29	0.26	0	0	0	0	0	0	0	0
Cluster-64256.0	0	0	0	0	0.12	0	0	0	0	0	0	0	0	0	0	0	0	0
Cluster-49494.57252	3.1	4.41	2.44	0.85	3.4	4.2	1.75	1.02	2.73	2.06	2.04	0.44	0.66	2.47	2.16	1.1	2.13	1.37
Cluster-49494.112349	0	0.12	0	0.27	0.46	0.49	0.11	0	0	0.25	0	0	0	0	0	0	0.41	0.25
Cluster-49494.36370	0.32	0.09	0	0.08	0.12	0.17	0	0	0	0	0	0	0	0.05	0.05	0	0	0.08
Cluster-37257.0	0	1.1	0	0	0.15	0	0	0	0	0	0	0	0	0	0	0	0	0
Cluster-49494.18491	0	0	0.03	0.4	0	0.51	0.17	0.68	0.38	0	0	0	0	0	0	0	0.04	0.07
Cluster-49494.1593	0	0	0	0	0	0	0	0	0	7.41	0	7.17	0	0	0	0	0	0
Cluster-23087.2	0.33	0	0	0.24	0	0	0	0.55	0.25	0	0	0	0	0	0	0.28	0	0
Cluster-49494.118944	3.27	2.87	3.44	4.57	3.94	2.2	1.75	1.91	3.63	2.59	1.37	2.57	0.12	2	1.24	1.17	0.6	1.74
Cluster-49494.35209	0	0	0	0	0.39	0	0.5	0	0	0.28	0	0	0	0	0	0	0	0
Cluster-49494.143858	0	0.96	0.9	1.57	0.81	0	0	0	0	0.66	1.61	0	0	0	0	0	0	0
Cluster-49494.143696	0	0.01	0	0	0.12	0	0	0	0.32	0	0	0	0	0	0	0	0	0
Cluster-1844.0	0	0	0	0	0	0	1.96	0.47	0.39	0	0	0	0	0	0	0	0	0
Cluster-14378.2	0	0	0	0	0	0	0.94	1.17	0.26	0	0	0	0	0	0	0	0	0
Cluster-49494.125172	2.03	1.18	0	2.77	2.56	3.02	2.21	0.29	2.26	6.36	5.33	6.34	0.29	3.25	0.88	2.94	3.02	3.05
Cluster-26580.0	0	0	0.79	0	0.16	0	0	0	0	0.16	0.17	0.09	0	0	0	0	0	0
Cluster-49494.134617	0	0	0	0	0	3.48	0	0	2.97	0	0	0	0	0	0	0	12.48	0
Cluster-49494.24482	0	0	0	0	0	0.03	0	0	0	0.29	0.22	0.49	0	0	0	0	0	0
Cluster-49494.6052	0	0	0.65	0	0	0	0.28	0	0.56	0	0	0	0	0	0	0	0	0
Cluster-49494.80194	0	0.71	0	1.63	0	1	0	0.27	0	0	0	0	2.05	1.23	3.49	2.74	0.85	2.57
Cluster-64906.0	0	0	0	0	0	0	0.36	0.8	0	0	0	0	0	0.42	0	0	0.63	0.5
Cluster-49494.1318	0.81	0.62	0.99	0.05	0.95	0.17	0.85	0.35	1.1	3.73	4.14	2.32	0.07	0	0.03	0	0.08	0
Cluster-58230.0	0.06	0	0	0	0	0	0	0	0	0	0	0	0	0	0	0	0	0
Cluster-49494.76881	5.69	4.28	3.05	6.72	5.76	6.74	3.54	4.51	2.82	5.91	3.76	3.62	0.61	4.92	5.11	6.85	5.23	3.02
Cluster-18816.0	0	0	0	0	0	0	0	0	0	0.32	0	0.24	0	0	0	0	0	0
Cluster-17127.0	0	0	0	0	0	0	0	1.38	0	0	0.42	0	0	0	0	0	0	0
Cluster-56917.0	0	0	0	0.1	0	0	0.11	0	0.31	0	0	0.12	0	0.12	0	0	0	0
Cluster-49494.18740	0	0	0	0	0	0	0	0	0	0	0	0	0	0	0	0	0	0
Cluster-49494.139193	0	0.33	0	0.54	0.37	0.31	0.28	0	0	0.51	0	0.3	0	0	0.67	0	0	0
Cluster-49494.148490	18.65	16.3	15.13	19.22	23.32	18.76	12.81	13.41	13.33	5.73	3.89	8.6	2.05	8.91	12.74	10.13	10.04	14.78
Cluster-49494.87022	280.38	283.75	270.75	284.9	261.87	262.27	245.63	239.18	245.48	263.15	278.49	365.09	28.6	188.74	201.99	186.66	203.32	179.1
Cluster-49494.136342	0	0	2.28	0	0.6	0.16	0.76	0	0.69	0.8	1.15	1.03	0	0	0	0	0	0
Cluster-22348.0	0	0	1.22	0	0	0	0	0	0	1.18	0	0.28	0	0	0	0	0	0
Cluster-49494.6133	0	0	0.1	0	0	0.08	0.08	0	0.08	0.54	0.59	0.55	0	0	0	0	0	0
Cluster-49494.18705	0	0.05	0.17	0	0.11	0.21	0	0	0	0	0	0	0.03	0	0	0	0	0
Cluster-49494.62281	0	0	0	0.03	0	0	0	0.04	0	0	0	0	0	0	0	0	0	0.04
Cluster-7749.0	0	0	0	0	0	0	0	0.13	0.79	0	0	0	0	0	0	0	0	0
Cluster-49494.76093	1.74	1.26	0.98	1.46	1.65	1.79	0.3	0.73	0.72	0.83	0.52	0.68	0.14	1.1	0.81	1.12	0.82	1.38
Cluster-49494.49631	0.11	0.78	0.35	0	0.31	0.26	0.12	0.21	0	0.14	0.31	0.43	0.03	0.37	0.23	0.29	0	0.18
Cluster-49494.137514	0.71	1.13	0.91	0.42	0.42	0.8	0.56	0.24	0.32	1.34	1.49	1.68	0	0	0	0	0	0
Cluster-49494.18750	0	0	0	0.18	0	0.4	0	0	0	0	0	0	0	0	0	0.21	0	0
Cluster-49494.33328	0.19	0	4.55	0.14	0.06	0.24	1.72	1	1.69	3	1.46	0.48	0.05	0	0	0	0	0
Cluster-1515.6	0	0	0	0	0	0	1.43	0	0	0	0	0	0	0	0	0	0	0
Cluster-49494.140457	0.18	0.3	0.05	0.04	0.07	0.07	0.26	0.07	0.13	0	0	0.13	0	0.08	0.17	0	0.07	0.13
Cluster-49494.165209	0	0	0	0	0	0.06	0.09	0.01	0.07	0	0	0.13	0.02	0	0	0	0	0
Cluster-49494.82887	1.19	0.83	0.62	1.76	0.38	2.04	1.87	1.48	0.9	0.61	1.05	1.56	0.23	1.83	1.69	1.27	1.19	1.9
Cluster-49494.105009	0	0	0	0	0	0	0	0	0	0	0	0	0	0	0	5.4	0	7.02
Cluster-49494.131713	0	0	0.2	0.08	0	0	0.09	0.19	0	0	0.09	0.27	0	0	0	0	0.24	0
Cluster-3345.0	0	0	0	0	0	0	0.54	0.84	2.06	0	0	0	0	0	0	0	0	0
Cluster-1727.1	0	0	0	0	0	0	0.7	0.34	0.07	0	0	0	0	0	0	0	0	0
Cluster-49494.3037	0	0	0	0	0	0	0	0	0	1.96	0	0	0	0	0	0	0	0
Cluster-67009.0	0	0	0.63	0	0.17	0	0.18	0	0.89	4.63	4.64	1.92	0.16	0	0	0	0	0
Cluster-49494.104484	8.72	11.45	124.42	7.32	10.92	10.83	18.81	8.82	34.6	140.51	183.3	81.13	4.8	1.65	0.18	0.52	0.48	0.21
Cluster-49494.87365	285.43	282.44	266.4	261.94	216.58	241.97	171.63	168.3	166.47	149.31	152.79	157.8	20.92	111.13	100.92	109.34	127.69	113.91
Cluster-48075.1	0	0	0	0	0	0	0	0	0	0	0.61	0	0	0	0	0.22	0	0.26
Cluster-10489.0	0	0	0	0	0	0	0.39	0.2	0.83	0	0	0	0	0	0	0	0	0
Cluster-5418.0	0	0	0	0	0	0	0.89	0.33	0.6	0	0	0	0	0	0	0	0	0
Cluster-49494.25472	0	0.52	0	0.15	0	0.39	0.16	0.08	0.07	0	0	0	0	0.09	0.09	0.33	0	0
Cluster-32877.0	0.44	0.59	0.5	0	0	0	0	0.19	0.2	0	0	0	0	0	0	0	0	0
Cluster-49494.52414	0	0	0	0	0	0	0	0	0	0	0	0	0	0	0.02	0	0	0
Cluster-49494.23606	0.44	0.65	0.27	0.33	0.33	0.35	0.12	0	0.11	0	0	0	0	0.8	0	0	0.51	0
Cluster-34.0	0	0	0	0	0	0	0	0	0	0.12	0.67	0.7	0	0	0	0	0	0
Cluster-66855.0	0	0	2.83	0	0	0.33	0.23	0	1.28	0.9	1.76	0.52	0	0	0	0	0	0
Cluster-49494.93114	42.1	40.63	34.99	57.5	46.06	52.12	66.58	67.85	70.73	9.96	11.83	32.04	9.05	41.11	38.12	60.6	39.3	62.8
Cluster-49494.57786	0	0	0.28	0	0.3	0.08	0.33	0	0.08	0	0	0.36	0	0.09	0.19	0.21	0.11	0.21
Cluster-49494.104301	0	0.4	0.14	0.22	0.9	0.36	0.12	0.26	0.11	0.11	0.12	0.13	0	0.41	0	0.13	0	0.15
Cluster-49494.14041	4.71	0	0	0	0	0	0	0	0	0	0	0	0	0	0	0	0	0
Cluster-16317.1	0	0	0	0	0	0	2.85	3.95	11.83	0	0	0	0	0	0	0	0	0
Cluster-49494.43137	0.23	0.1	0.1	0	0.17	0	0	0.2	0.09	0.08	0.09	0	0.08	0.21	0.1	0	0.13	0.35
Cluster-49494.65581	0	0	0	0	0	0.22	0	0	0	0	0	0	0	0.98	0.5	0.47	2.02	0.85
Cluster-49494.47743	0	0	0	0	0	0	0	0	0	0	0	0	0	0	0	0	0	0
Cluster-49494.43136	0	0	0.21	0	0.09	0	0.27	0	0	0	0	0	0	0	0.52	0.59	0	1.17
Cluster-49494.48890	0	0	0.31	0	0	0	0	0.3	0	0	0	0	0	0	0	0	0	0
Cluster-49494.126105	2.24	0.97	4.27	0.65	2.72	2.22	2.2	3.13	0.67	4.51	4.02	1.97	0	0.75	0.7	0	0	0.3
Cluster-49494.25100	0.61	0.22	0.23	0.54	0.42	0	0.35	0.21	0.28	0.5	0	1.18	0.41	0.18	0.54	0	0.24	0.4
Cluster-27348.0	0	0	8.28	0	0	0	0	0	0	0	0	13.44	0	0	0	0	0	0
Cluster-49494.100095	0	0.4	0.45	1.65	0.54	0.57	0.65	0.5	0.72	0	0	0	0	0.07	0.43	0	0.24	0.38
Cluster-49494.72332	0.34	0	0.27	0.17	0.6	0.26	1.4	1.55	1.86	0.57	0.71	0.7	0	0	0.58	0.68	0.84	0.84
Cluster-44624.0	1.27	0.62	0.77	0	0	0	0	0	0.11	0.82	0	0.12	0	0	0.13	0	0	0
Cluster-49494.4998	0.05	0	0.16	0	0.07	0	0	0	0	0.18	0.67	0.62	0	0	0	0	0	0
Cluster-67145.0	0	0	0	0	0	0	0	0	0	0	0	0.18	0	0	0	0.18	0.26	0.44
Cluster-49494.68687	1.45	1.51	2.57	2.11	1.7	0.7	1.77	2.93	3.06	0	0.45	0.23	0.8	0.77	1.81	0.49	1.76	1.77
Cluster-49494.159945	1.28	2.28	14.63	0	0.23	0	0	0	0	2.62	3.47	1.78	0	0	0	0	0.39	0
Cluster-8199.0	0	0	0	0	0	0	0.29	0.2	0.99	0	0	0	0	0	0	0	0	0
Cluster-61298.0	0.14	0	0.13	0	0	0.21	0.11	0.26	0.11	0	0	0	0.18	0	0	0	0.15	0
Cluster-49494.138140	0.54	0.23	0	1.18	1.19	0	0.21	0.23	0.41	0	0.63	0.44	0.37	0	0.24	0.23	0	0.27
Cluster-49494.84876	2.23	1.95	0	4.63	3.21	0	0	0	0	1.21	1.54	0	0	5.41	0	0	3.55	0
Cluster-49494.15336	0	0.03	0.07	0	0	0	0.4	0	0.24	0.05	0.12	0.06	0.11	0.29	0.92	1.78	0.88	0.67
Cluster-49494.24382	0	0.07	0.3	0.25	0	0	0	0.57	0	0	0	0.1	0.06	0	0	0	0	0
Cluster-49494.68187	0	0	0	0	0	0	0	0	0	0.17	0	0.11	0	0	0	0	0	0
Cluster-49494.45240	0	0	0	2.33	0	0	0	0	0	0	0	0	0	0	1.45	0	0	0
Cluster-49494.159006	0	0	0.4	3.03	0	0.47	0.8	0.5	0.99	0.11	0	0	0	0	0	0.12	0	0
Cluster-6048.0	0	0	0	0	0	0	0.52	0.11	1.2	0	0	0	0	0	0	0	0	0
Cluster-49494.23799	0	0	0	0	0.1	0	0.34	0.32	0.11	0.09	0	0.5	0	0.02	0	0	0	0.05
Cluster-49494.152280	0.29	0.35	0.36	0.86	0.88	0.12	0.1	0.43	0.55	0	0.15	0.32	0.13	0.09	0.08	0.11	0.32	0
Cluster-49494.144693	0	0	0	0	0	0	0	0	0	0	0	0	0	0	0	0	0	0
Cluster-49494.123846	2.43	2.16	5.1	5.2	1.11	0.9	3.08	1.99	3.4	4.39	2.63	2.77	0.21	0	0	0	1.41	0.52
Cluster-49494.15916	0	0	0	0	0	0	0	0	0	0	0	0	0	0	1.1	0.35	0.52	0
Cluster-49494.2893	0	0	0.44	0	0.48	0	0.09	0	0	0.62	0.41	0.06	0.11	0	0	0	0	0
Cluster-49494.35240	0	1.51	0	0	0	0	0	0	0	0	0.23	0	0.2	1.28	0.52	1.23	1.06	1.18
Cluster-64199.0	0	2.19	0	0	0	2.26	0	0	0	0	0	0	0	0	0	0	0	0
Cluster-49494.47553	3.05	2.75	2.57	1.19	1.87	1.48	1.68	1.73	1.26	0.38	0.24	0.36	0	0.05	0.06	0.08	0.04	0.08
Cluster-49494.124365	0	0	0.15	0	0	0.21	0.2	0	0	0	0	0	0	0	0	0	0	0
Cluster-56757.0	0.65	1.11	0	0	0	0	0	0.53	0	0	0	0	0	0	0.57	0	0.88	0
Cluster-49494.39093	0.48	0.42	0.15	0.12	0.24	0.13	0	0	0.24	0	0.38	0.13	0	0.14	0.14	0	0	0
Cluster-23138.0	0	0	0.87	0	0	0	0	0	0	1.1	0	0	0	0	0	0	0	0
Cluster-49494.155769	11.25	0	0	0	0	0	0	0	0	0	0	0	0	0	0	15.23	0	6.58
Cluster-49494.79162	0	0.08	0	0	0.13	0.07	0.07	0.38	0.2	0.33	0.14	0.08	0	0.32	0	0	0	0.36
Cluster-49494.135461	0	0.51	0	0	0	0.5	0.86	0	0	0	0	0	0	0	0.52	0	0	0
Cluster-6997.0	0	0	0	0	0	0	0.48	0.73	1.78	0	0	0	0	0	0	0	0	0
Cluster-49494.154736	0	0.36	0	0.2	0	0.22	0	0	0.1	0	0	0	0	0.24	0	0.12	0	0.14
Cluster-49494.25376	0	0	0	0	0	0.3	0	0	0	0	0	0.15	0	0	0	0	0	0
Cluster-46927.0	0	0	0.67	0	0	0.32	0	0	0	0	0.59	0.3	0	0	0.34	0	0	0
Cluster-54697.0	1.39	1.19	1.09	0.96	0	0	0	0	2.11	0	0.98	0	0	1.14	0	1.2	0	0
Cluster-49494.64420	1.48	0.94	0.36	0.95	0.82	0.92	0.27	0.36	0.29	0.07	0.29	0.67	0.32	0.85	0.63	1.46	0.63	0.29
Cluster-49494.37926	0.5	0.93	0	1.02	1.01	0	0.74	0	0	0.62	0.81	1.7	0	0	0	0.42	0	0
Cluster-49494.145252	0.31	0	2.16	0.44	1.57	0.75	2.1	1.03	3.93	6.21	8.11	1.96	0	0	0	0	0	0
Cluster-49494.142142	0.45	0	0.4	0	0.33	0.72	0.17	0	0	0	0.18	0	0.16	0.2	0	0	0.27	0
Cluster-49494.8495	1.25	0	1.05	0	0.45	1.57	0	0	1.42	0	0	0.93	0	0	0	0	0.84	0
Cluster-48151.1	0	0	0	1.45	0	0	0	0	0	0	0	0	0	0	0	0	0	2.32
Cluster-49494.37722	0	0	0	0	0	0	0	0	0	0	0	0	0	0	0.12	0	0	0.09
Cluster-49494.9169	0.19	0	0.29	0.52	0.28	0	0	0.82	0.38	0.33	0	0	0	0.34	0	0	0	0.38
Cluster-49494.11138	0	0	0	0	0	0	0	0	0	0	0	0	0	0	0	13.76	0	0
Cluster-49494.165307	0	0	0.28	0	0	0	0.16	0.1	0	0.52	0.34	0.56	0.02	0	0	0	0	0
Cluster-49494.2078	0	0	1.05	0	0	0	0	0.27	0.68	0.25	0.65	0.24	0	0	0	0	0	0
Cluster-31487.1	0	0	1.58	0	0	0	0	0	0	0.35	0	0.41	0	0	0	0	0	0
Cluster-49494.59367	0.1	0.22	0	0.22	0.18	0.35	0.2	0.3	0.07	0.04	0.08	0.04	0.03	0.18	0.22	0	0.16	0.35
Cluster-49494.110241	0.06	0.66	0.06	0.48	0.05	0.36	0.05	0.16	0	0	0.06	0.05	0.14	0	0.07	0.35	0.28	0.15
Cluster-5379.0	0	0	0	0	0	0	0	0.43	1.17	0	0	0	0	0	0	0	0	0
Cluster-49494.153724	0	0	0.51	0.13	0.56	0	0.46	0.08	0.31	1	1.09	0.73	0	0	0	0	0	0
Cluster-33338.0	0.34	0	0.12	0	0	0	0	0	0	0.16	0	0.11	0	0	0	0	0	0
Cluster-58233.0	0	0.51	0	0	0	0.49	0	0	0.89	0.38	0	0	0	1.01	0	0	0	0
Cluster-36149.0	0	1.09	0	0.61	1.04	0.52	0	0	0.25	0	0.13	0	0	0	0	0	0	0
Cluster-49494.66374	0.63	0	0	0	0	0	0	0	0.17	0	0	0	0	0	0	0.15	0.38	0
Cluster-49494.152215	2.08	0.59	0	1.46	0.5	0.58	0	0	0	0.43	0.51	0	0	0	0	0	0	0
Cluster-49494.63832	0	0	0	0	0	0	0	0	0	0	0	0	0	0	0	0	0	0
Cluster-49494.153980	0	0	0	0.59	0.34	0.63	0	0	0.17	0	0	0	0	0.41	0	0	0	0.23
Cluster-47882.0	0	0	0.72	0	0	0	0.62	0	0	0	0	0.32	0	0	0	0	0	0
Cluster-49494.151032	0	0	0.22	0	0.37	0.43	0	0	0	0	0	0	0.17	0.22	0.28	0.24	0.3	0
Cluster-43547.0	0.91	1.18	0	1.31	0	0	0	0	0	0	0	0	0	0	0.4	0	0	0
Cluster-53093.1	0	0	0	0	0	0	0	0	0	0	0	0	0	0	0	0	0	0
Cluster-52851.0	0	0	0	0	0	0	0	0	0	0.27	0.31	0.94	0	0	0	0.34	0	0
Cluster-7495.0	0	0	0	0	0	0	0.3	0.34	1.83	0	0	0	0	0	0	0	0	0
Cluster-49494.124299	0	0.05	1.63	0	0	3.52	0	2.5	0	0	0	0	0.41	0	0.74	0.51	1.75	0
Cluster-49494.18835	0	0	0	0	0	0	0	0	0	0	0	0	0	0	0	0	0	0
Cluster-49494.2508	0	0	0	0	0	0	0	0	0.29	0	0	0.24	0	0	0	0	0	0
Cluster-49494.102066	1.61	0.9	2.54	4.29	4.34	4.98	3.51	4.12	2.05	2.36	1.81	0.96	0	1.76	1.52	1.5	0.29	1.55
Cluster-49494.90066	1.01	1.89	1.97	0.72	1.33	0.69	0.99	0.81	0.98	1	0.94	0.86	0.2	0.44	0.7	0.61	1.58	0.72
Cluster-49494.14584	0	0.3	0	0.12	0.25	0.54	0.41	0	0.13	0.25	0.28	0	0	0	0.38	0.14	0.19	1.28
Cluster-49494.68049	4.45	3.29	3	3.43	4.17	5.33	2.63	1.53	3.29	0.54	0.66	1.53	0.54	2.23	1.02	2.53	2.64	3.04
Cluster-49494.46778	0.35	0.31	0.14	0.23	0.49	0.24	0.32	0.31	0.5	0.3	0.29	0.26	0.03	0.32	0.23	0.13	0.62	0.15
Cluster-49494.49964	7.12	8.51	5.59	9.14	8.95	4.54	4.11	4.14	3.26	2.77	2.87	3	0.26	1.72	0.8	0.65	0.87	0.64
Cluster-66501.0	0	0.37	0.08	0	0.06	0.07	0.13	0.22	0.25	0	0	0	0.17	0	0	0.07	0.09	0
Cluster-49494.159514	0	0	0	0.87	0.75	0.51	0	1	0	0.39	0	1.82	0	0	0	0	0	0
Cluster-11547.2	0	0	0	0	0	0	0.63	0.96	3.28	0	0	0	0	0	0	0	0	0
Cluster-8320.0	0	0	0	0	0	0	0.63	0.53	0.07	0	0	0	0	0	0	0	0	0
Cluster-49494.165125	0	0	0.71	0	0	0	0	0	0.31	0.54	0.62	0	0	0	0	0	0	0
Cluster-42731.0	0.29	0.25	0	0.21	0.43	0	0.44	0.98	0.22	0	0	0	0	0	0	0	0	0
Cluster-49494.17983	0	0.81	0	0.66	0	0	0	0	0	0.57	0	0	0	0	0	0	0	0
Cluster-49494.98296	0	0	0	0.58	0.35	0.63	0.25	2.98	0	0.68	0.38	1.98	0.76	0	0	0	0	0
Cluster-49494.81101	11.64	11.17	9.07	8.89	8.23	7.44	4.43	4.69	4.94	4.67	4.38	5.06	0.49	3.02	3.19	2.47	2.61	2.59
Cluster-49494.30711	0	0.06	1.99	0	0.32	0.26	0	0	0.48	3.76	4.52	6.05	0	0	0	0	0	0
Cluster-49494.38789	0.9	0.64	0.62	0.7	0.47	0.49	0.9	0.55	1.17	0.17	0.1	0.17	0.06	0.04	0.02	0.03	0.1	0
Cluster-49494.56665	2.96	1.54	2.57	1.13	1.11	0.35	0.73	0.4	0.7	0.37	1.13	0.66	0	0	0	0.07	0.09	0.07
Cluster-49494.79797	0.76	1.23	0.45	2.05	3.23	2.27	0.23	0.92	0.63	0.77	0.47	1.03	0.35	3.17	3.79	1	0.55	0
Cluster-26152.0	0	0	0	0	0	0	0.12	0	0	0.43	1.08	0.38	0	0	0	0	0	0
Cluster-49494.118545	0.28	0.56	0.29	0.19	0.29	0.06	0.18	0.32	0.23	0.18	0.18	0.4	0	0.48	0.43	0.19	0.19	0.38
Cluster-4264.0	0	0	0	0	0	0	0.62	0.1	0.25	0	0	0	0	0	0	0	0	0
Cluster-23604.0	0	0	4.47	0	0	0	0	0	0	0	0	0	0	0	0	0	0	0
Cluster-49494.44925	0.05	0.12	0.11	0.07	0.24	0.24	0.4	0.19	0.14	0.12	0.07	0.04	0	0	0	0.05	0	0
Cluster-49494.89933	10.48	10.66	6.28	6.42	9.64	5.96	2.7	3.2	3.84	6.59	5.76	5.51	0.72	7.39	5.93	5.71	12.76	4.7
Cluster-49494.41840	0.13	0.39	0	0.09	0	0.15	0.07	0.05	0	0.11	0	0	0.24	0	0.29	0	0	0.26
Cluster-49494.113513	0	0.34	8.77	7.81	0	0	5.21	0	4.83	4.89	3.87	5.87	0.33	0	1.88	0	0	1.99
Cluster-39242.0	0.66	0	0	0.24	0.24	0	0	0.55	0.49	0	0	0	0	0	0	0	0	0.33
Cluster-49494.116992	1.68	2.59	0.74	3.89	0.07	1.15	4.39	0	0	2.34	0	0.59	1.33	1.65	1.04	4.11	0.87	1.8
Cluster-14733.0	0	0	0	0	0	0	0.45	0.51	2.83	0	0	0	0	0	0	0	0	0
Cluster-49494.157455	0	0.07	0.2	0.06	0	0.11	0	0.05	0	0.01	0.02	0.05	0.01	0	0	0	0.11	0.1
Cluster-8025.0	0	0	0	0	0	0	0.41	0.45	0.4	0	0	0	0	0	0	0	0	0
Cluster-49494.82717	1.33	1.17	1.16	3.06	3.63	3.83	0.31	0.44	0.33	1.59	0.93	0.76	2.77	10.88	7.28	13.99	15.96	15.71
Cluster-52654.0	0	0	0.35	0	0.14	0	0.15	0.16	0.14	0	0	0	0	0.34	0	0	0	0
Cluster-740.1	0	0	0	0	0	0	0	0	0.17	1.61	0.54	0.37	0	0	0	0	0	0
Cluster-49494.15044	0	0	0	0	0	0	0	0	0	0	0	0	0	1.86	0.44	0.1	2.5	0
Cluster-49494.139762	3.93	4.17	4.55	2.03	2.13	1.65	1.47	1.09	1.19	1.36	1.05	0.89	0	0.12	0.29	0.05	0.12	0.4
Cluster-44917.0	0	0.32	0.08	0	0.13	0.22	0.07	0.16	0.48	0	0.15	0	0	0	0.08	0.23	0	0.09
Cluster-42502.0	0	0.28	0	0	0.24	0	0	0	0	0.22	0	0.26	0	0	0	0	0	0
Cluster-22483.0	0	0	0.39	0	0.06	0	0	0.14	0.25	0.18	0.07	0.43	0	0	0	0	0	0
Cluster-38810.0	0.61	0.36	0	0	0.15	0	0.16	0.35	0	0	0	0	0	0	0	0	0	0
Cluster-49494.119148	0.83	0.75	1.43	0.57	0.93	0.51	0.71	1.1	1.19	0.39	1.2	0.9	0	0.48	0.82	0.35	0	0.43
Cluster-49494.110977	0	0	0.27	0	0	0	0	0	0	0	0	0	0	0.4	0.4	0.38	0.69	0.6
Cluster-49494.19124	0	0.36	0.19	0.15	0	1	0	0	0	0.15	0	0	0	0	0	0.18	0	0
Cluster-49494.33559	0.31	0.49	0.06	0.09	0.41	0.19	0.25	0.53	0.05	0.18	0.25	0.21	0.04	0.39	0.22	0.73	0.41	0.62
Cluster-35484.1	0	0	0.7	0	0.14	0.15	0	0.33	0	0.27	0.31	0.32	0	0	0	0.16	0	0
Cluster-49494.95918	0.25	1.09	0.45	0.75	0	0.2	0.79	1.06	3.26	0	0	0	0.17	0	0.46	0.64	0.31	1.28
Cluster-49494.124313	1.91	0.3	3.31	0	0.08	0	0	0	0	18.79	0	0.1	0	0	0.1	0	0	0.34
Cluster-49494.162025	0	0	0	0	0	0	0	0	7.47	0	0	0	0	0	0	0	0	0
Cluster-49494.32155	0	0	0	0	0	0	0	0	0	0	0	0	0	0	0	0	0	0
Cluster-49494.132308	225.99	239.31	155.79	326.65	129.86	224.24	652.78	515.46	576.93	62.36	62.11	68.81	0.48	1.6	2.44	0.39	20.18	1.82
Cluster-49494.22710	0	0	0	0	0	0	0	0	0	0	0	0	0	0	0	0	0	0
Cluster-49494.64071	0.17	0	0	0.03	0.07	0	0	0.12	0	0.03	0	0.04	0	0	0	0.09	0.1	0
Cluster-49494.38735	0	0.09	0	0.44	0.15	0.39	0.16	0.09	0	0	0	0	0	0	0.27	0	0	0.3
Cluster-49494.33631	1.61	1.35	0.78	1.95	1.84	1.34	0.51	1.05	0.56	0.52	0.19	0.19	0.03	0	0.13	0	0.05	0.07
Cluster-59129.0	0.29	0.75	0	0	0	0.23	0	0	0.22	0	0	0	0	0.25	0.26	0	0.35	0
Cluster-49494.52028	12.73	7.56	6.08	25.55	68.81	86.94	0.87	5.07	0	8.1	16.3	14.8	0	0	0	0	0	2.74
Cluster-15031.0	0	0	0	0	0	0	0.92	1.59	0.89	0	0	0	0	0	0	0	0	0
Cluster-49494.44581	0	0	0	0	0	0.36	0	0	0	0	0	0.25	0	0	0	0.42	0	0.3
Cluster-49494.82737	0	0.19	0.43	0.37	0.26	0.39	0.09	0.15	0.07	0.09	0	0	0.35	0.41	0.64	0.14	1.47	0.85
Cluster-33730.0	0.55	0.16	0.17	0.27	0.68	0.3	0	0	0.14	0	0	0	0	0	0	0	0	0
Cluster-49494.54107	0	0	0	0	0	0	0.17	0	0	0	0.18	0.18	0	0.04	0	0	0	0
Cluster-49494.15804	0.16	0	0.15	0.08	0.08	0.13	0.17	0.09	0	0.12	0.09	0.18	0	0.1	0.05	0	0.3	0.05
Cluster-52312.0	0	0	0	0	0	0	0	0	0	0	0	0	0	0	0	0	13.56	0
Cluster-49494.149320	0.65	0	0	0	0	0	0	0	0	0	0	0	0	0.57	0	0	0	0
Cluster-22192.0	0	0	0.23	0	0	0	0.4	0.44	0.19	0	0	0	0	0	0	0	0	0
Cluster-49494.64438	0.11	0.24	0.31	0.22	0.41	0.54	0.4	0.16	0.22	0.03	0.06	0.18	0.04	0.52	0.53	0.1	0.67	0.21
Cluster-53205.0	0	0	1.39	0.29	0.59	1.32	0	0	0.3	0.39	0.31	1.88	0	0.7	0.36	0	0	0.41
Cluster-46749.0	0	0	0.12	0	0	0	0	0	0	0.97	0	0	0	0	0	0	0	0
Cluster-49494.46026	0	0	1.21	3.62	1.84	3.21	0.35	0	0	0	0	0	0	0	0	0	0	0
Cluster-49494.31389	0.59	0.51	0	1.07	0.22	0.72	0	0	0.22	0	0	0	0	0.78	0	0	0.36	1.2
Cluster-49494.126032	0.23	0	1.32	0.31	0.79	0.66	1.38	1	1.39	0	0	0	0	0	0.13	0	0	0
Cluster-49494.154680	0.14	0.36	0.25	0	0.2	0.22	0.11	0.12	0.1	0.1	0	0.12	0	0.74	0.12	0.23	0.16	0.42
Cluster-49494.3669	0	0.16	0	0.18	0	0	0	0	0	0	0	0	0	0	0	0	0.01	0
Cluster-10841.0	0	0	0	0	0	0	0.28	0	1.74	0	0	0	0	0	0	0	0	0
Cluster-49494.16092	0.32	0.1	0.7	0.16	0.48	0	0.17	0.28	0.9	0.08	0.09	0.09	0	0.2	0	0	0.12	0
Cluster-49494.159365	0	0.86	0.72	0.58	0.39	0.43	0.37	0.72	0.65	0	0.03	0.13	0	0	0.13	0.06	0.12	0.09
Cluster-49494.147257	0	0.23	0.24	0	0.19	0	0	0.22	1	0	0	0.21	0	0	0	0	0	0
Cluster-19174.1	0	0	0	0	0	0.89	0	0.88	0	0.69	0	0	0	0	0	0	0	0
Cluster-49494.93970	0.19	0.06	0.25	0.24	0.54	0.34	0.24	0.55	0.77	0.18	0.24	0.11	0.13	0.41	0.66	0.52	0.44	0.15
Cluster-63636.1	0	0	0	0	0.06	0	0.07	0	0	0	0	0	0.11	0.38	0	0.07	0.19	0.08
Cluster-49494.157062	0.57	0.5	0.36	0	0	0.15	0	0	0	0.31	0	0.16	0	0	0	0	0	0.19
Cluster-49494.88196	273.62	315.76	210.59	417.86	106.09	49.8	358.38	309.39	281.08	32.82	30.44	36.12	16.01	52.26	35.08	56.15	51.91	47.52
Cluster-15706.1	0	0	0	0	0	0	0.31	0.22	0.69	0	0	0	0	0	0	0	0	0
Cluster-49494.38731	1.34	1.06	0.12	0.79	0.59	0.53	0.11	0.11	0.5	0.1	0.21	0.11	0	0	0	0.23	0	0
Cluster-17755.0	0	0	0	0	0	0	0	0.61	0	0	0	0	0	0	0	0	0	0
Cluster-22670.0	0	0	0.35	0	0	0	0.61	0	0.31	0.27	0	0.63	0	0	0	0	0	0
Cluster-49494.40602	0.15	0.4	8.93	0.52	2.27	0.59	2.19	0	2.92	9.33	9.94	6.33	0.26	0	0	0	0	0
Cluster-28280.0	0	0	0	0	0	0	0	0	0	0	0	0	0	0	0	0	0	0
Cluster-49494.134372	0	0	0	0	1.54	0	0	0	0	0	0	0	0	0	0	0	0	0
Cluster-49494.91237	23.13	30.94	39.55	44.89	34.27	20.48	26.93	28.8	19.71	1.92	6.29	3	2.18	29.61	22.49	25.61	29.68	26.68
Cluster-49494.95572	0.38	0.65	0.24	0.32	0.99	0.56	0.1	0.75	0	0.55	0.27	0.21	0.26	0.59	1.13	0.85	1	1.27
Cluster-49494.11777	0	0	0	0	0	0	2.55	3.17	1.58	0	0	0	0	0	0	0	0	0
Cluster-49494.137114	0	0.1	0.11	1.44	0.35	4.23	1.35	0.37	1.66	0	0.1	0	0	0.32	0.16	0.05	0.18	0.06
Cluster-49494.115381	0.67	2.35	1.59	7.33	2.38	4.35	2.74	2.98	3.83	2.04	2.04	2.7	0.27	1.2	1.93	1.47	0.92	1.89
Cluster-49494.79545	0	0	0	0	0	0	0	0	0	0	0	0	0	0	0	0	0	0
Cluster-49494.37881	0.75	0.64	0.92	0.93	1.55	0.18	0.46	0.18	0.4	0	0.64	0.21	0.25	0	0	0	0	0
Cluster-49494.149894	0.66	0.35	0.61	0.39	0.49	0.32	0.52	0.45	0	0.58	0	0.11	0	0.24	0.48	0.23	0.3	0.67
Cluster-49494.65164	0	0	0	1.45	0	1.89	0	0	0	0	4.34	0	0	0	0	0	0	0
Cluster-49494.118317	2.67	0	0	0	0	0	0	0	0	1.42	0	0	0	0	0	0	0	0
Cluster-44451.0	0	0	0	0	0	0	0	0	0	1.95	0	0	0	0	0	0	0	0
Cluster-12262.0	0	0	0	0	0	0	2.61	1.04	0.52	0	0	0	0	0	0	0	0	0
Cluster-49494.125446	1.52	1.33	1.28	1.09	1.87	1.39	0.87	0.7	0.82	0.47	0.31	0.93	0.27	0.8	0.98	1.41	1.81	1.66
Cluster-49494.81163	0.82	1.34	0.27	0	0.6	1.29	0	0.15	0	0.34	0	0	0	0.6	0.32	0.19	0.18	0.15
Cluster-49494.147465	0.1	0.35	0.22	2.53	0.09	0.96	1.67	3.93	4.18	0.21	0	0	0	0	0	0	0	0.05
Cluster-14365.0	0	0	0	0	0	0	0.93	0.61	1.63	0	0	0	0	0	0	0	0	0
Cluster-49494.151336	0	0.18	2.34	0	0.39	0	0.81	0.5	1.84	3.92	2.79	1.98	0	0	0	0	0	0
Cluster-14779.0	0	0	0	0	0	0	0	0.18	0.58	0	0	0	0	0	0	0	0	0
Cluster-49494.39994	0	0	0	4.11	0	0	0	0	0	0	0	0	0	0	0	0	0	0
Cluster-49494.147232	0	0	0.12	0.39	0.39	0.31	0	0.11	0	0.47	0.1	0	0.27	0.12	0.12	0.33	0	0
Cluster-49494.140047	1.08	0.15	1.39	0.19	0.06	1.03	0.07	1.5	0.2	1.05	0.78	2.53	0	0.32	0.08	0.3	0.2	0.44
Cluster-49494.75901	15.33	17.49	11.28	29.07	15.97	24.07	13.98	15.43	15.59	8.65	8.83	11.12	2.87	15.09	13.04	18.27	17.25	13.94
Cluster-49494.63242	0	0	0	0	0	0	0.36	0	0.05	0	0	0	0	0	0	0	0	0
Cluster-49494.66103	13.97	16.26	10.27	20.33	18.49	18.03	9.85	10.91	10.09	5.91	3.24	5.98	0.56	3.97	3.67	3.63	4.14	4.08
Cluster-40668.0	0.41	0	0	0	0	0	0	1.03	0	0	0	0	0	0	0	0	0.52	0
Cluster-49494.145128	0.14	0.25	0	0	1.41	0.8	0	0	0.57	1.78	1.9	1.19	0	0	0	0	0	0
Cluster-54975.0	0.32	0	0.28	0.46	0	0.26	0.48	0.27	0.24	0	0	0	0	0	0	1.34	0.39	0.97
Cluster-34083.0	0.21	0	0.2	0.06	0	0.13	0	0.07	0.12	0.19	0.07	0	0	0	0	0	0	0
Cluster-47903.0	0	2.74	0	0	0	0	2.01	0	2.4	0	0	0	0	0	5.31	0	0	3.49
Cluster-49494.8199	0	0	0	0	0	0	0	0	0	0	0	0	0	0	0	0	0	0
Cluster-49494.61393	3.13	8	0.64	9.85	2.26	3.98	2.77	5.05	4.14	0	2.29	3.39	0	0.66	0.68	0	0	0
Cluster-49494.129670	2.72	3.55	2.66	4.75	1.4	1.54	3.12	4.12	3.48	3.21	4.69	0.88	0	1.44	0.24	0.46	0.66	0
Cluster-11925.1	0	0	0	0	0	0	0	1.46	0	0	0	0	0	0	0	0	0	0
Cluster-49494.84319	0.06	0.11	0.05	0	0.08	0.13	0	0.04	0.04	0.06	0.08	0	0	0.05	0.1	0.09	0.14	0.11
Cluster-29038.1	0.94	0.8	0	0	0	0	0	0.76	0.71	0	0	0	0	0	0	0	0	0
Cluster-49494.140553	0	0	0	0	1.75	0	0	0	0	0	0	0	0	0	0	0	0	0
Cluster-12400.0	0	0	0	0	0	0	0.44	0	1.31	0	0	0	0	0	0	0	0	0
Cluster-49494.94017	8.67	8.97	6.27	1.63	3.35	1.3	0.45	0.31	0.29	1.25	1.31	0.09	0	0	0	0	0	0
Cluster-49494.36025	0.13	0.31	1.32	0.3	0.26	0	0.94	3.35	4.3	7.48	11.04	7.09	0.83	0	0.07	0	0.05	0.02
Cluster-5671.0	0	0	0	0	0	0	0.41	0.27	0.55	0	0	0	0	0	0	0	0	0
Cluster-49494.36863	0.94	0.09	0	0	0.23	0.41	0.08	0.18	0	0.15	0.17	0.27	0.07	0.28	0	0	0	0.11
Cluster-49494.71572	0.17	0.45	0	0.22	0.38	0.37	0	0.07	0.1	0.19	0.03	0	0.03	0.31	0.19	0.07	0.05	0.09
Cluster-4447.0	0	0	0	0	0	0	2.35	0.96	1.08	0	0	0	0	0	0	0	0	0
Cluster-49494.31504	0	0	0.3	0	0	0	0.39	0.29	0.17	0.2	0	0.62	0.07	0	0	0	0	0
Cluster-49494.114012	0	0	0	0.18	0.35	0.19	0	0.2	0.36	0	0	0.2	0.5	0.85	1.07	0.61	2	0.98
Cluster-49494.27424	0.91	0.58	2.55	1.15	0.68	0.85	2.42	2.3	1.57	2.16	2.16	0.67	0	0.02	0.15	0.06	0	0
Cluster-49494.56676	0	1.03	0	2.21	1.97	1.12	1.19	1.22	1.13	0	0	0	0.7	4.18	2.85	6.7	2.98	0
Cluster-49494.114365	1.5	1.17	1.84	1.32	1.47	1.72	0.66	0.65	0.77	0.65	0.66	1.1	0.09	0.83	0.32	0.8	0.89	0.45
Cluster-49494.71265	0	0	0	0	0.51	0	0	0	0.19	0	0	0.4	0	0	0	0.24	0	0
Cluster-30867.0	0	0	0	10.2	0	0	0	0	0	0	0	0	0	0	0	0	0	0
Cluster-49494.133747	0	0.49	0.47	0	0.13	0.13	0	0.3	0	0.16	0	0	0	0	0	0	0	0
Cluster-7069.0	0	0	0	0	0	0	1.62	0.38	0.56	0	0	0	0	0	0	0	0	0
Cluster-13609.0	0	0	0	0	0	0	0.78	1.62	5.05	0	0	0	0	0	0	0	0	0
Cluster-49494.2303	0	0	1.88	0.26	0.26	0	0.81	0.9	1.9	2.43	3.33	1.13	0	0	0	0	0	0
Cluster-49494.79919	0.57	0.65	0.47	0.29	0.43	0.38	0.42	0.41	0.36	7.66	8.77	6.09	0.53	0.68	0.47	0.23	1.3	0.8
Cluster-49494.74624	0.1	0	0	0	0.21	0.17	0.22	0	0.14	0	0	0.12	0.03	0.15	0	0	0	0
Cluster-61279.0	0	0	0.27	0	0	0.16	0.12	0	0.03	0	0	0	0.1	0	0	0	0	0
Cluster-49494.129056	0	0	0.07	0	0	0	0	0	0.06	0	0	0.02	0.42	1.38	1.65	2.02	2.05	1.55
Cluster-49494.148205	0.05	0.04	0.09	0.25	0	0.15	0.08	0	0.04	0	0	0.12	0	0.04	0.04	0.08	0.16	0
Cluster-49494.86109	0.81	0	0.26	1.02	0	0.42	1.1	0.95	1.02	0	0.22	0	0	0.99	0	0	0.89	0.55
Cluster-49210.0	0	0.73	0	0	0	0	0	0	0.32	0	0	0	0	0.37	0	0	0	0.86
Cluster-64481.0	0.29	0.13	0.07	0	0.05	0.36	0	0	0.05	0	0	0	0.05	0.19	0.19	0.12	0.48	0.14
Cluster-12913.0	0	0	0	0	0	0	0.17	0.47	1.01	0	0	0	0	0	0	0	0	0
Cluster-49494.122884	0.2	0.93	0.27	1.58	0.49	0.94	1.01	1.05	1.05	0	0.19	0	0	0.23	0.32	0.2	0.23	0.22
Cluster-49494.5551	0.26	0.54	5.95	0.17	0.47	0.5	0.63	0.72	2.33	3.12	3.68	2.11	0.03	0	0	0	0.07	0
Cluster-49494.26674	0	0	1.75	0	0	0	0	1.79	0	0	0	0	0	1.84	0	0	0	2.54
Cluster-49494.121216	0	0	0	0	0	0	0	0	0	0.44	0	0	0	0	0.57	0	2.38	0
Cluster-49494.153978	0.48	0.21	0.4	0.29	0.39	0.19	0.11	0.16	0	0.04	0	0	0	0	0	0	0	0
Cluster-49494.130180	7.6	7.69	7.1	10.54	5.88	7.94	5.04	4.3	4.75	4	3.09	4.33	0	0.86	0.77	0.59	1.22	1.32
Cluster-5392.1	0	0	0	0	0	0	0	0	0	0	0	0	0	0	0	0	0	0
Cluster-49494.61235	4.22	3.83	4.86	1.48	2.77	5.08	0.13	0.85	0.67	0.39	0.93	1	0.04	0.32	0.02	0.12	0.34	0
Cluster-49494.44034	0	0	1.68	6.04	3.14	3.94	0	0	0	0	0	0	0	0	0	0	0	0
Cluster-49494.164593	0	0	1.4	0	0.53	0	0	0	0	0	0.38	0.29	0	0	0	0	0	0
Cluster-6947.0	0	0	0	0	0	0	0.7	0.87	1.43	0	0	0	0	0	0	0	0	0
Cluster-8602.0	0	0	0	0	0	0	0.62	0.19	0	0	0	0	0	0	0	0	0	0
Cluster-49494.81943	0	0	0.06	0.01	0	0	0	0	0	0	0	0.02	0.84	2.86	4.63	6.69	16.65	17.25
Cluster-49494.118212	0.65	0.85	0.57	0.29	0.83	0.64	0.18	0.14	0	0.34	0	0	0	0	0.44	0	0.49	0.38
Cluster-49494.42133	1.57	1.84	2.31	1.8	4.27	0.39	0.13	0.31	0.44	0.9	0.35	0.76	0.42	0.38	0.77	0.13	1.06	0.31
Cluster-49494.12391	0.03	0.03	0.25	0.2	0.22	0.34	0.03	0.35	0.2	0.42	0.57	0.66	0.14	0.09	0.06	0.14	0.18	0
Cluster-49494.35775	0	0.11	0	0.1	0.34	0.25	0.74	0	0	0	0	0	0.11	0.06	0	0	0.04	0
Cluster-49494.127119	0	0.24	0.07	0.32	0	0.37	0.1	0.29	0.08	0	0	0	0	0	0	0.17	0	0.06
Cluster-49494.113608	0.3	0.5	0.65	0.49	0.32	0.61	0.24	0.15	0.65	0.35	0.49	0.22	0.03	0.59	0.71	0.33	2.06	0.3
Cluster-49494.86504	1.86	1.34	1.7	1.93	1.57	2.85	0.98	0.42	1.31	0.63	0.6	0.52	0.51	1.78	2.79	2.23	3.83	4.23
Cluster-49494.137124	0.21	0	0	0	0.46	0.5	0.16	0	0.16	0	0.16	0.17	0.57	0.37	0.19	0	0	0.63
Cluster-49494.9002	0	0	0	0	0	0	0.67	0	0.73	0	0	0	0	0	0	0	0	0
Cluster-49494.66066	0	0	0.52	0	0.05	0.29	0	0.13	0	0.11	0.39	0.33	0	0	0	0	0.05	0
Cluster-49494.160461	0	0.01	0.04	0.14	0	0	0	0.4	0.26	0	0	0	0	0	0	0	0	0
Cluster-46795.0	0	0	0.32	0	0	0	0	0	0.53	0	1.68	0	0	0	0	0	0	0
Cluster-14945.1	0	0	0	0	0	0	0.96	0.55	3.5	0	0	0	0	0	0	0	0	0
Cluster-21889.0	0	0	0.2	0	0	0	0.53	0	0	0.16	0.18	0.37	0	0	0	0	0	0
Cluster-49494.106267	0.26	0.57	0.44	1.77	1.48	1.3	0	0.16	0.75	1.14	0.45	0.5	0	0	0.17	0.06	0	0.07
Cluster-14612.0	0	0	0	0	0	0	0.38	0.14	1.85	0	0	0	0	0	0	0	0	0
Cluster-54999.0	0	0	0	0	0	0	0	0	0	0	0	0	0	0.26	0.51	0.73	0	0.88
Cluster-11436.0	0	0	0	0	0	0	1.06	0.4	0.36	0	0	0	0	0	0	0	0	0
Cluster-49494.13657	0	0	0	0	0	0	0	0	0	0	0	0	0	0	0	0	1.25	0
Cluster-2238.1	0	0	0	0	0	0	0.56	1.24	0.84	0	0	0	0	0	0	0	0	0
Cluster-49494.135484	1.16	0.54	0.4	0.32	0	0.57	0	0	0.54	0	0.13	0	0	0.4	0.39	0.36	0.16	0.14
Cluster-48309.0	0.23	0.2	0.61	0.17	0.17	0	0	0.38	0	0.32	0	0	0	0.2	0.4	0	0	0
Cluster-49494.45736	0.02	0.21	0	0	0	0	0	0.32	0	0.05	0	0	0	0	0	0	0	0
Cluster-49494.97185	19.07	22.55	17.25	87.75	21.42	27.41	130.82	94.22	145.82	30.6	28.54	33.06	1.26	7.42	8.81	10.05	13.13	11.99
Cluster-55974.0	0	0	0	0	0	0	0	0	0	0	0	0	0	1.54	0.44	0	0	0
Cluster-844.0	0	0	0	0	0	0	0	0	0	0.81	0.38	0	0	0	0	0	0	0
Cluster-49494.59446	0.93	0	0	0.65	0	0	0	0	0	0	0	0	0	0.78	0	0	0	0
Cluster-22058.1	0	0.96	0.32	0	0	0	0	0	0	0.25	0	0	0.26	0.97	0	1.26	0	0
Cluster-49494.93692	32.05	42.88	16.66	23.29	41.61	59.48	12.78	12.9	16.98	21.16	20.38	19.15	4.15	23.1	22.4	30.49	26.63	23.36
Cluster-49494.115494	0.28	0	0	0.35	0.15	0.24	0.16	0	0	0	0	0	0.14	0.19	0.41	0.7	0.35	0.29
Cluster-49494.118092	0.43	0.08	0.06	0.18	0.34	0.34	0.14	0.38	0.29	0.11	0.12	0.08	0	0.57	0.26	0.21	0.29	0.34
Cluster-16066.3	0	0	0	0	0	0	0.11	0	0.1	0	0	0	0.05	0.38	0.31	0.59	0.7	0.91
Cluster-14261.0	0	0	0	0	0	0	1.19	0	0.29	0	0	0	0	0	0	0	0	0
Cluster-49494.141612	0	0	0	0	0	0	0	0	0	0	0	0	0	0	0	0	0	0
Cluster-36080.0	0	0.14	0.29	0.24	0.6	0	0	0.14	0	0	0	0	0	0	0	0	0	0
Cluster-23921.0	0	0	7.55	0	0	0	0	0	0	0	0	0	0	0	0	0	0	0
Cluster-49494.27420	0	0	0	0	0	0	0	0	0	0	0	0	0	0	0	0	0	0
Cluster-40434.0	0	0.05	1.47	0.16	0.08	0	0.04	0.45	0.34	0.31	0.04	0.09	0	0	0	0	0	0
Cluster-57152.0	0	0	0	0	0	0	0	0	0	0	0	0	0	0	0	0	0	0.52
Cluster-62242.0	0	1.18	0	0	1	0	0	0	0	0	0	0	0.49	0	0	0	0	0
Cluster-51417.0	0.64	0.22	0.23	0	0.76	0.1	0.1	0.22	0.19	0.28	0.1	0.43	0	0.34	0.23	0.54	0.15	0.77
Cluster-49494.9566	0	0	1.07	0	0.26	0	0.69	0.44	0.61	0.89	0.5	0	0.01	0	0	0	0	0
Cluster-49494.74604	0.86	0.81	0.41	0.25	0.78	1.57	0.06	0.12	0.05	0.64	0.41	0.49	0.15	0.33	0.51	0.23	1.05	0.51
Cluster-14608.1	0	0	0	0	0	0	2.97	2.08	0.38	0	0	0	0	0	0	0	0	0
Cluster-2458.0	0	0	0	0	0	0	0.24	0.37	1.2	0	0	0	0	0	0	0	0	0
Cluster-49494.146500	0	0	0	0	0	0	0	0	2.4	3.24	4.19	0	0	0	0	0	0	0
Cluster-49494.87200	6.01	5.85	6.47	7.63	9.62	10.64	10.04	11.09	9.41	1.17	2.2	4.58	2	8.6	8.59	12.29	7.36	10.3
Cluster-43785.0	0	0.38	0.13	0.21	0.75	0.46	0	0	0	0	0	0	0	0	0.13	0.12	0.17	0
Cluster-49494.85311	1.35	2.68	0	2.02	0.91	2.73	1.41	0	1.21	0.11	0.84	1.89	0.14	0	0	0.69	0.34	0
Cluster-49494.44682	0	0.36	0	0.45	1.02	0	0	0	0.23	0	0	0	0	0	0.75	0.47	0	0
Cluster-49494.157752	0	0	0	0	0.13	0	0	0.15	0	0	0	0	0	0.32	0.8	0	0	0
Cluster-49494.39035	0	0	0.23	0	0.38	0.21	0	0	0	0	0	0	0	0	0	0	0	0
Cluster-49494.52511	0.38	0.13	0.38	0.14	0.3	0.11	0.14	0.15	0.24	0.24	0.1	0	0	0	0	0.39	0.37	0
Cluster-49494.137807	1.72	1.2	1.71	0.13	1.14	0.55	0.27	0.59	0.26	0.37	0.41	0.29	0	0	0	0	0	0
Cluster-42727.1	0	0	0	0	0.78	0	0	0.59	0	0	0	0	0	0	0	0	0	0
Cluster-7549.0	0	0	0	0	0	0	1.01	0.23	0.09	0	0	0	0	0	0	0	0	0
Cluster-60804.0	0	0.31	0	0	0	0	0	0	0	0	0	0	0.76	0	0.32	0	0	0
Cluster-49494.16714	0.25	0	0	1.09	0.55	0	0	0	0	0.52	0.59	0.4	0	0	0	0.21	0	1.01
Cluster-49494.59580	5.02	4.61	5.44	7.6	7.44	9.06	6.71	5.08	6.45	5.44	4.9	8.35	0.96	5.14	5.15	5.62	5.74	5.49
Cluster-60129.0	0	0	0	0	0	1.77	0.5	0	0	0	0	0	0	1.19	0	0	0	0
Cluster-39857.0	0.72	0	0	0	0	0	0	0	0	0.9	1.59	0	0	0	0	0	0	0
Cluster-44573.0	0	0	0	0	0	0.55	0	0	0	0	0	0	0	0	0	0	0	0
Cluster-18346.1	0	0	0	0	0	0	0	0	0	0	0	0.27	0	0	0	0	0	0
Cluster-4496.0	0	0	0	0	0	0	1.02	0.28	1.02	0	0	0	0	0	0	0	0	0
Cluster-49494.96843	0	0	0.63	0.84	0.93	0	0.94	0.65	0	5.68	5.95	2.75	0	0	0	0	0	0
Cluster-49494.149461	0	0	0	0.23	0.24	0	0.73	0.54	0.73	0	0.85	2.75	0	0	0	0	0	0
Cluster-49494.120399	0.78	0.46	0.83	0.67	0	1.13	0.61	0	0.49	0	0.73	0.11	0	0.35	0.82	0.11	0.3	0.39
Cluster-19622.2	0.02	0	0	0.02	0.1	0.02	0	0.09	0.48	0	0	0	0	0	0	0	0	0
Cluster-2482.0	0	0	0	0	0	0	4	5.56	0.88	0	0	0	0	0	0	0	0	0
Cluster-49494.19061	0	0	0	0	0	0	0	0	0	0	0	0	0	0	0	0	0	0
Cluster-49494.225	0.27	0.24	0.25	0.07	0.27	0.07	0.14	0.31	0	0.07	0	0.08	0	0	0	0.15	0	0
Cluster-49494.87093	20.67	19.26	18.19	24.68	15.84	15.46	18.04	17.6	18.94	14.07	15.33	12.21	1.03	7.32	7.49	7.34	9.59	6.41
Cluster-35085.0	0	0	0	0	10.51	0	0	0	0	0	0	0	0	0	0	0	0	0
Cluster-8802.0	0	0	0	0	0	0	0.1	0.54	0.85	0	0	0	0	0	0	0	0	0
Cluster-23473.0	0	0	2.54	0	0	0	0	0	0	0	0	0	0	0	0	0	0	0
Cluster-49494.4237	0	0	0	0	0	0	0	0	0	0	0	0	0	0	0	0	0	0
Cluster-6179.0	0	0	0	0	0	0	0.2	0	0.77	0	0	0	0	0	0	0	0	0
Cluster-49494.76891	0	0	0	0	0.2	0.64	0.88	0.24	0	0	0	0	0	0.13	0	0	0	0.78
Cluster-49494.111387	0	1.22	0.48	0.65	0.82	1.26	1.47	0.46	1.22	0.28	0.3	0.95	0	0.94	0.26	0.53	0.99	0.65
Cluster-49494.23382	0.04	0	0.65	0.06	0.06	0.29	0.06	0.19	0.54	2.18	2.77	0.96	0.08	0	0	0	0.04	0
Cluster-49494.64774	0.39	1.69	1.36	3.38	1.15	1.28	0.29	0.65	1.18	0.79	2.11	0.31	0.55	1.03	0	0.66	1.98	0.8
Cluster-49494.107568	0.09	0	0.07	0.19	0	0.08	0.18	0	0.05	0.09	0	0.22	0	0	0.19	0.07	0.15	0.08
Cluster-10799.2	0	0	0	0	0	0	0.33	0.25	1.1	0	0	0	0	0	0	0	0	0
Cluster-49494.93597	0.06	0	0	0.07	0	0	0	0	0.06	0	0	0	0	0	0.07	0	0	0
Cluster-49494.2119	0.16	0	0.22	0.18	0.12	0.19	0	0.14	0	0.06	0.13	0.14	0	0.07	0.07	0.14	0.09	0.16
Cluster-50444.0	0	0	0	0	0	0	0	0	0	0	0	0	0	70.16	0	0	322.37	0
Cluster-49494.61335	0	0	0	0.29	0	0.67	0	0	0	0	0	0	0	0	0	0.35	0.52	0
Cluster-35017.0	0.14	0	0	0.1	0	0	0.26	0.61	0.52	0	0	0.24	0	0	0	0	0.16	0
Cluster-49494.152525	0	0.61	0	0.26	0	0	0	0	0	0	0	0	0	0	0	0	0	0
Cluster-58321.1	0	0	0	0	0	0	0	0	0	0	0	0	0	0	0	0	0	0
Cluster-49494.25832	0.18	0.31	1.11	7.22	0.91	0.42	1.02	1.79	1.85	1.38	1.26	2.47	0	0.63	0.31	0	0	0
Cluster-49494.95604	0.74	0.4	1.35	1.03	1.99	0.87	0.59	0.62	0.63	0.45	0.64	1.1	0	1.32	0.66	1.17	0.68	0.77
Cluster-49494.20537	0	0	0	0.12	0	0.23	0.1	0.03	0.17	0	0	0	0	0	0	0	0	0
Cluster-26600.0	0	0.42	0	0	0.18	0	0	0	0.18	0	0	0.2	0	0	0	0	0	0
Cluster-49494.9630	0	0	0	0.05	0	0	0	1.26	0.4	0	0	0	0	0	0	0	0	0
Cluster-56547.2	0	0	0	0	0	0	0	0	0	7.17	0	0	0	0	0	0	0	0
Cluster-49494.144776	1.55	1.48	18.26	1.52	9.64	1.42	1.79	3.59	8.46	35.54	35.18	18.25	0.89	0	0	0.01	0.04	0.02
Cluster-49494.362	0.1	0	0.11	0	0.93	0	0.14	0	0.23	0.17	0.46	0.22	0	0	0	0	0	0
Cluster-49494.161367	0	0	0.25	0	0.37	0	0.28	0.17	1.05	0.79	1.43	1.48	0.04	0	0	0	0	0
Cluster-49494.82707	13.84	12.35	10.05	22.17	20.17	18.25	10.56	11.26	10.42	12.61	11.11	10.12	2.72	13.71	13.39	24.66	25.95	25.74
Cluster-39262.0	0	0	0	0	0.12	0	0	0	0	0	0.27	0.28	0	0	0	0	0	0
Cluster-33903.0	0.17	0.15	0	0.63	0.25	0	0	0.15	0	0	0	0	0	0	0	0	0	0.17
Cluster-8299.0	0	0	0	0	0	0	0	0	1.65	0	0	0	0	0	0	0	0	0
Cluster-49494.43198	0	0.67	0	0.56	0.28	0.63	0	0	0	0	0	0	0.27	0.34	0	0	0.97	0.4
Cluster-58908.0	0	0	0	0.17	0.34	0	0.18	0.4	0.35	0	0	0	0	0	0.63	0	0.28	0.95
Cluster-49494.48124	0.41	0.72	0.53	0.49	1.39	0.97	0.78	0.63	0.8	0.48	0.33	0.91	0	0.3	0.29	1.11	0.73	1.15
Cluster-49494.143038	0	4.51	44.41	2.07	4.25	3.42	2.97	1.44	15.89	52.42	50.64	22.92	1.66	0	0	0	0	0
Cluster-4428.0	0	0	0	0	0	0	0.34	0.37	0.16	0	0	0	0	0	0	0	0	0
Cluster-16741.0	0	0	0	0	0	0	0	0	0	0.19	0.21	0.44	0	0	0	0	0	0
Cluster-49494.161644	0	0	1.53	0	2.72	0.81	0	0	0	3.96	2.72	0.67	0	0	0	0	0	0
Cluster-49494.159410	0.09	0.38	1.66	0.13	0.43	0.47	0	0.52	0.32	0.28	0.7	0.53	0	0.33	0.08	0.11	0	0
Cluster-49494.108256	0.43	0.39	0	0	0.39	0.76	0	0	0.25	0	0	0.1	0.05	0.1	0.09	0	0.25	0.1
Cluster-48457.0	0.15	0	0	0	0	0	0	0	0	0	0	0	0	0.27	0.27	0	0.68	0.3
Cluster-49494.41482	3.25	3.39	0.96	1.26	1.97	2.94	1.75	1.33	0.63	1.29	1.49	2.37	1.69	5.79	5.95	5.88	4.49	4.49
Cluster-49494.13508	0	0	0	0	0	0	0	0	0	0	0	0	0	1.09	0	0	0	0
Cluster-9286.0	0	0	0	0	0	0	0.7	0.38	0.67	0	0	0	0	0	0	0	0	0
Cluster-49494.124534	0.88	2.04	1	0.84	5.62	3.98	3.02	2.15	2.25	0	0	0.44	0	1.53	0.67	0	0	2.46
Cluster-49494.59377	0	0	2.11	0.11	0.11	0.49	0.12	0.79	0	0.56	0.87	1.55	0	0.14	0	0	0.18	0.16
Cluster-49494.94014	1.36	1.75	1.52	1.22	0.81	1.55	2.53	2.64	3.53	0.25	0.17	1.87	0.51	0.25	0.8	0.63	1.75	1.1
Cluster-23358.1	0	0.58	2.24	0.12	0	0	0.64	0.28	1.74	1.18	0.92	0.96	0	0	0	0	0	0
Cluster-49494.54237	0	0	0	0	0.19	0	0	0.22	0	0.18	0	0	0	0	0.23	0.43	0.61	0
Cluster-49494.118065	0	0	0.63	0	0	0	0	0	0	0	0	0	0	0.63	0.64	0.3	0	0
Cluster-49494.78143	0.18	0	0	0	0	0	0.14	0	0	0	0.15	0	0	0	0	0	0	0
Cluster-50133.0	0	0	0	0.54	0.82	0	0	0	0.56	0	0	0	0	0.33	0	0	0	0.38
Cluster-49494.42255	0.89	0.92	0.82	1.65	1.1	1.07	0.35	0.13	0.79	0.21	0.84	0.37	0	0.27	0.13	0	0	0
Cluster-18460.1	0.22	0.26	0	0.6	0.11	0.12	0.06	0	0.11	0	0	0	0	0	0	0	0	0
Cluster-49494.80712	0	0	0	0	0	0	23.79	14.59	0	0	0	22.43	0	0	0	0	0	0
Cluster-49494.159626	0	0	0	0	0	0	0	0.23	1.17	0	0	0	0	0	0	0	0	0
Cluster-49494.144412	0.19	0.38	7.77	0.57	1.74	0.64	1.95	1.65	3.45	10.72	11.21	5.01	0.32	0	0	0	0	0
Cluster-344.0	0	0	0	0	0	0	0	0	0	0	0	0.91	0	0	0	0	0	0
Cluster-49494.91368	0.44	2.59	0.42	1.26	1.11	2.61	0	0.38	0	1	0	0.3	0	0	1	0	0.38	0.86
Cluster-49494.135989	0	0	0.59	0	0	1.21	1.53	1.16	0	0	0	0	0	0.61	0	0	0	0
Cluster-49494.52899	0.25	0.37	0.23	0.19	1.75	0.8	0.13	0.07	0.06	0	0	0	0.06	0.23	0.15	0.14	0.38	0.6
Cluster-49494.115356	1.5	1.83	0.72	1.1	2.05	2.79	1.16	0.45	1.05	0.46	0.5	0.28	0.23	1.29	0.71	0.85	0.76	2.03
Cluster-49494.53428	0	0	0	0	0	0	0	0	0	0	0	0	0	0	0	0	0	0
Cluster-49494.5290	0	0	0	0	0	0	0	0	0	0	2.37	0	0	0	0	0	0	0
Cluster-49494.17170	0	1.08	0	0.87	0	0	0	0	0	0	0	0	0	0	0	0	0	0
Cluster-61423.0	0	0	0	0	0	0.29	0	0	0	0	0	0	0.25	0.31	0	0.3	1.34	0
Cluster-49494.42928	0	0	1.23	0	2.26	0	0	0	0	0	0	0	0	0	0	0	0	0
Cluster-46676.0	0	0	0	0	0	0	0	0	0	0	0	0	0	0	0	0	0	0
Cluster-57216.0	0	0	0.69	0	0	0	0	0	0.14	0.14	0.15	0.31	0	0.17	0	0	0	0
Cluster-17435.1	0.25	0.27	0.11	0.14	0.09	0.14	0	0	0.23	0.05	0.05	0.11	0	0	0	0.1	0	0
Cluster-49494.162225	0	0	0	0	0	0	0	0	0	0	0	0	0	0	0	0	0	0
Cluster-49494.155124	0	0	0	0	0	0.07	0.21	0	0.15	0	0	0	0	0	0	0.07	0	0
Cluster-19529.0	0	0	0	0	1.05	0	0	0	1.64	0	0	0	0	0	0	0	0	0
Cluster-18872.0	0	0	0	0.43	0.44	0	0.44	0	0	0.38	0	0.45	0	0	0	0	0	0
Cluster-37047.0	0	0.67	2.6	0	0	0	0	0	0	0	0	0	0	0	0	0	0	0
Cluster-49494.146942	0.27	0.33	0.69	7.79	2.04	3.57	0.13	0.12	0.15	1.4	1.4	2.06	0	0.55	0.67	0.11	0.33	0.2
Cluster-16692.0	0	0	0	0	0.3	0	0.11	0.12	0.1	0.1	0	0	0	0	0	0	0	0
Cluster-59831.0	0	0	0.24	0	0	0.22	0	0	0.61	0	0	0	0.56	0	0.24	0.23	0.33	0.28
Cluster-49494.48930	7.08	6.04	5.62	6.99	2.06	2.39	6.36	5.77	7.97	8.67	9.9	7.2	0.12	4.32	6.33	1.03	5.24	2.27
Cluster-49494.152661	0	0	0	0	0	0.16	0	0	0	0	0.16	0	0	0	0	0	0.23	0.4
Cluster-27415.0	0	0	0.29	0	0	0	0	0	0	0.23	0	0	0	0	0	0	0	0
Cluster-14754.0	0	0	0	0	0	0	0.74	0.16	1.59	0	0	0	0	0	0	0	0	0
Cluster-4068.0	0	0	0	0	0	0	0.44	0	2.59	0	0	0	0	0	0	0	0	0
Cluster-49494.457	0	0	0.88	0.15	0	0	0	0.88	2.1	0.42	2.25	1.24	0	0	0	0	0	0
Cluster-49494.53084	0.3	0.81	0.31	0.15	0.8	0.65	0.25	0	0.16	0.66	1.38	1.35	0	0.26	0.56	0.23	0.15	0
Cluster-49494.93245	0.43	0.63	0.35	0.88	0.82	1.35	0.47	0.45	0.11	0.27	0.06	0.11	0.26	0.96	0.94	0.73	1.25	1.29
Cluster-49494.79203	2.63	3.42	2.3	2.51	5.2	2.88	0.89	0.11	1.51	0.55	1.61	1.06	0.26	2.6	2.6	2.34	3.29	3.17
Cluster-59010.0	0.24	0.28	0.08	0.69	0.41	0.19	0	0.41	0	0	0.13	0.27	0	0.21	0	0	0.09	0.32
Cluster-50543.0	0	0.15	0	0	0.26	0.41	0	0	0	0	0	0	0	0	0	0	0	0
Cluster-49494.145712	0.2	0.18	1.57	0.28	0.28	0.11	0	0.64	1.16	2.55	1.34	1.5	0	0.01	0	0	0.02	0
Cluster-10795.0	0	0	0	0	0	0	1.67	0	0.68	0	0	0	0	0	0	0	0	0
Cluster-49494.136105	0	0	41.41	0	0	0	0	0	0	26.92	67.01	28.12	0	0	0	0	0	0
Cluster-52708.0	0	0	0	0	0	0	0.11	0	0	0	0.27	0	0	0.38	0	0	0	0
Cluster-49494.38396	1.95	1.69	1.71	0.47	2.14	0.79	0.25	0	0.24	0.22	0	0.52	0	0.29	0.58	0.28	0	1.32
Cluster-49494.36308	1.93	1.69	66.76	2.67	5.85	2.58	9.63	9.65	21.19	86.71	73.54	32.39	0.15	0	0	0	0	0
Cluster-49494.22763	0	0	0.26	0	0	0.29	0	0.24	0.28	0	0	0	0	0.42	0.25	0.24	0	0
Cluster-49494.17933	0.35	0.32	0.45	0	0	0.41	0.47	0.53	0.37	0.17	0.09	0	0	0.1	0	0	0	0
Cluster-37567.2	0	0	0.23	0	0	0	0	0	0	0.22	0.21	0.68	0	0	0	0	0	0
Cluster-49494.93990	0	0.13	0.16	0.11	0	0.4	0.69	0.17	0.36	0.34	0.49	0.26	0	0.32	1.11	1.36	1.77	1.42
Cluster-49494.83404	8.95	8.51	8.75	8.63	8.73	8.42	5.5	7.08	9.16	3.2	2.14	3.64	0.81	4.49	5.7	3.4	4.79	6.02
Cluster-49494.58308	0	0.29	0	0.96	0.6	0.13	0.13	0.14	0.12	0.12	0.39	0	0	0.15	0.15	0	0.38	0.49
Cluster-49494.5480	0.44	0.82	14.18	0.55	1.52	0.34	3.11	3.57	9.02	12.76	11.28	8.18	0.23	0.04	0	0	0	0
Cluster-49494.46136	0.26	0.69	5.98	0.5	0	0.71	0	1.99	5.99	34.51	28.73	15.87	0.44	0	0	0.05	0	0
Cluster-49494.26089	0	0	0	0.25	0.26	0	0.79	2.05	0.53	0.24	0.54	1.11	0	0	0	0	0	0
Cluster-49494.12081	0	0	0	0	0	0	0	0.57	0.53	0	0	0	0	0	0	0	0	0
Cluster-15925.0	0	0	0	0	0	0	0.2	0.05	0.22	0	0	0	0	0	0	0	0	0
Cluster-49494.52233	0.56	0	0	0.4	0	0.47	0	0.46	0	0	0	0	0	0	0	0	0	0
Cluster-19362.1	0	0	0	0	0	0	1.27	0.6	0.89	0	0	0	0	0	0	0	0	0
Cluster-49494.101514	0.49	2.08	0	0	0	4.01	0	0	0	0.32	0.37	0	0.68	1.68	1.71	2.06	2.52	3.99
[truncated: 247,289 more rows]
