# Supplementary material for: Identification of the Key Pathways and Genes Involved in the Wax Biosynthesis of the Chinese White Wax Scale Insect (Ericerus pela Chavannes) by Integrated Weighted Gene Coexpression Network Analysis
Source: Genes (Basel). 2022 Jul 29;13(8):1364. doi: 10.3390/genes13081364 (PMC9407328; doi:10.3390/genes13081364)
Supplement: Supplementary file 1 [file genes-13-01364-s001.zip › S2.csv]

	Sample_Name	Secret_wax	Sex
1	FF1	0.0001	1
2	FF2	0.0001	1
3	FF3	0.0001	1
4	FM1	0.01	2
5	FM2	0.01	2
6	FM3	0.01	2
7	SF1	0.001	1
8	SF2	0.001	1
9	SF3	0.001	1
10	SM1	0.85	2
11	SM2	0.85	2
12	SM3	0.85	2
13	EA2	0.008	1
14	EA3	0.008	1
15	LA1	0.2	1
16	LA2	0.2	1
17	LA3	0.2	1
