# Supplementary material for: Identification of the Key Pathways and Genes Involved in the Wax Biosynthesis of the Chinese White Wax Scale Insect (Ericerus pela Chavannes) by Integrated Weighted Gene Coexpression Network Analysis
Source: Genes (Basel). 2022 Jul 29;13(8):1364. doi: 10.3390/genes13081364 (PMC9407328; doi:10.3390/genes13081364)
Supplement: Supplementary file 1 [file genes-13-01364-s001.zip › S3.csv]

	Genes	Gene Length	NR GI	NR ID	NR Score	NR Evalue	NR Description	NT GI	NT ID	NT Score	NT Evalue	NT Description	KO ID	KO Name	KO Description	Http Link	Swissprot ID	Swissprot Score	Swissprot Evalue	Swissprot Description	PFAM ID	PFAM description	Gene Ontology Biological Pathway	BP Description	Gene Ontology Molecular Function	MF Description	Gene Ontology Cellular Component	CC Description	KOG ID	KOG Description
1	Cluster-49494.100756	455	NA	NA	NA	NA	NA	NA	NA	NA	NA	NA	NA	NA	NA	NA	NA	NA	NA	NA	NA	NA	NA	NA	NA	NA	NA	NA	NA	NA
2	Cluster-42625.0	446	NA	NA	NA	NA	NA	NA	NA	NA	NA	NA	NA	NA	NA	NA	NA	NA	NA	NA	PF04828	Glutathione-dependent formaldehyde-activating enzyme	GO:0008152	metabolic process	GO:0016846	carbon-sulfur lyase activity	NA	NA	NA	NA
3	Cluster-28564.0	241	NA	NA	NA	NA	NA	NA	NA	NA	NA	NA	NA	NA	NA	NA	NA	NA	NA	NA	NA	NA	NA	NA	NA	NA	NA	NA	NA	NA
4	Cluster-49494.19349	459	NA	NA	NA	NA	NA	NA	NA	NA	NA	NA	NA	NA	NA	NA	NA	NA	NA	NA	NA	NA	NA	NA	NA	NA	NA	NA	NA	NA
5	Cluster-49494.19348	355	NA	NA	NA	NA	NA	NA	NA	NA	NA	NA	NA	NA	NA	NA	NA	NA	NA	NA	NA	NA	NA	NA	NA	NA	NA	NA	NA	NA
6	Cluster-49494.19345	791	NA	NA	NA	NA	NA	NA	NA	NA	NA	NA	NA	NA	NA	NA	NA	NA	NA	NA	NA	NA	NA	NA	NA	NA	NA	NA	NA	NA
7	Cluster-49494.19344	1904	694534421	XP_009495030.1	312	8.20E-26	hypothetical protein H696_02863 [Fonticula alba]>gi|627948606|gb|KCV70514.1| hypothetical protein H696_02863 [Fonticula alba]	694453270	XM_009353117.1	785	0	PREDICTED: Pyrus x bretschneideri uncharacterized rhomboid protein AN10929-like (LOC103942919), mRNA	NA	NA	NA	NA	C8VCL5	972	9.90E-104	Uncharacterized rhomboid protein AN10929 OS=Emericella nidulans (strain FGSC A4 / ATCC 38163 / CBS 112.46 / NRRL 194 / M139) GN=AN10929 PE=3 SV=1	PF01092//PF01694	Ribosomal protein S6e//Rhomboid family	GO:0042254//GO:0006412	ribosome biogenesis//translation	GO:0004252//GO:0003735	serine-type endopeptidase activity//structural constituent of ribosome	GO:0005840//GO:0005622//GO:0016021	ribosome//intracellular//integral component of membrane	NA	NA
8	Cluster-29304.0	337	NA	NA	NA	NA	NA	NA	NA	NA	NA	NA	NA	NA	NA	NA	NA	NA	NA	NA	PF08281	Sigma-70, region 4	GO:0006352//GO:0006355	DNA-templated transcription, initiation//regulation of transcription, DNA-templated	GO:0003700//GO:0016987//GO:0003677	transcription factor activity, sequence-specific DNA binding//sigma factor activity//DNA binding	GO:0005667	transcription factor complex	NA	NA
9	Cluster-49494.19346	1184	NA	NA	NA	NA	NA	NA	NA	NA	NA	NA	NA	NA	NA	NA	NA	NA	NA	NA	NA	NA	NA	NA	NA	NA	NA	NA	NA	NA
10	Cluster-49494.19341	1904	694534421	XP_009495030.1	312	8.20E-26	hypothetical protein H696_02863 [Fonticula alba]>gi|627948606|gb|KCV70514.1| hypothetical protein H696_02863 [Fonticula alba]	694453270	XM_009353117.1	796	0	PREDICTED: Pyrus x bretschneideri uncharacterized rhomboid protein AN10929-like (LOC103942919), mRNA	NA	NA	NA	NA	C8VCL5	974	5.80E-104	Uncharacterized rhomboid protein AN10929 OS=Emericella nidulans (strain FGSC A4 / ATCC 38163 / CBS 112.46 / NRRL 194 / M139) GN=AN10929 PE=3 SV=1	PF01092//PF01694	Ribosomal protein S6e//Rhomboid family	GO:0042254//GO:0006412	ribosome biogenesis//translation	GO:0004252//GO:0003735	serine-type endopeptidase activity//structural constituent of ribosome	GO:0005840//GO:0016021//GO:0005622	ribosome//integral component of membrane//intracellular	NA	NA
11	Cluster-49494.19340	249	NA	NA	NA	NA	NA	NA	NA	NA	NA	NA	NA	NA	NA	NA	NA	NA	NA	NA	NA	NA	NA	NA	NA	NA	NA	NA	NA	NA
12	Cluster-49494.19343	1964	694534421	XP_009495030.1	312	8.50E-26	hypothetical protein H696_02863 [Fonticula alba]>gi|627948606|gb|KCV70514.1| hypothetical protein H696_02863 [Fonticula alba]	694453270	XM_009353117.1	770	0	PREDICTED: Pyrus x bretschneideri uncharacterized rhomboid protein AN10929-like (LOC103942919), mRNA	NA	NA	NA	NA	C8VCL5	943	2.40E-100	Uncharacterized rhomboid protein AN10929 OS=Emericella nidulans (strain FGSC A4 / ATCC 38163 / CBS 112.46 / NRRL 194 / M139) GN=AN10929 PE=3 SV=1	PF01694//PF01092	Rhomboid family//Ribosomal protein S6e	GO:0042254//GO:0006412	ribosome biogenesis//translation	GO:0004252//GO:0003735	serine-type endopeptidase activity//structural constituent of ribosome	GO:0005840//GO:0016021//GO:0005622	ribosome//integral component of membrane//intracellular	NA	NA
13	Cluster-49494.19342	1953	694534421	XP_009495030.1	280	4.30E-22	hypothetical protein H696_02863 [Fonticula alba]>gi|627948606|gb|KCV70514.1| hypothetical protein H696_02863 [Fonticula alba]	694453270	XM_009353117.1	610	0	PREDICTED: Pyrus x bretschneideri uncharacterized rhomboid protein AN10929-like (LOC103942919), mRNA	NA	NA	NA	NA	C8VCL5	864	3.40E-91	Uncharacterized rhomboid protein AN10929 OS=Emericella nidulans (strain FGSC A4 / ATCC 38163 / CBS 112.46 / NRRL 194 / M139) GN=AN10929 PE=3 SV=1	PF01694//PF01092	Rhomboid family//Ribosomal protein S6e	GO:0042254//GO:0006412	ribosome biogenesis//translation	GO:0003735//GO:0004252	structural constituent of ribosome//serine-type endopeptidase activity	GO:0005840//GO:0005622//GO:0016021	ribosome//intracellular//integral component of membrane	NA	NA
14	Cluster-26776.0	203	NA	NA	NA	NA	NA	NA	NA	NA	NA	NA	NA	NA	NA	NA	NA	NA	NA	NA	NA	NA	NA	NA	NA	NA	NA	NA	NA	NA
15	Cluster-49494.163383	732	NA	NA	NA	NA	NA	NA	NA	NA	NA	NA	NA	NA	NA	NA	NA	NA	NA	NA	NA	NA	NA	NA	NA	NA	NA	NA	NA	NA
16	Cluster-49494.8269	1379	769856533	XP_011639869.1	876	2.40E-91	PREDICTED: ATP-dependent RNA helicase bel [Pogonomyrmex barbatus]	645005430	XM_008219574.1	119	4.34E-53	PREDICTED: Nasonia vitripennis ATP-dependent RNA helicase bel (LOC100122239), transcript variant X14, mRNA	K11594	DDX3X, bel	ATP-dependent RNA helicase DDX3X	http://www.genome.jp/dbget-bin/www_bget?ko:K11594	Q9VHP0	512	1.60E-50	ATP-dependent RNA helicase bel OS=Drosophila melanogaster GN=bel PE=1 SV=1	PF00270	DEAD/DEAH box helicase	NA	NA	GO:0005524//GO:0003676	ATP binding//nucleic acid binding	NA	NA	KOG0335	ATP-dependent RNA helicase
17	Cluster-1212.0	804	NA	NA	NA	NA	NA	NA	NA	NA	NA	NA	NA	NA	NA	NA	NA	NA	NA	NA	NA	NA	NA	NA	NA	NA	NA	NA	NA	NA
18	Cluster-49494.8263	417	NA	NA	NA	NA	NA	NA	NA	NA	NA	NA	NA	NA	NA	NA	NA	NA	NA	NA	NA	NA	NA	NA	NA	NA	NA	NA	NA	NA
19	Cluster-49494.8262	794	NA	NA	NA	NA	NA	NA	NA	NA	NA	NA	NA	NA	NA	NA	NA	NA	NA	NA	NA	NA	NA	NA	NA	NA	NA	NA	NA	NA
20	Cluster-49494.8261	241	765556129	KJE96633.1	162	2.60E-09	stearoyl-CoA desaturase, variant [Capsaspora owczarzaki ATCC 30864]	807758080	XM_012328445.1	38	7.17E-09	Fibroporia radiculosa predicted protein partial mRNA	NA	NA	NA	NA	Q12618	144	1.30E-08	Acyl-CoA desaturase OS=Ajellomyces capsulatus GN=OLE1 PE=3 SV=1	NA	NA	NA	NA	NA	NA	NA	NA	NA	NA
21	Cluster-49494.8260	421	NA	NA	NA	NA	NA	NA	NA	NA	NA	NA	NA	NA	NA	NA	NA	NA	NA	NA	NA	NA	NA	NA	NA	NA	NA	NA	NA	NA
22	Cluster-49494.8267	1631	766923984	XP_011493810.1	859	2.60E-89	PREDICTED: LOW QUALITY PROTEIN: uncharacterized protein LOC105359033 [Ceratosolen solmsi marchali]	NA	NA	NA	NA	NA	K14437	CHD7	chromodomain-helicase-DNA-binding protein 7	http://www.genome.jp/dbget-bin/www_bget?ko:K14437	Q06A37	179	7.60E-12	Chromodomain-helicase-DNA-binding protein 7 OS=Gallus gallus GN=CHD7 PE=2 SV=1	PF07716//PF07533	Basic region leucine zipper//BRK domain	GO:0006355	regulation of transcription, DNA-templated	GO:0003700//GO:0016817//GO:0005515//GO:0043565	transcription factor activity, sequence-specific DNA binding//hydrolase activity, acting on acid anhydrides//protein binding//sequence-specific DNA binding	GO:0005667	transcription factor complex	NA	NA
23	Cluster-49494.8266	290	NA	NA	NA	NA	NA	NA	NA	NA	NA	NA	NA	NA	NA	NA	NA	NA	NA	NA	NA	NA	NA	NA	NA	NA	NA	NA	NA	NA
24	Cluster-49494.8265	1526	NA	NA	NA	NA	NA	NA	NA	NA	NA	NA	NA	NA	NA	NA	NA	NA	NA	NA	NA	NA	NA	NA	NA	NA	NA	NA	NA	NA
25	Cluster-49494.8264	4655	NA	NA	NA	NA	NA	573986448	XM_006671082.1	55	5.64E-17	Cordyceps militaris CM01 involucrin repeat protein (CCM_05938), partial mRNA	NA	NA	NA	NA	NA	NA	NA	NA	NA	NA	NA	NA	NA	NA	NA	NA	NA	NA
26	Cluster-49494.12047	413	NA	NA	NA	NA	NA	NA	NA	NA	NA	NA	NA	NA	NA	NA	NA	NA	NA	NA	NA	NA	NA	NA	NA	NA	NA	NA	NA	NA
27	Cluster-49494.12046	370	NA	NA	NA	NA	NA	NA	NA	NA	NA	NA	NA	NA	NA	NA	NA	NA	NA	NA	NA	NA	NA	NA	NA	NA	NA	NA	NA	NA
28	Cluster-1899.0	335	NA	NA	NA	NA	NA	NA	NA	NA	NA	NA	NA	NA	NA	NA	NA	NA	NA	NA	PF11837	Domain of unknown function (DUF3357)	GO:0005982//GO:0006012//GO:0005985	starch metabolic process//galactose metabolic process//sucrose metabolic process	GO:0004575//GO:0004564	sucrose alpha-glucosidase activity//beta-fructofuranosidase activity	GO:0017177	glucosidase II complex	NA	NA
29	Cluster-49494.12044	508	62083505	AAX62477.1	607	1.30E-60	ribosomal protein S15 isoform A [Lysiphlebus testaceipes]	801382494	XM_012198966.1	209	1.43E-103	PREDICTED: Atta cephalotes 40S ribosomal protein S15 (LOC105617413), mRNA	K02958	RP-S15e, RPS15	small subunit ribosomal protein S15e	http://www.genome.jp/dbget-bin/www_bget?ko:K02958	Q945U1	520	6.80E-52	40S ribosomal protein S15 OS=Elaeis oleifera GN=RPS15 PE=2 SV=1	PF00203//PF02450	Ribosomal protein S19//Lecithin:cholesterol acyltransferase	GO:0042254//GO:0006412//GO:0006629//GO:0042967	ribosome biogenesis//translation//lipid metabolic process//acyl-carrier-protein biosynthetic process	GO:0003735//GO:0008374	structural constituent of ribosome//O-acyltransferase activity	GO:0005840	ribosome	KOG0898	40S ribosomal protein S15
30	Cluster-49494.12043	828	766916938	XP_011493814.1	1123	3.20E-120	PREDICTED: caskin-2 [Ceratosolen solmsi marchali]	817192385	XM_012416205.1	386	0	PREDICTED: Orussus abietinus caskin-1 (LOC105694999), transcript variant X2, mRNA	NA	NA	NA	NA	Q8WXD9	365	1.00E-33	Caskin-1 OS=Homo sapiens GN=CASKIN1 PE=1 SV=1	PF07647//PF00536	SAM domain (Sterile alpha motif)//SAM domain (Sterile alpha motif)	NA	NA	GO:0005515	protein binding	NA	NA	NA	NA
31	Cluster-49494.12042	820	817192386	XP_012271628.1	1103	6.70E-118	PREDICTED: caskin-1 isoform X2 [Orussus abietinus]	817192385	XM_012416205.1	410	0	PREDICTED: Orussus abietinus caskin-1 (LOC105694999), transcript variant X2, mRNA	NA	NA	NA	NA	Q8WXD9	357	8.80E-33	Caskin-1 OS=Homo sapiens GN=CASKIN1 PE=1 SV=1	PF07647//PF00536	SAM domain (Sterile alpha motif)//SAM domain (Sterile alpha motif)	NA	NA	GO:0005515	protein binding	NA	NA	NA	NA
32	Cluster-49494.12041	1169	817192386	XP_012271628.1	292	1.00E-23	PREDICTED: caskin-1 isoform X2 [Orussus abietinus]	NA	NA	NA	NA	NA	NA	NA	NA	NA	NA	NA	NA	NA	PF07992	Pyridine nucleotide-disulphide oxidoreductase	GO:0055114	oxidation-reduction process	GO:0016491	oxidoreductase activity	NA	NA	NA	NA
33	Cluster-49494.12040	633	NA	NA	NA	NA	NA	NA	NA	NA	NA	NA	NA	NA	NA	NA	NA	NA	NA	NA	NA	NA	NA	NA	NA	NA	NA	NA	NA	NA
34	Cluster-49494.157169	2231	644996599	XP_008211030.1	742	1.30E-75	PREDICTED: E3 ubiquitin-protein ligase LRSAM1-like isoform X4 [Nasonia vitripennis]	808126143	XM_003396908.2	104	1.55E-44	PREDICTED: Bombus terrestris DNA polymerase epsilon subunit 3 (LOC100642846), transcript variant X2, mRNA	K02326	POLE3	DNA polymerase epsilon subunit 3	http://www.genome.jp/dbget-bin/www_bget?ko:K02326	Q642A5	306	2.00E-26	DNA polymerase epsilon subunit 3 OS=Rattus norvegicus GN=Pole3 PE=2 SV=1	PF00125//PF14634//PF13639//PF09452//PF07647	Core histone H2A/H2B/H3/H4//zinc-RING finger domain//Ring finger domain//ESCRT-I subunit Mvb12//SAM domain (Sterile alpha motif)	GO:0032509	endosome transport via multivesicular body sorting pathway	GO:0043130//GO:0003677//GO:0005515//GO:0008270	ubiquitin binding//DNA binding//protein binding//zinc ion binding	GO:0000813	ESCRT I complex	KOG0870	DNA polymerase epsilon, subunit D
35	Cluster-49494.157168	477	NA	NA	NA	NA	NA	NA	NA	NA	NA	NA	NA	NA	NA	NA	NA	NA	NA	NA	NA	NA	NA	NA	NA	NA	NA	NA	NA	NA
36	Cluster-49494.12049	1002	288869496	NP_001165855.1	1240	1.10E-133	cuticular protein analogous to peritrophins 3-A1 precursor [Nasonia vitripennis]	288869495	NM_001172384.1	443	0	Nasonia vitripennis cuticular protein analogous to peritrophins 3-A1 (Cpap3-a1), mRNA	NA	NA	NA	NA	NA	NA	NA	NA	PF01607	Chitin binding Peritrophin-A domain	GO:0006030	chitin metabolic process	GO:0008061	chitin binding	GO:0005576	extracellular region	NA	NA
37	Cluster-49494.12048	431	NA	NA	NA	NA	NA	NA	NA	NA	NA	NA	NA	NA	NA	NA	NA	NA	NA	NA	NA	NA	NA	NA	NA	NA	NA	NA	NA	NA
38	Cluster-55095.0	535	NA	NA	NA	NA	NA	NA	NA	NA	NA	NA	NA	NA	NA	NA	NA	NA	NA	NA	NA	NA	NA	NA	NA	NA	NA	NA	NA	NA
39	Cluster-18472.0	536	857978025	CEO96000.1	145	5.30E-07	hypothetical protein PBRA_004690 [Plasmodiophora brassicae]	685353926	XM_009113875.1	102	4.58E-44	PREDICTED: Brassica rapa calmodulin-binding transcription activator 2 (LOC103837519), mRNA	NA	NA	NA	NA	Q6NPP4	300	2.30E-26	Calmodulin-binding transcription activator 2 OS=Arabidopsis thaliana GN=CMTA2 PE=1 SV=1	PF03859	CG-1 domain	NA	NA	GO:0003677	DNA binding	GO:0005634	nucleus	NA	NA
40	Cluster-61112.1	554	NA	NA	NA	NA	NA	NA	NA	NA	NA	NA	NA	NA	NA	NA	NA	NA	NA	NA	NA	NA	NA	NA	NA	NA	NA	NA	NA	NA
41	Cluster-865.1	468	156541156	XP_001602364.1	637	4.20E-64	PREDICTED: glucose dehydrogenase [FAD, quinone] [Nasonia vitripennis]	NA	NA	NA	NA	NA	K00108	betA, CHDH	choline dehydrogenase	http://www.genome.jp/dbget-bin/www_bget?ko:K00108	P18172	378	1.80E-35	Glucose dehydrogenase [FAD, quinone] OS=Drosophila pseudoobscura pseudoobscura GN=Gld PE=3 SV=4	PF05199	GMC oxidoreductase	GO:0055114	oxidation-reduction process	GO:0016614	oxidoreductase activity, acting on CH-OH group of donors	NA	NA	NA	NA
42	Cluster-865.0	299	345497248	XP_003427944.1	330	1.00E-28	PREDICTED: glucose dehydrogenase [FAD, quinone]-like [Nasonia vitripennis]	NA	NA	NA	NA	NA	NA	NA	NA	NA	NA	NA	NA	NA	PF05199	GMC oxidoreductase	GO:0055114	oxidation-reduction process	GO:0016614	oxidoreductase activity, acting on CH-OH group of donors	NA	NA	NA	NA
43	Cluster-12711.0	1314	645002782	XP_008208000.1	1462	2.50E-159	PREDICTED: protein vav [Nasonia vitripennis]>gi|645002784|ref|XP_008208001.1| PREDICTED: protein vav [Nasonia vitripennis]>gi|645002786|ref|XP_008208002.1| PREDICTED: protein vav [Nasonia vitripennis]	645002785	XM_008209780.1	310	2.75E-159	PREDICTED: Nasonia vitripennis protein vav (LOC100117607), transcript variant X3, mRNA	K05730	VAV	guanine nucleotide exchange factor VAV	http://www.genome.jp/dbget-bin/www_bget?ko:K05730	Q9NHV9	846	2.80E-89	Protein vav OS=Drosophila melanogaster GN=Vav PE=1 SV=2	PF01213//PF14604//PF07649//PF00018//PF00130	Adenylate cyclase associated (CAP) N terminal//Variant SH3 domain//C1-like domain//SH3 domain//Phorbol esters/diacylglycerol binding domain (C1 domain)	GO:0055114//GO:0035556//GO:0007010	oxidation-reduction process//intracellular signal transduction//cytoskeleton organization	GO:0005515//GO:0003779//GO:0047134	protein binding//actin binding//protein-disulfide reductase activity	NA	NA	KOG2996	Rho guanine nucleotide exchange factor VAV3
44	Cluster-49494.22205	351	NA	NA	NA	NA	NA	NA	NA	NA	NA	NA	NA	NA	NA	NA	NA	NA	NA	NA	NA	NA	NA	NA	NA	NA	NA	NA	NA	NA
45	Cluster-49494.88505	20896	642913388	XP_008195501.1	3216	0.00E+00	PREDICTED: probable E3 ubiquitin-protein ligase HERC1 isoform X1 [Tribolium castaneum]>gi|270002031|gb|EEZ98478.1| hypothetical protein TcasGA2_TC000971 [Tribolium castaneum]	NA	NA	NA	NA	NA	K10594	HERC1	E3 ubiquitin-protein ligase HERC1	http://www.genome.jp/dbget-bin/www_bget?ko:K10594	Q15751	3118	0.00E+00	Probable E3 ubiquitin-protein ligase HERC1 OS=Homo sapiens GN=HERC1 PE=1 SV=2	PF00400//PF00622//PF02674//PF01031//PF05695//PF02431//PF07178//PF02535//PF00632//PF05715	WD domain, G-beta repeat//SPRY domain//Colicin V production protein//Dynamin central region//Plant protein of unknown function (DUF825)//Chalcone-flavanone isomerase//TraL protein//ZIP Zinc transporter//HECT-domain (ubiquitin-transferase)//Piccolo Zn-finger	GO:0009403//GO:0030001//GO:0016567//GO:0055085//GO:0000746	toxin biosynthetic process//metal ion transport//protein ubiquitination//transmembrane transport//conjugation	GO:0046872//GO:0046873//GO:0005524//GO:0005515//GO:0005525//GO:0004842//GO:0016872	metal ion binding//metal ion transmembrane transporter activity//ATP binding//protein binding//GTP binding//ubiquitin-protein transferase activity//intramolecular lyase activity	GO:0009507//GO:0019867//GO:0016020//GO:0045202	chloroplast//outer membrane//membrane//synapse	KOG1426	FOG: RCC1 domain
46	Cluster-49494.88504	1186	762060961	AJQ20734.1	1825	1.80E-201	chitin deacetylase 3 [Nilaparvata lugens]	801399988	XM_012205142.1	232	5.68E-116	PREDICTED: Atta cephalotes uncharacterized LOC105623764 (LOC105623764), mRNA	NA	NA	NA	NA	NA	NA	NA	NA	PF01522	Polysaccharide deacetylase	GO:0005975//GO:0006807	carbohydrate metabolic process//nitrogen compound metabolic process	GO:0016810	hydrolase activity, acting on carbon-nitrogen (but not peptide) bonds	NA	NA	NA	NA
47	Cluster-49494.88507	2989	662210445	XP_008478864.1	324	5.20E-27	PREDICTED: cylicin-1-like [Diaphorina citri]	NA	NA	NA	NA	NA	NA	NA	NA	NA	NA	NA	NA	NA	PF03301//PF12515	Tryptophan 2,3-dioxygenase//Ca2+-ATPase N terminal autoinhibitory domain	GO:0006568//GO:0019441	tryptophan metabolic process//tryptophan catabolic process to kynurenine	GO:0020037//GO:0004833//GO:0005516	heme binding//tryptophan 2,3-dioxygenase activity//calmodulin binding	NA	NA	NA	NA
48	Cluster-49494.88506	2803	NA	NA	NA	NA	NA	NA	NA	NA	NA	NA	NA	NA	NA	NA	NA	NA	NA	NA	PF00130//PF00628	Phorbol esters/diacylglycerol binding domain (C1 domain)//PHD-finger	GO:0035556	intracellular signal transduction	GO:0005515	protein binding	NA	NA	NA	NA
49	Cluster-49494.88509	2256	NA	NA	NA	NA	NA	NA	NA	NA	NA	NA	NA	NA	NA	NA	NA	NA	NA	NA	PF12937//PF00646	F-box-like//F-box domain	NA	NA	GO:0005515	protein binding	NA	NA	NA	NA
50	Cluster-49494.88508	2104	NA	NA	NA	NA	NA	199580225	AC189534.2	459	0	Brassica rapa subsp. pekinensis clone KBrH001J06, complete sequence	NA	NA	NA	NA	NA	NA	NA	NA	NA	NA	NA	NA	NA	NA	NA	NA	NA	NA
51	Cluster-49494.153511	704	NA	NA	NA	NA	NA	NA	NA	NA	NA	NA	NA	NA	NA	NA	NA	NA	NA	NA	NA	NA	NA	NA	NA	NA	NA	NA	NA	NA
52	Cluster-11116.0	577	NA	NA	NA	NA	NA	571547889	XM_006560759.1	36	2.42E-07	PREDICTED: Apis mellifera fruitless (Fru), transcript variant X11, mRNA	NA	NA	NA	NA	NA	NA	NA	NA	NA	NA	NA	NA	NA	NA	NA	NA	NA	NA
53	Cluster-49494.67929	210	NA	NA	NA	NA	NA	NA	NA	NA	NA	NA	NA	NA	NA	NA	NA	NA	NA	NA	NA	NA	NA	NA	NA	NA	NA	NA	NA	NA
54	Cluster-49904.0	4009	662194513	XP_008470209.1	1527	2.20E-166	PREDICTED: transient receptor potential cation channel subfamily V member 5 [Diaphorina citri]	805811452	XM_012292009.1	86	2.84E-34	PREDICTED: Megachile rotundata transient receptor potential cation channel subfamily V member 5 (LOC100883930), transcript variant X10, mRNA	NA	NA	NA	NA	Q91WD2	230	2.30E-17	Transient receptor potential cation channel subfamily V member 6 OS=Mus musculus GN=Trpv6 PE=1 SV=2	PF00023//PF01059//PF00520//PF13606	Ankyrin repeat//NADH-ubiquinone oxidoreductase chain 4, amino terminus//Ion transport protein//Ankyrin repeat	GO:0055114//GO:0055085//GO:0006120//GO:0006811	oxidation-reduction process//transmembrane transport//mitochondrial electron transport, NADH to ubiquinone//ion transport	GO:0005515//GO:0005216	protein binding//ion channel activity	GO:0016020	membrane	KOG3676	Ca2+-permeable cation channel OSM-9 and related channels (OTRPC family)
55	Cluster-924.0	568	NA	NA	NA	NA	NA	615476870	XM_007602807.1	550	0	Colletotrichum fioriniae PJ7 hypothetical protein mRNA	NA	NA	NA	NA	NA	NA	NA	NA	NA	NA	NA	NA	NA	NA	NA	NA	NA	NA
56	Cluster-49494.22200	765	NA	NA	NA	NA	NA	NA	NA	NA	NA	NA	NA	NA	NA	NA	NA	NA	NA	NA	NA	NA	NA	NA	NA	NA	NA	NA	NA	NA
57	Cluster-49494.164309	1004	NA	NA	NA	NA	NA	NA	NA	NA	NA	NA	NA	NA	NA	NA	NA	NA	NA	NA	NA	NA	NA	NA	NA	NA	NA	NA	NA	NA
58	Cluster-49494.22201	919	NA	NA	NA	NA	NA	NA	NA	NA	NA	NA	NA	NA	NA	NA	NA	NA	NA	NA	NA	NA	NA	NA	NA	NA	NA	NA	NA	NA
59	Cluster-6497.1	291	NA	NA	NA	NA	NA	NA	NA	NA	NA	NA	NA	NA	NA	NA	NA	NA	NA	NA	NA	NA	NA	NA	NA	NA	NA	NA	NA	NA
60	Cluster-6497.0	207	NA	NA	NA	NA	NA	NA	NA	NA	NA	NA	NA	NA	NA	NA	NA	NA	NA	NA	NA	NA	NA	NA	NA	NA	NA	NA	NA	NA
61	Cluster-34882.2	345	NA	NA	NA	NA	NA	636580842	XM_008023569.1	61	1.76E-21	Setosphaeria turcica Et28A hypothetical protein mRNA	NA	NA	NA	NA	NA	NA	NA	NA	NA	NA	NA	NA	NA	NA	NA	NA	NA	NA
62	Cluster-49494.83816	1001	NA	NA	NA	NA	NA	NA	NA	NA	NA	NA	NA	NA	NA	NA	NA	NA	NA	NA	NA	NA	NA	NA	NA	NA	NA	NA	NA	NA
63	Cluster-38704.0	430	NA	NA	NA	NA	NA	NA	NA	NA	NA	NA	NA	NA	NA	NA	NA	NA	NA	NA	NA	NA	NA	NA	NA	NA	NA	NA	NA	NA
64	Cluster-38704.1	959	NA	NA	NA	NA	NA	NA	NA	NA	NA	NA	NA	NA	NA	NA	NA	NA	NA	NA	NA	NA	NA	NA	NA	NA	NA	NA	NA	NA
65	Cluster-38704.2	472	NA	NA	NA	NA	NA	NA	NA	NA	NA	NA	NA	NA	NA	NA	NA	NA	NA	NA	NA	NA	NA	NA	NA	NA	NA	NA	NA	NA
66	Cluster-49494.67925	986	667332754	XP_008592036.1	284	7.50E-23	PREDICTED: LOW QUALITY PROTEIN: zinc finger protein 717-like [Galeopterus variegatus]	NA	NA	NA	NA	NA	NA	NA	NA	NA	P52740	259	2.40E-21	Zinc finger protein 132 OS=Homo sapiens GN=ZNF132 PE=2 SV=2	PF02892//PF13465//PF05864//PF00096//PF16622//PF05191//PF01155//PF00628//PF06061	BED zinc finger//Zinc-finger double domain//Chordopoxvirus DNA-directed RNA polymerase 7 kDa polypeptide (RPO7)//Zinc finger, C2H2 type//zinc-finger C2H2-type//Adenylate kinase, active site lid//Hydrogenase/urease nickel incorporation, metallochaperone, hypA//PHD-finger//Baculoviridae ME53	GO:0006464//GO:0046034//GO:0006351//GO:0006206//GO:0006144	cellular protein modification process//ATP metabolic process//transcription, DNA-templated//pyrimidine nucleobase metabolic process//purine nucleobase metabolic process	GO:0003677//GO:0005515//GO:0003899//GO:0004017//GO:0046872//GO:0016151//GO:0008270	DNA binding//protein binding//DNA-directed RNA polymerase activity//adenylate kinase activity//metal ion binding//nickel cation binding//zinc ion binding	GO:0005730	nucleolus	NA	NA
67	Cluster-55370.0	324	156538144	XP_001608266.1	354	1.90E-31	PREDICTED: translocon-associated protein subunit delta [Nasonia vitripennis]	NA	NA	NA	NA	NA	K04571	SSR4	translocon-associated protein subunit delta	http://www.genome.jp/dbget-bin/www_bget?ko:K04571	Q62186	154	1.20E-09	Translocon-associated protein subunit delta OS=Mus musculus GN=Ssr4 PE=2 SV=1	PF05404	Translocon-associated protein, delta subunit precursor (TRAP-delta)	NA	NA	NA	NA	GO:0016021//GO:0005783	integral component of membrane//endoplasmic reticulum	KOG4088	Translocon-associated complex TRAP, delta subunit
68	Cluster-55370.1	387	156538144	XP_001608266.1	431	2.60E-40	PREDICTED: translocon-associated protein subunit delta [Nasonia vitripennis]	NA	NA	NA	NA	NA	K04571	SSR4	translocon-associated protein subunit delta	http://www.genome.jp/dbget-bin/www_bget?ko:K04571	Q2TBX5	234	7.50E-19	Translocon-associated protein subunit delta OS=Bos taurus GN=SSR4 PE=2 SV=1	PF00356//PF05404	Bacterial regulatory proteins, lacI family//Translocon-associated protein, delta subunit precursor (TRAP-delta)	GO:0006355	regulation of transcription, DNA-templated	GO:0003700	transcription factor activity, sequence-specific DNA binding	GO:0016021//GO:0005667//GO:0005783	integral component of membrane//transcription factor complex//endoplasmic reticulum	NA	NA
69	Cluster-49494.125488	3579	646718717	KDR21086.1	804	1.40E-82	TraB domain-containing protein, partial [Zootermopsis nevadensis]	NA	NA	NA	NA	NA	NA	NA	NA	NA	Q58DF3	631	6.50E-64	TraB domain-containing protein OS=Bos taurus GN=TRABD PE=2 SV=1	PF05033//PF00856	Pre-SET motif//SET domain	GO:0006479//GO:0034968//GO:0006554	protein methylation//histone lysine methylation//lysine catabolic process	GO:0005515//GO:0008270//GO:0018024	protein binding//zinc ion binding//histone-lysine N-methyltransferase activity	GO:0005634	nucleus	KOG1082	Histone H3 (Lys9) methyltransferase SUV39H1/Clr4, required for transcriptional silencing
70	Cluster-9899.0	337	755958373	XP_011304055.1	135	4.80E-06	PREDICTED: FUN14 domain-containing protein 2 isoform X1 [Fopius arisanus]	NA	NA	NA	NA	NA	NA	NA	NA	NA	NA	NA	NA	NA	NA	NA	NA	NA	NA	NA	NA	NA	NA	NA
71	Cluster-63446.0	373	NA	NA	NA	NA	NA	NA	NA	NA	NA	NA	NA	NA	NA	NA	NA	NA	NA	NA	NA	NA	NA	NA	NA	NA	NA	NA	NA	NA
72	Cluster-49494.159945	467	557950048	AHA44493.1	437	6.40E-41	60S ribosomal-like protein [Pectinaria gouldii]	615423158	XM_007587300.1	189	1.72E-92	Neofusicoccum parvum UCRNP2 putative 60s ribosomal protein l32 protein mRNA	K02912	RP-L32e, RPL32	large subunit ribosomal protein L32e	http://www.genome.jp/dbget-bin/www_bget?ko:K02912	Q7RXY1	532	2.50E-53	60S ribosomal protein L32 OS=Neurospora crassa (strain ATCC 24698 / 74-OR23-1A / CBS 708.71 / DSM 1257 / FGSC 987) GN=crp-63 PE=3 SV=1	PF01655	Ribosomal protein L32	GO:0042254//GO:0006412	ribosome biogenesis//translation	GO:0003735	structural constituent of ribosome	GO:0005840//GO:0005622	ribosome//intracellular	KOG0878	60S ribosomal protein L32
73	Cluster-49494.59589	902	662187302	XP_008486437.1	275	7.60E-22	PREDICTED: DNA methyltransferase 1-associated protein 1 [Diaphorina citri]	NA	NA	NA	NA	NA	K11324	DMAP1, SWC4, EAF2	DNA methyltransferase 1-associated protein 1	http://www.genome.jp/dbget-bin/www_bget?ko:K11324	Q9NPF5	249	3.20E-20	DNA methyltransferase 1-associated protein 1 OS=Homo sapiens GN=DMAP1 PE=1 SV=1	NA	NA	NA	NA	NA	NA	NA	NA	KOG2656	DNA methyltransferase 1-associated protein-1
74	Cluster-49494.59588	1078	808113539	XP_012164515.1	150	2.80E-07	PREDICTED: protein misato [Bombus terrestris]	NA	NA	NA	NA	NA	NA	NA	NA	NA	NA	NA	NA	NA	NA	NA	NA	NA	NA	NA	NA	NA	NA	NA
75	Cluster-49494.158285	1032	NA	NA	NA	NA	NA	NA	NA	NA	NA	NA	NA	NA	NA	NA	NA	NA	NA	NA	NA	NA	NA	NA	NA	NA	NA	NA	NA	NA
76	Cluster-49494.149080	3135	NA	NA	NA	NA	NA	NA	NA	NA	NA	NA	NA	NA	NA	NA	NA	NA	NA	NA	PF00014	Kunitz/Bovine pancreatic trypsin inhibitor domain	NA	NA	GO:0004867	serine-type endopeptidase inhibitor activity	NA	NA	NA	NA
77	Cluster-49494.43400	239	NA	NA	NA	NA	NA	NA	NA	NA	NA	NA	NA	NA	NA	NA	NA	NA	NA	NA	NA	NA	NA	NA	NA	NA	NA	NA	NA	NA
78	Cluster-44556.0	467	NA	NA	NA	NA	NA	NA	NA	NA	NA	NA	NA	NA	NA	NA	NA	NA	NA	NA	NA	NA	NA	NA	NA	NA	NA	NA	NA	NA
79	Cluster-49494.59582	2633	NA	NA	NA	NA	NA	NA	NA	NA	NA	NA	NA	NA	NA	NA	NA	NA	NA	NA	NA	NA	NA	NA	NA	NA	NA	NA	NA	NA
80	Cluster-49494.59581	220	NA	NA	NA	NA	NA	NA	NA	NA	NA	NA	NA	NA	NA	NA	NA	NA	NA	NA	NA	NA	NA	NA	NA	NA	NA	NA	NA	NA
81	Cluster-49494.59580	1000	665807151	XP_008551843.1	566	1.50E-55	PREDICTED: magnesium-dependent phosphatase 1-like [Microplitis demolitor]	752890671	XM_011265039.1	42	1.99E-10	PREDICTED: Camponotus floridanus magnesium-dependent phosphatase 1-like (LOC105255633), mRNA	K17619	MDP1	magnesium-dependent phosphatase 1	http://www.genome.jp/dbget-bin/www_bget?ko:K17619	Q9D967	463	5.50E-45	Magnesium-dependent phosphatase 1 OS=Mus musculus GN=Mdp1 PE=1 SV=1	PF12689	Acid Phosphatase	NA	NA	GO:0016791	phosphatase activity	NA	NA	KOG4549	Magnesium-dependent phosphatase
82	Cluster-49494.59587	2600	646716359	KDR19639.1	497	4.00E-47	Misato-like protein 1 [Zootermopsis nevadensis]	NA	NA	NA	NA	NA	NA	NA	NA	NA	A5D9D4	309	1.00E-26	Protein misato homolog 1 OS=Bos taurus GN=MSTO1 PE=2 SV=2	NA	NA	NA	NA	NA	NA	NA	NA	NA	NA
83	Cluster-49494.59586	464	NA	NA	NA	NA	NA	NA	NA	NA	NA	NA	NA	NA	NA	NA	NA	NA	NA	NA	NA	NA	NA	NA	NA	NA	NA	NA	NA	NA
84	Cluster-49494.59585	2588	646716359	KDR19639.1	1065	5.40E-113	Misato-like protein 1 [Zootermopsis nevadensis]	NA	NA	NA	NA	NA	NA	NA	NA	NA	A5D9D4	625	2.30E-63	Protein misato homolog 1 OS=Bos taurus GN=MSTO1 PE=2 SV=2	PF00091	Tubulin/FtsZ family, GTPase domain	NA	NA	GO:0003924	GTPase activity	NA	NA	KOG2530	Members of tubulin/FtsZ family
85	Cluster-49494.83813	1971	801376673	XP_012064179.1	675	6.90E-68	PREDICTED: zinc finger with UFM1-specific peptidase domain protein-like [Atta cephalotes]	NA	NA	NA	NA	NA	NA	NA	NA	NA	Q3SWY8	479	1.50E-46	Zinc finger with UFM1-specific peptidase domain protein OS=Bos taurus GN=ZUFSP PE=2 SV=1	NA	NA	NA	NA	NA	NA	NA	NA	KOG4696	Uncharacterized conserved protein
86	Cluster-61817.0	409	NA	NA	NA	NA	NA	NA	NA	NA	NA	NA	NA	NA	NA	NA	NA	NA	NA	NA	NA	NA	NA	NA	NA	NA	NA	NA	NA	NA
87	Cluster-49494.22208	669	NA	NA	NA	NA	NA	NA	NA	NA	NA	NA	NA	NA	NA	NA	NA	NA	NA	NA	NA	NA	NA	NA	NA	NA	NA	NA	NA	NA
88	Cluster-34038.0	234	694540226	XP_009496690.1	245	5.90E-19	hypothetical protein H696_04535 [Fonticula alba]>gi|627947139|gb|KCV69119.1| hypothetical protein H696_04535 [Fonticula alba]	242819169	XM_002487217.1	121	5.05E-55	Talaromyces stipitatus ATCC 10500 ATP citrate lyase, subunit 1, putative, mRNA	K01648	ACLY	ATP citrate (pro-S)-lyase	http://www.genome.jp/dbget-bin/www_bget?ko:K01648	O93988	358	1.90E-33	ATP-citrate synthase subunit 1 OS=Sordaria macrospora (strain ATCC MYA-333 / DSM 997 / K(L3346) / K-hell) GN=ACL1 PE=3 SV=1	PF02629	CoA binding domain	NA	NA	GO:0048037	cofactor binding	NA	NA	KOG1254	ATP-citrate lyase
89	Cluster-49494.98338	1739	NA	NA	NA	NA	NA	NA	NA	NA	NA	NA	NA	NA	NA	NA	NA	NA	NA	NA	NA	NA	NA	NA	NA	NA	NA	NA	NA	NA
90	Cluster-49494.98337	3560	644992047	XP_008202760.1	150	9.30E-07	PREDICTED: WD repeat domain phosphoinositide-interacting protein 2 isoform X2 [Nasonia vitripennis]	NA	NA	NA	NA	NA	NA	NA	NA	NA	NA	NA	NA	NA	NA	NA	NA	NA	NA	NA	NA	NA	NA	NA
91	Cluster-49494.98336	560	NA	NA	NA	NA	NA	NA	NA	NA	NA	NA	NA	NA	NA	NA	NA	NA	NA	NA	NA	NA	NA	NA	NA	NA	NA	NA	NA	NA
92	Cluster-49494.98335	958	646693493	KDR07716.1	384	1.80E-34	Aldo-keto reductase family 1 member B10 [Zootermopsis nevadensis]	NA	NA	NA	NA	NA	K00011	E1.1.1.21, AKR1	aldehyde reductase	http://www.genome.jp/dbget-bin/www_bget?ko:K00011	O60218	346	1.90E-31	Aldo-keto reductase family 1 member B10 OS=Homo sapiens GN=AKR1B10 PE=1 SV=2	PF10390//PF09494	RNA polymerase II elongation factor ELL//Slx4 endonuclease	GO:0006308//GO:0006260//GO:0006281//GO:0006368	DNA catabolic process//DNA replication//DNA repair//transcription elongation from RNA polymerase II promoter	GO:0017108	5'-flap endonuclease activity	GO:0033557//GO:0005634//GO:0008023	Slx1-Slx4 complex//nucleus//transcription elongation factor complex	NA	NA
93	Cluster-49494.98334	490	669296870	AII21975.1	604	2.90E-60	aldo-ketose reductase 6, partial [Sesamia inferens]	NA	NA	NA	NA	NA	K00011	E1.1.1.21, AKR1	aldehyde reductase	http://www.genome.jp/dbget-bin/www_bget?ko:K00011	P16116	518	1.10E-51	Aldose reductase OS=Bos taurus GN=AKR1B1 PE=1 SV=1	NA	NA	NA	NA	NA	NA	NA	NA	KOG1577	Aldo/keto reductase family proteins
94	Cluster-49494.98333	240	NA	NA	NA	NA	NA	NA	NA	NA	NA	NA	NA	NA	NA	NA	NA	NA	NA	NA	NA	NA	NA	NA	NA	NA	NA	NA	NA	NA
95	Cluster-49494.19347	1126	NA	NA	NA	NA	NA	NA	NA	NA	NA	NA	NA	NA	NA	NA	NA	NA	NA	NA	NA	NA	NA	NA	NA	NA	NA	NA	NA	NA
96	Cluster-49494.98331	2481	189236651	XP_969621.2	1813	9.50E-200	PREDICTED: polypeptide N-acetylgalactosaminyltransferase 2 [Tribolium castaneum]>gi|270005204|gb|EFA01652.1| hypothetical protein TcasGA2_TC007223 [Tribolium castaneum]	751783044	XM_011202453.1	45	1.08E-11	PREDICTED: Bactrocera dorsalis polypeptide N-acetylgalactosaminyltransferase 5 (LOC105224387), transcript variant X5, mRNA	K00710	GALNT	polypeptide N-acetylgalactosaminyltransferase	http://www.genome.jp/dbget-bin/www_bget?ko:K00710	Q6WV19	1704	1.70E-188	Polypeptide N-acetylgalactosaminyltransferase 2 OS=Drosophila melanogaster GN=pgant2 PE=2 SV=2	NA	NA	NA	NA	GO:0016740	transferase activity	GO:0016020	membrane	KOG3738	Predicted polypeptide N-acetylgalactosaminyltransferase
97	Cluster-49494.98330	268	NA	NA	NA	NA	NA	NA	NA	NA	NA	NA	NA	NA	NA	NA	NA	NA	NA	NA	NA	NA	NA	NA	NA	NA	NA	NA	NA	NA
98	Cluster-49494.164307	2758	NA	NA	NA	NA	NA	NA	NA	NA	NA	NA	NA	NA	NA	NA	NA	NA	NA	NA	PF01428	AN1-like Zinc finger	NA	NA	GO:0008270	zinc ion binding	NA	NA	NA	NA
99	Cluster-11366.0	377	645011635	XP_001601301.2	199	2.00E-13	PREDICTED: peroxisomal hydratase-dehydrogenase-epimerase [Nasonia vitripennis]	NA	NA	NA	NA	NA	K03331	DCXR	L-xylulose reductase	http://www.genome.jp/dbget-bin/www_bget?ko:K03331	Q21929	121	9.30E-06	L-xylulose reductase OS=Caenorhabditis elegans GN=dhs-21 PE=1 SV=2	PF00106//PF02882//PF01370	short chain dehydrogenase//Tetrahydrofolate dehydrogenase/cyclohydrolase, NAD(P)-binding domain//NAD dependent epimerase/dehydratase family	GO:0009396//GO:0055114//GO:0008152//GO:0046487	folic acid-containing compound biosynthetic process//oxidation-reduction process//metabolic process//glyoxylate metabolic process	GO:0003824//GO:0004488//GO:0016491//GO:0050662	catalytic activity//methylenetetrahydrofolate dehydrogenase (NADP+) activity//oxidoreductase activity//coenzyme binding	NA	NA	NA	NA
100	Cluster-41453.0	2996	242016955	XP_002428960.1	1093	3.50E-116	Aminopeptidase N precursor, putative [Pediculus humanus corporis]>gi|212513789|gb|EEB16222.1| Aminopeptidase N precursor, putative [Pediculus humanus corporis]	NA	NA	NA	NA	NA	NA	NA	NA	NA	P79098	735	4.70E-76	Aminopeptidase N OS=Bos taurus GN=ANPEP PE=2 SV=4	PF01433	Peptidase family M1	NA	NA	GO:0008270//GO:0008237	zinc ion binding//metallopeptidase activity	NA	NA	NA	NA
101	Cluster-49494.28151	1727	NA	NA	NA	NA	NA	NA	NA	NA	NA	NA	NA	NA	NA	NA	NA	NA	NA	NA	NA	NA	NA	NA	NA	NA	NA	NA	NA	NA
102	Cluster-6181.0	712	156555418	XP_001605662.1	692	2.60E-70	PREDICTED: abhydrolase domain-containing protein 16A isoform X1 [Nasonia vitripennis]	NA	NA	NA	NA	NA	NA	NA	NA	NA	Q1JPD2	182	1.50E-12	Abhydrolase domain-containing protein 16A OS=Bos taurus GN=ABHD16A PE=2 SV=1	NA	NA	NA	NA	NA	NA	NA	NA	NA	NA
103	Cluster-49494.43408	245	NA	NA	NA	NA	NA	NA	NA	NA	NA	NA	NA	NA	NA	NA	NA	NA	NA	NA	PF04517	Microvirus lysis protein (E), C terminus	GO:0019054	modulation by virus of host process	GO:0004857	enzyme inhibitor activity	NA	NA	NA	NA
104	Cluster-44835.0	1117	NA	NA	NA	NA	NA	NA	NA	NA	NA	NA	NA	NA	NA	NA	NA	NA	NA	NA	NA	NA	NA	NA	NA	NA	NA	NA	NA	NA
105	Cluster-50647.0	681	156541361	XP_001599243.1	358	1.40E-31	PREDICTED: carboxypeptidase B-like isoform X1 [Nasonia vitripennis]	NA	NA	NA	NA	NA	NA	NA	NA	NA	NA	NA	NA	NA	PF02244//PF10501	Carboxypeptidase activation peptide//Ribosomal subunit 39S	GO:0006508	proteolysis	GO:0004180	carboxypeptidase activity	GO:0005739	mitochondrion	NA	NA
106	Cluster-18511.0	767	NA	NA	NA	NA	NA	199580063	AC232491.1	388	0	Brassica rapa subsp. pekinensis clone KBrB049N04, complete sequence	NA	NA	NA	NA	NA	NA	NA	NA	NA	NA	NA	NA	NA	NA	NA	NA	NA	NA
107	Cluster-50647.1	830	645029743	XP_008217961.1	863	4.60E-90	PREDICTED: carboxypeptidase B-like isoform X2 [Nasonia vitripennis]	NA	NA	NA	NA	NA	NA	NA	NA	NA	P04069	490	3.40E-48	Carboxypeptidase B OS=Astacus astacus PE=1 SV=1	PF00246	Zinc carboxypeptidase	GO:0006508	proteolysis	GO:0004181//GO:0008270	metallocarboxypeptidase activity//zinc ion binding	NA	NA	KOG2650	Zinc carboxypeptidase
108	Cluster-49494.89670	2683	NA	NA	NA	NA	NA	NA	NA	NA	NA	NA	NA	NA	NA	NA	NA	NA	NA	NA	NA	NA	NA	NA	NA	NA	NA	NA	NA	NA
109	Cluster-49494.89671	1867	328705771	XP_001948247.2	1118	2.80E-119	PREDICTED: dihydrolipoyl dehydrogenase, mitochondrial [Acyrthosiphon pisum]	NA	NA	NA	NA	NA	K00382	DLD, lpd, pdhD	dihydrolipoamide dehydrogenase	http://www.genome.jp/dbget-bin/www_bget?ko:K00382	P09623	921	8.00E-98	Dihydrolipoyl dehydrogenase, mitochondrial OS=Sus scrofa GN=DLD PE=1 SV=1	PF09382//PF12831//PF01134//PF01266//PF07992//PF01494//PF02826//PF03721//PF00070//PF05834	RQC domain//FAD dependent oxidoreductase//Glucose inhibited division protein A//FAD dependent oxidoreductase//Pyridine nucleotide-disulphide oxidoreductase//FAD binding domain//D-isomer specific 2-hydroxyacid dehydrogenase, NAD binding domain//UDP-glucose/GDP-mannose dehydrogenase family, NAD binding domain//Pyridine nucleotide-disulphide oxidoreductase//Lycopene cyclase protein	GO:0016117//GO:0008033//GO:0006281//GO:0055114//GO:0006260	carotenoid biosynthetic process//tRNA processing//DNA repair//oxidation-reduction process//DNA replication	GO:0071949//GO:0050660//GO:0016705//GO:0051287//GO:0016491//GO:0043140//GO:0016616	FAD binding//flavin adenine dinucleotide binding//oxidoreductase activity, acting on paired donors, with incorporation or reduction of molecular oxygen//NAD binding//oxidoreductase activity//ATP-dependent 3'-5' DNA helicase activity//oxidoreductase activity, acting on the CH-OH group of donors, NAD or NADP as acceptor	GO:0005657	replication fork	KOG1335	Dihydrolipoamide dehydrogenase
110	Cluster-49494.89672	2399	328705771	XP_001948247.2	2122	1.40E-235	PREDICTED: dihydrolipoyl dehydrogenase, mitochondrial [Acyrthosiphon pisum]	NA	NA	NA	NA	NA	K00382	DLD, lpd, pdhD	dihydrolipoamide dehydrogenase	http://www.genome.jp/dbget-bin/www_bget?ko:K00382	P09623	1824	2.00E-202	Dihydrolipoyl dehydrogenase, mitochondrial OS=Sus scrofa GN=DLD PE=1 SV=1	PF05834//PF03721//PF00070//PF02826//PF01494//PF07992//PF02852//PF01266//PF01134//PF12831	Lycopene cyclase protein//UDP-glucose/GDP-mannose dehydrogenase family, NAD binding domain//Pyridine nucleotide-disulphide oxidoreductase//D-isomer specific 2-hydroxyacid dehydrogenase, NAD binding domain//FAD binding domain//Pyridine nucleotide-disulphide oxidoreductase//Pyridine nucleotide-disulphide oxidoreductase, dimerisation domain//FAD dependent oxidoreductase//Glucose inhibited division p…	GO:0008033//GO:0045454//GO:0016117//GO:0055114	tRNA processing//cell redox homeostasis//carotenoid biosynthetic process//oxidation-reduction process	GO:0016491//GO:0071949//GO:0051287//GO:0016705//GO:0050660//GO:0016616	oxidoreductase activity//FAD binding//NAD binding//oxidoreductase activity, acting on paired donors, with incorporation or reduction of molecular oxygen//flavin adenine dinucleotide binding//oxidoreductase activity, acting on the CH-OH group of donors, NAD or NADP as acceptor	NA	NA	KOG1335	Dihydrolipoamide dehydrogenase
111	Cluster-49494.89673	6651	657734388	XP_008307028.1	1161	1.00E-123	PREDICTED: tryptophanNAtRNA ligase, cytoplasmic isoform X2 [Cynoglossus semilaevis]	302915870	XM_003051700.1	484	0	Nectria haematococca mpVI 77-13-4 predicted protein, mRNA	K01867	WARS, trpS	tryptophanyl-tRNA synthetase	http://www.genome.jp/dbget-bin/www_bget?ko:K01867	C7YQJ2	2076	3.30E-231	Carboxypeptidase Y homolog A OS=Nectria haematococca (strain 77-13-4 / ATCC MYA-4622 / FGSC 9596 / MPVI) GN=CPYA PE=3 SV=1	PF00579//PF00450//PF00416//PF15965//PF09377//PF05388	tRNA synthetases class I (W and Y)//Serine carboxypeptidase//Ribosomal protein S13/S18//TRAF-like zinc-finger//SBDS protein C-terminal domain//Carboxypeptidase Y pro-peptide	GO:0006508//GO:0006418//GO:0042254//GO:0006412	proteolysis//tRNA aminoacylation for protein translation//ribosome biogenesis//translation	GO:0004812//GO:0003735//GO:0008270//GO:0003723//GO:0005524//GO:0004185//GO:0000166	aminoacyl-tRNA ligase activity//structural constituent of ribosome//zinc ion binding//RNA binding//ATP binding//serine-type carboxypeptidase activity//nucleotide binding	GO:0005840//GO:0005773//GO:0005622	ribosome//vacuole//intracellular	KOG2145	Cytoplasmic tryptophanyl-tRNA synthetase
112	Cluster-49494.89674	1857	NA	NA	NA	NA	NA	NA	NA	NA	NA	NA	NA	NA	NA	NA	NA	NA	NA	NA	NA	NA	NA	NA	NA	NA	NA	NA	NA	NA
113	Cluster-49494.51718	931	NA	NA	NA	NA	NA	NA	NA	NA	NA	NA	NA	NA	NA	NA	NA	NA	NA	NA	NA	NA	NA	NA	NA	NA	NA	NA	NA	NA
114	Cluster-49494.89676	5823	194894133	XP_001978015.1	953	1.20E-99	GG17924 [Drosophila erecta]>gi|190649664|gb|EDV46942.1| GG17924 [Drosophila erecta]	359843259	HQ851387.1	185	3.82E-89	Schistocerca gregaria glyceraldehyde-3-phosphate dehydrogenase mRNA, complete cds	K00134	GAPDH, gapA	glyceraldehyde 3-phosphate dehydrogenase	http://www.genome.jp/dbget-bin/www_bget?ko:K00134	P07487	946	3.10E-100	Glyceraldehyde-3-phosphate dehydrogenase 2 OS=Drosophila melanogaster GN=Gapdh2 PE=1 SV=2	PF02826//PF02527//PF02800//PF00044//PF03161//PF00107	D-isomer specific 2-hydroxyacid dehydrogenase, NAD binding domain//rRNA small subunit methyltransferase G//Glyceraldehyde 3-phosphate dehydrogenase, C-terminal domain//Glyceraldehyde 3-phosphate dehydrogenase, NAD binding domain//LAGLIDADG DNA endonuclease family//Zinc-binding dehydrogenase	GO:0006364//GO:0006094//GO:0055114//GO:0006006//GO:0000154//GO:0006396//GO:0006096	rRNA processing//gluconeogenesis//oxidation-reduction process//glucose metabolic process//rRNA modification//RNA processing//glycolytic process	GO:0004519//GO:0016620//GO:0008649//GO:0051287//GO:0004365//GO:0050661	endonuclease activity//oxidoreductase activity, acting on the aldehyde or oxo group of donors, NAD or NADP as acceptor//rRNA methyltransferase activity//NAD binding//glyceraldehyde-3-phosphate dehydrogenase (NAD+) (phosphorylating) activity//NADP binding	GO:0005737	cytoplasm	KOG0657	Glyceraldehyde 3-phosphate dehydrogenase
115	Cluster-49494.89677	1312	NA	NA	NA	NA	NA	NA	NA	NA	NA	NA	NA	NA	NA	NA	NA	NA	NA	NA	PF07535	DBF zinc finger	NA	NA	GO:0003676//GO:0008270	nucleic acid binding//zinc ion binding	NA	NA	NA	NA
116	Cluster-49494.89678	1484	NA	NA	NA	NA	NA	NA	NA	NA	NA	NA	NA	NA	NA	NA	NA	NA	NA	NA	PF07535	DBF zinc finger	NA	NA	GO:0003676//GO:0008270	nucleic acid binding//zinc ion binding	NA	NA	NA	NA
117	Cluster-49494.89679	1364	NA	NA	NA	NA	NA	NA	NA	NA	NA	NA	NA	NA	NA	NA	NA	NA	NA	NA	PF08492	SRP72 RNA-binding domain	GO:0006614	SRP-dependent cotranslational protein targeting to membrane	GO:0008312	7S RNA binding	GO:0048500	signal recognition particle	NA	NA
118	Cluster-12109.0	547	645020185	XP_008207066.1	528	2.10E-51	PREDICTED: serine/threonine-protein kinase hippo-like [Nasonia vitripennis]	645020184	XM_008208844.1	176	3.42E-85	PREDICTED: Nasonia vitripennis serine/threonine-protein kinase hippo-like (LOC100121942), mRNA	K16311	SIK2	serine/threonine-protein kinase SIK2	http://www.genome.jp/dbget-bin/www_bget?ko:K16311	NA	NA	NA	NA	NA	NA	NA	NA	NA	NA	NA	NA	NA	NA
119	Cluster-49494.123880	2243	646707939	KDR14452.1	775	2.00E-79	3-phosphoinositide-dependent protein kinase 1 [Zootermopsis nevadensis]	NA	NA	NA	NA	NA	K06276	PDPK1	3-phosphoinositide dependent protein kinase-1	http://www.genome.jp/dbget-bin/www_bget?ko:K06276	Q9W0V1	522	1.80E-51	3-phosphoinositide-dependent protein kinase 1 OS=Drosophila melanogaster GN=Pdk1 PE=1 SV=4	NA	NA	NA	NA	NA	NA	NA	NA	KOG0592	3-phosphoinositide-dependent protein kinase (PDK1)
120	Cluster-15723.0	3184	815790615	XP_012215875.1	1674	1.60E-183	PREDICTED: dual specificity protein kinase CLK2 isoform X4 [Linepithema humile]	645000149	XM_008217643.1	608	0	PREDICTED: Nasonia vitripennis serine/threonine-protein kinase Doa (LOC100124191), transcript variant X6, mRNA	K08823	CLK	CDC-like kinase	http://www.genome.jp/dbget-bin/www_bget?ko:K08823	P49762	1443	4.00E-158	Serine/threonine-protein kinase Doa OS=Drosophila melanogaster GN=Doa PE=1 SV=2	PF10576//PF05445//PF00069//PF07714	Iron-sulfur binding domain of endonuclease III//Poxvirus serine/threonine protein kinase//Protein kinase domain//Protein tyrosine kinase	GO:0006468	protein phosphorylation	GO:0005524//GO:0004672//GO:0051539	ATP binding//protein kinase activity//4 iron, 4 sulfur cluster binding	NA	NA	KOG0671	LAMMER dual specificity kinases
121	Cluster-49494.34536	2798	NA	NA	NA	NA	NA	681102165	FO904942.1	67	7.20E-24	Podospora anserina genomic DNA, chromosome 7	NA	NA	NA	NA	NA	NA	NA	NA	PF15715//PF01191	PCNA-associated factor//RNA polymerase Rpb5, C-terminal domain	GO:0051726//GO:0006144//GO:0006206//GO:0006974//GO:0006351	regulation of cell cycle//purine nucleobase metabolic process//pyrimidine nucleobase metabolic process//cellular response to DNA damage stimulus//transcription, DNA-templated	GO:0003899//GO:0003677	DNA-directed RNA polymerase activity//DNA binding	GO:0005730	nucleolus	NA	NA
122	Cluster-49494.34535	2213	470460215	XP_004341436.1	198	1.60E-12	RFX DNAbinding domain containing protein [Acanthamoeba castellanii str. Neff]>gi|440798283|gb|ELR19351.1| RFX DNAbinding domain containing protein [Acanthamoeba castellanii str. Neff]	NA	NA	NA	NA	NA	K09173	RFX1_2_3	regulatory factor X 1/2/3	http://www.genome.jp/dbget-bin/www_bget?ko:K09173	P48383	455	1.00E-43	Protein sak1 OS=Schizosaccharomyces pombe (strain 972 / ATCC 24843) GN=sak1 PE=1 SV=2	NA	NA	NA	NA	NA	NA	NA	NA	KOG3712	RFX family transcription factor
123	Cluster-49494.8268	343	NA	NA	NA	NA	NA	89257494	AC183495.1	174	2.67E-84	Brassica oleracea Contig A, complete sequence	NA	NA	NA	NA	NA	NA	NA	NA	NA	NA	NA	NA	NA	NA	NA	NA	NA	NA
124	Cluster-49494.34533	1739	568250462	ETN60137.1	265	2.10E-20	nadph cytochrome P450 [Anopheles darlingi]	589111412	XM_006967667.1	524	0	Trichoderma reesei QM6a predicted protein (TRIREDRAFT_80425), partial mRNA	NA	NA	NA	NA	Q09744	593	8.00E-60	Uncharacterized FAD-binding protein C12C2.03c OS=Schizosaccharomyces pombe (strain 972 / ATCC 24843) GN=SPBC12C2.03c PE=3 SV=1	PF00175//PF00667	Oxidoreductase NAD-binding domain//FAD binding domain	GO:0055114	oxidation-reduction process	GO:0016491	oxidoreductase activity	NA	NA	KOG1158	NADP/FAD dependent oxidoreductase
125	Cluster-49494.34532	239	NA	NA	NA	NA	NA	NA	NA	NA	NA	NA	NA	NA	NA	NA	NA	NA	NA	NA	NA	NA	NA	NA	NA	NA	NA	NA	NA	NA
126	Cluster-49494.34531	302	NA	NA	NA	NA	NA	NA	NA	NA	NA	NA	NA	NA	NA	NA	NA	NA	NA	NA	NA	NA	NA	NA	NA	NA	NA	NA	NA	NA
127	Cluster-49494.34530	2735	NA	NA	NA	NA	NA	NA	NA	NA	NA	NA	NA	NA	NA	NA	Q09330	164	7.00E-10	mRNA export protein mlo3 OS=Schizosaccharomyces pombe (strain 972 / ATCC 24843) GN=mlo3 PE=1 SV=1	PF00076	RNA recognition motif. (a.k.a. RRM, RBD, or RNP domain)	NA	NA	GO:0003676	nucleic acid binding	NA	NA	NA	NA
128	Cluster-49494.123882	423	NA	NA	NA	NA	NA	NA	NA	NA	NA	NA	NA	NA	NA	NA	NA	NA	NA	NA	NA	NA	NA	NA	NA	NA	NA	NA	NA	NA
129	Cluster-49494.15116	700	817291423	XP_012316045.1	926	1.90E-97	PREDICTED: LOW QUALITY PROTEIN: mesencephalic astrocyte-derived neurotrophic factor [Aotus nancymaae]	618857508	NM_006010.5	649	0	Homo sapiens mesencephalic astrocyte-derived neurotrophic factor (MANF), mRNA	NA	NA	NA	NA	P55145	926	7.90E-99	Mesencephalic astrocyte-derived neurotrophic factor OS=Homo sapiens GN=MANF PE=1 SV=3	PF08998//PF03310//PF04344	Bacterial epsilon antitoxin//Caulimovirus DNA-binding protein//Chemotaxis phosphatase, CheZ	GO:0031342//GO:0006955//GO:0050920//GO:0009636	negative regulation of cell killing//immune response//regulation of chemotaxis//response to toxic substance	GO:0003824//GO:0003677//GO:0015643	catalytic activity//DNA binding//toxic substance binding	GO:0009288//GO:0019814	bacterial-type flagellum//immunoglobulin complex	KOG4154	Arginine-rich protein
130	Cluster-49494.34539	634	NA	NA	NA	NA	NA	NA	NA	NA	NA	NA	NA	NA	NA	NA	NA	NA	NA	NA	NA	NA	NA	NA	NA	NA	NA	NA	NA	NA
131	Cluster-49494.34538	1826	NA	NA	NA	NA	NA	NA	NA	NA	NA	NA	NA	NA	NA	NA	NA	NA	NA	NA	NA	NA	NA	NA	NA	NA	NA	NA	NA	NA
132	Cluster-25131.0	660	NA	NA	NA	NA	NA	NA	NA	NA	NA	NA	NA	NA	NA	NA	NA	NA	NA	NA	NA	NA	NA	NA	NA	NA	NA	NA	NA	NA
133	Cluster-41722.0	997	NA	NA	NA	NA	NA	NA	NA	NA	NA	NA	NA	NA	NA	NA	NA	NA	NA	NA	NA	NA	NA	NA	NA	NA	NA	NA	NA	NA
134	Cluster-42166.0	373	NA	NA	NA	NA	NA	NA	NA	NA	NA	NA	NA	NA	NA	NA	NA	NA	NA	NA	NA	NA	NA	NA	NA	NA	NA	NA	NA	NA
135	Cluster-14060.0	280	831778851	XP_012755537.1	289	5.60E-24	hypothetical protein SAMD00019534_045930 [Acytostelium subglobosum LB1]>gi|831787628|ref|XP_012758491.1| hypothetical protein SAMD00019534_010700 [Acytostelium subglobosum LB1]>gi|735856169|dbj|GAM21418.1| hypothetical protein SAMD00019534_045930 [Acytostelium subglobosum LB1]>gi|735859123|dbj|GAM17895.1| hypothetical protein SAMD00019534_010700 [Acytostelium subglobosum LB1]	NA	NA	NA	NA	NA	K02971	RP-S21e, RPS21	small subunit ribosomal protein S21e	http://www.genome.jp/dbget-bin/www_bget?ko:K02971	Q9SMI2	276	7.40E-24	40S ribosomal protein S21 OS=Cyanophora paradoxa GN=RPS21 PE=3 SV=1	PF01249	Ribosomal protein S21e	GO:0006412//GO:0042254	translation//ribosome biogenesis	GO:0003735	structural constituent of ribosome	GO:0005622//GO:0005840	intracellular//ribosome	KOG3486	40S ribosomal protein S21
136	Cluster-49494.15110	325	803251646	XP_011985763.1	249	2.80E-19	PREDICTED: 60S ribosomal protein L4 isoform X1 [Ovis aries musimon]	803251647	XM_012130374.1	322	1.34E-166	PREDICTED: Ovis aries musimon ribosomal protein L4 (RPL4), transcript variant X2, mRNA	K02930	RP-L4e, RPL4	large subunit ribosomal protein L4e	http://www.genome.jp/dbget-bin/www_bget?ko:K02930	Q58DW0	249	1.20E-20	60S ribosomal protein L4 OS=Bos taurus GN=RPL4 PE=2 SV=3	NA	NA	NA	NA	NA	NA	NA	NA	NA	NA
137	Cluster-43702.0	462	NA	NA	NA	NA	NA	NA	NA	NA	NA	NA	NA	NA	NA	NA	NA	NA	NA	NA	NA	NA	NA	NA	NA	NA	NA	NA	NA	NA
138	Cluster-49494.15111	983	NA	NA	NA	NA	NA	NA	NA	NA	NA	NA	NA	NA	NA	NA	NA	NA	NA	NA	PF13639	Ring finger domain	NA	NA	GO:0005515//GO:0008270	protein binding//zinc ion binding	NA	NA	NA	NA
139	Cluster-49494.15112	1007	NA	NA	NA	NA	NA	NA	NA	NA	NA	NA	NA	NA	NA	NA	NA	NA	NA	NA	NA	NA	NA	NA	NA	NA	NA	NA	NA	NA
140	Cluster-58596.0	910	NA	NA	NA	NA	NA	NA	NA	NA	NA	NA	NA	NA	NA	NA	NA	NA	NA	NA	NA	NA	NA	NA	NA	NA	NA	NA	NA	NA
141	Cluster-19867.0	1715	766919237	XP_011502976.1	651	3.60E-65	PREDICTED: uncharacterized protein LOC105366280 [Ceratosolen solmsi marchali]	NA	NA	NA	NA	NA	NA	NA	NA	NA	Q86UW6	133	1.70E-06	NEDD4-binding protein 2 OS=Homo sapiens GN=N4BP2 PE=1 SV=2	PF02845	CUE domain	NA	NA	GO:0005515	protein binding	NA	NA	NA	NA
142	Cluster-49494.164304	2501	NA	NA	NA	NA	NA	NA	NA	NA	NA	NA	NA	NA	NA	NA	NA	NA	NA	NA	PF01428	AN1-like Zinc finger	NA	NA	GO:0008270	zinc ion binding	NA	NA	NA	NA
143	Cluster-26392.0	380	NA	NA	NA	NA	NA	NA	NA	NA	NA	NA	NA	NA	NA	NA	NA	NA	NA	NA	NA	NA	NA	NA	NA	NA	NA	NA	NA	NA
144	Cluster-49494.98941	2560	328696621	XP_001946427.2	994	9.10E-105	PREDICTED: sorting nexin-29 isoform X1 [Acyrthosiphon pisum]>gi|641647093|ref|XP_008183852.1| PREDICTED: sorting nexin-29 isoform X1 [Acyrthosiphon pisum]>gi|641647095|ref|XP_008183888.1| PREDICTED: sorting nexin-29 isoform X1 [Acyrthosiphon pisum]	NA	NA	NA	NA	NA	K17935	SNX29	sorting nexin-29	http://www.genome.jp/dbget-bin/www_bget?ko:K17935	Q08DX0	534	8.20E-53	Sorting nexin-29 OS=Bos taurus GN=SNX29 PE=2 SV=1	PF07989//PF16716//PF01166//PF00170//PF04111//PF00787	Centrosomin N-terminal motif 1//Bone marrow stromal antigen 2//TSC-22/dip/bun family//bZIP transcription factor//Autophagy protein Apg6//PX domain	GO:0006355//GO:0006914//GO:0051607	regulation of transcription, DNA-templated//autophagy//defense response to virus	GO:0003700//GO:0035091//GO:0043565	transcription factor activity, sequence-specific DNA binding//phosphatidylinositol binding//sequence-specific DNA binding	GO:0005667//GO:0005815	transcription factor complex//microtubule organizing center	KOG2101	Intermediate filament-like protein, sorting nexins, and related proteins containing PX (PhoX) domain(s)
145	Cluster-49494.98942	2375	328696621	XP_001946427.2	994	8.50E-105	PREDICTED: sorting nexin-29 isoform X1 [Acyrthosiphon pisum]>gi|641647093|ref|XP_008183852.1| PREDICTED: sorting nexin-29 isoform X1 [Acyrthosiphon pisum]>gi|641647095|ref|XP_008183888.1| PREDICTED: sorting nexin-29 isoform X1 [Acyrthosiphon pisum]	NA	NA	NA	NA	NA	K17935	SNX29	sorting nexin-29	http://www.genome.jp/dbget-bin/www_bget?ko:K17935	Q08DX0	534	7.60E-53	Sorting nexin-29 OS=Bos taurus GN=SNX29 PE=2 SV=1	PF16716//PF07989//PF04111//PF00787//PF01166//PF00170	Bone marrow stromal antigen 2//Centrosomin N-terminal motif 1//Autophagy protein Apg6//PX domain//TSC-22/dip/bun family//bZIP transcription factor	GO:0006355//GO:0006914//GO:0051607	regulation of transcription, DNA-templated//autophagy//defense response to virus	GO:0003700//GO:0035091//GO:0043565	transcription factor activity, sequence-specific DNA binding//phosphatidylinositol binding//sequence-specific DNA binding	GO:0005667//GO:0005815	transcription factor complex//microtubule organizing center	KOG2101	Intermediate filament-like protein, sorting nexins, and related proteins containing PX (PhoX) domain(s)
146	Cluster-61595.0	482	NA	NA	NA	NA	NA	NA	NA	NA	NA	NA	NA	NA	NA	NA	NA	NA	NA	NA	NA	NA	NA	NA	NA	NA	NA	NA	NA	NA
147	Cluster-49494.104218	1558	646711476	KDR16621.1	780	3.60E-80	Breast carcinoma-amplified sequence 3-like protein [Zootermopsis nevadensis]	NA	NA	NA	NA	NA	NA	NA	NA	NA	Q9H6U6	370	5.20E-34	Breast carcinoma-amplified sequence 3 OS=Homo sapiens GN=BCAS3 PE=1 SV=3	NA	NA	NA	NA	NA	NA	NA	NA	KOG2109	WD40 repeat protein
148	Cluster-49494.117334	3735	328704796	XP_003242606.1	963	5.20E-101	PREDICTED: uncharacterized protein LOC100570518 [Acyrthosiphon pisum]	NA	NA	NA	NA	NA	NA	NA	NA	NA	NA	NA	NA	NA	PF00379	Insect cuticle protein	NA	NA	GO:0042302	structural constituent of cuticle	NA	NA	NA	NA
149	Cluster-49494.164303	7014	470309548	XP_004364121.1	804	2.70E-82	ATP-dependent DNA helicase Rep [Capsaspora owczarzaki ATCC 30864]>gi|765551660|gb|KJE92281.1| ATP-dependent DNA helicase Rep [Capsaspora owczarzaki ATCC 30864]	589109600	XM_006966761.1	191	2.13E-92	Trichoderma reesei QM6a ceramidase family protein (TRIREDRAFT_64397), partial mRNA	K12349	ASAH2	neutral ceramidase	http://www.genome.jp/dbget-bin/www_bget?ko:K12349	Q10213	1122	1.50E-120	ATP-dependent DNA helicase srs2 OS=Schizosaccharomyces pombe (strain 972 / ATCC 24843) GN=srs2 PE=1 SV=1	PF13361//PF01443//PF00320//PF00580	UvrD-like helicase C-terminal domain//Viral (Superfamily 1) RNA helicase//GATA zinc finger//UvrD/REP helicase N-terminal domain	GO:0006355	regulation of transcription, DNA-templated	GO:0008270//GO:0016787//GO:0003700//GO:0043565//GO:0005524	zinc ion binding//hydrolase activity//transcription factor activity, sequence-specific DNA binding//sequence-specific DNA binding//ATP binding	GO:0005667	transcription factor complex	KOG2232	Ceramidases
150	Cluster-11518.0	604	NA	NA	NA	NA	NA	NA	NA	NA	NA	NA	NA	NA	NA	NA	NA	NA	NA	NA	NA	NA	NA	NA	NA	NA	NA	NA	NA	NA
151	Cluster-49494.120589	4280	861615843	KMQ86211.1	269	1.80E-20	integrase core domain protein, partial [Lasius niger]	NA	NA	NA	NA	NA	NA	NA	NA	NA	P10978	228	4.20E-17	Retrovirus-related Pol polyprotein from transposon TNT 1-94 OS=Nicotiana tabacum PE=2 SV=1	PF06689//PF01239//PF02487//PF01769	ClpX C4-type zinc finger//Protein prenyltransferase alpha subunit repeat//CLN3 protein//Divalent cation transporter	GO:0018342//GO:0006812	protein prenylation//cation transport	GO:0008324//GO:0008270//GO:0046983//GO:0008318	cation transmembrane transporter activity//zinc ion binding//protein dimerization activity//protein prenyltransferase activity	GO:0016020	membrane	NA	NA
152	Cluster-49494.120588	495	NA	NA	NA	NA	NA	NA	NA	NA	NA	NA	NA	NA	NA	NA	NA	NA	NA	NA	NA	NA	NA	NA	NA	NA	NA	NA	NA	NA
153	Cluster-49494.157164	536	NA	NA	NA	NA	NA	NA	NA	NA	NA	NA	NA	NA	NA	NA	NA	NA	NA	NA	NA	NA	NA	NA	NA	NA	NA	NA	NA	NA
154	Cluster-49494.120581	492	NA	NA	NA	NA	NA	NA	NA	NA	NA	NA	NA	NA	NA	NA	NA	NA	NA	NA	NA	NA	NA	NA	NA	NA	NA	NA	NA	NA
155	Cluster-49494.120580	708	817061912	XP_012252582.1	275	5.90E-22	PREDICTED: GPN-loop GTPase 3 [Athalia rosae]	NA	NA	NA	NA	NA	K06883	K06883	uncharacterized protein	http://www.genome.jp/dbget-bin/www_bget?ko:K06883	Q9UHW5	197	2.70E-14	GPN-loop GTPase 3 OS=Homo sapiens GN=GPN3 PE=1 SV=2	NA	NA	NA	NA	NA	NA	NA	NA	KOG1534	Putative transcription factor FET5
156	Cluster-1752.0	365	156541568	XP_001600548.1	168	7.80E-10	PREDICTED: chymotrypsin-1-like [Nasonia vitripennis]	NA	NA	NA	NA	NA	NA	NA	NA	NA	NA	NA	NA	NA	PF00089	Trypsin	GO:0006508	proteolysis	GO:0004252	serine-type endopeptidase activity	NA	NA	NA	NA
157	Cluster-42365.0	1568	852791453	XP_012886273.1	776	1.10E-79	PREDICTED: actin-related protein 3 [Dipodomys ordii]	460417323	NR_102318.1	1489	0	Homo sapiens ARP3 actin-related protein 3 homolog (yeast) (ACTR3), transcript variant 3, non-coding RNA	K18584	ACTR3, ARP3	actin-related protein 3	http://www.genome.jp/dbget-bin/www_bget?ko:K18584	P61158	776	4.40E-81	Actin-related protein 3 OS=Homo sapiens GN=ACTR3 PE=1 SV=3	PF06723	MreB/Mbl protein	GO:0000902	cell morphogenesis	NA	NA	NA	NA	KOG0678	Actin-related protein Arp2/3 complex, subunit Arp3
158	Cluster-49494.120585	2504	642915092	XP_969315.3	304	9.10E-25	PREDICTED: probable uridine-cytidine kinase isoform X2 [Tribolium castaneum]	817051887	XM_012397940.1	35	3.96E-06	PREDICTED: Athalia rosae probable uridine-cytidine kinase (LOC105684527), transcript variant X2, mRNA	K00876	udk, UCK	uridine kinase	http://www.genome.jp/dbget-bin/www_bget?ko:K00876	Q9VC99	285	6.00E-24	Probable uridine-cytidine kinase OS=Drosophila melanogaster GN=CG6364 PE=3 SV=1	PF03266//PF00876//PF00503//PF01121//PF00485//PF06414//PF11615//PF02224//PF05399//PF00005//PF09547//PF00910//PF01583	NTPase//Innexin//G-protein alpha subunit//Dephospho-CoA kinase//Phosphoribulokinase / Uridine kinase family//Zeta toxin//Protein of unknown function (DUF3249)//Cytidylate kinase//Ectropic viral integration site 2A protein (EVI2A)//ABC transporter//Stage IV sporulation protein A (spore_IV_A)//RNA helicase//Adenylylsulphate kinase	GO:0043934//GO:0015940//GO:0008152//GO:0006144//GO:0006139//GO:0000266//GO:0006206//GO:0015937//GO:0000103//GO:0007165//GO:0007186	sporulation//pantothenate biosynthetic process//metabolic process//purine nucleobase metabolic process//nucleobase-containing compound metabolic process//mitochondrial fission//pyrimidine nucleobase metabolic process//coenzyme A biosynthetic process//sulfate assimilation//signal transduction//G-protein coupled receptor signaling pathway	GO:0003724//GO:0004140//GO:0003924//GO:0005524//GO:0098519//GO:0003723//GO:0004871//GO:0031683//GO:0016301//GO:0016887//GO:0019001//GO:0004127//GO:0004020	RNA helicase activity//dephospho-CoA kinase activity//GTPase activity//ATP binding//nucleotide phosphatase activity, acting on free nucleotides//RNA binding//signal transducer activity//G-protein beta/gamma-subunit complex binding//kinase activity//ATPase activity//guanyl nucleotide binding//cytidylate kinase activity//adenylylsulfate kinase activity	GO:0016021//GO:0005739//GO:0005921	integral component of membrane//mitochondrion//gap junction	KOG4203	Armadillo/beta-Catenin/plakoglobin
159	Cluster-49494.12045	1350	330845166	XP_003294469.1	274	1.50E-21	hypothetical protein DICPUDRAFT_159469 [Dictyostelium purpureum]>gi|325075072|gb|EGC29012.1| hypothetical protein DICPUDRAFT_159469 [Dictyostelium purpureum]	697074120	XM_009653340.1	193	3.10E-94	Verticillium dahliae VdLs.17 TATA-binding protein-associated phosphoprotein partial mRNA	NA	NA	NA	NA	O14348	384	1.10E-35	Negative cofactor 2 complex subunit beta OS=Schizosaccharomyces pombe (strain 972 / ATCC 24843) GN=ncb2 PE=3 SV=1	PF00959	Phage lysozyme	GO:0009253//GO:0005975//GO:0016998	peptidoglycan catabolic process//carbohydrate metabolic process//cell wall macromolecule catabolic process	GO:0003796	lysozyme activity	NA	NA	KOG0871	Class 2 transcription repressor NC2, beta subunit (Dr1)
160	Cluster-49494.120587	271	NA	NA	NA	NA	NA	NA	NA	NA	NA	NA	NA	NA	NA	NA	NA	NA	NA	NA	NA	NA	NA	NA	NA	NA	NA	NA	NA	NA
161	Cluster-49494.120586	333	NA	NA	NA	NA	NA	NA	NA	NA	NA	NA	NA	NA	NA	NA	NA	NA	NA	NA	NA	NA	NA	NA	NA	NA	NA	NA	NA	NA
162	Cluster-49494.43867	685	NA	NA	NA	NA	NA	NA	NA	NA	NA	NA	NA	NA	NA	NA	NA	NA	NA	NA	NA	NA	NA	NA	NA	NA	NA	NA	NA	NA
163	Cluster-49494.43866	460	NA	NA	NA	NA	NA	NA	NA	NA	NA	NA	NA	NA	NA	NA	NA	NA	NA	NA	NA	NA	NA	NA	NA	NA	NA	NA	NA	NA
164	Cluster-49494.43865	554	NA	NA	NA	NA	NA	NA	NA	NA	NA	NA	NA	NA	NA	NA	NA	NA	NA	NA	PF02632	BioY family	GO:0015878	biotin transport	GO:0015225	biotin transporter activity	GO:0005886	plasma membrane	NA	NA
165	Cluster-49494.43864	1069	NA	NA	NA	NA	NA	NA	NA	NA	NA	NA	NA	NA	NA	NA	NA	NA	NA	NA	NA	NA	NA	NA	NA	NA	NA	NA	NA	NA
166	Cluster-49494.43863	202	292379266	ADE21100.1	325	2.70E-28	translation elongation factor 1-alpha [Bertiella macrospora]	870813634	KP694357.1	157	4.13E-75	Cercospora sojina isolate CMES-539 translation elongation factor 1-alpha (EF1a) gene, partial cds	K03231	EEF1A	elongation factor 1-alpha	http://www.genome.jp/dbget-bin/www_bget?ko:K03231	Q00251	318	7.20E-29	Elongation factor 1-alpha OS=Aureobasidium pullulans GN=TEF1 PE=3 SV=1	PF03144	Elongation factor Tu domain 2	NA	NA	GO:0005525	GTP binding	NA	NA	KOG0052	Translation elongation factor EF-1 alpha/Tu
167	Cluster-49494.43862	489	530752637	AGT48259.1	737	1.10E-75	elongation factor 1-alpha [Sebastes schlegelii]	32993518	AK108309.1	387	0	Oryza sativa Japonica Group cDNA clone:002-141-F09, full insert sequence	K03231	EEF1A	elongation factor 1-alpha	http://www.genome.jp/dbget-bin/www_bget?ko:K03231	Q00251	809	2.00E-85	Elongation factor 1-alpha OS=Aureobasidium pullulans GN=TEF1 PE=3 SV=1	PF03144	Elongation factor Tu domain 2	NA	NA	GO:0005525	GTP binding	NA	NA	KOG0052	Translation elongation factor EF-1 alpha/Tu
168	Cluster-49494.43861	309	545626910	AGW44840.1	484	1.50E-46	elongation factor 1 alpha, partial [Probaryconus sp. CT-2012]	643454	U19723.1	274	6.12E-140	APU19723 Aureobasidium pullulans translation elongation factor 1-alpha (tef1) gene, complete cds	K03231	EEF1A	elongation factor 1-alpha	http://www.genome.jp/dbget-bin/www_bget?ko:K03231	Q00251	543	8.90E-55	Elongation factor 1-alpha OS=Aureobasidium pullulans GN=TEF1 PE=3 SV=1	PF02774	Semialdehyde dehydrogenase, dimerisation domain	GO:0055114//GO:0000051//GO:0008652	oxidation-reduction process//obsolete urea cycle intermediate metabolic process//cellular amino acid biosynthetic process	GO:0046983//GO:0003942//GO:0016620	protein dimerization activity//N-acetyl-gamma-glutamyl-phosphate reductase activity//oxidoreductase activity, acting on the aldehyde or oxo group of donors, NAD or NADP as acceptor	GO:0005737	cytoplasm	KOG0052	Translation elongation factor EF-1 alpha/Tu
169	Cluster-49494.43860	502	530752637	AGT48259.1	756	7.10E-78	elongation factor 1-alpha [Sebastes schlegelii]	628249696	XM_007726769.1	354	0	Capronia coronata CBS 617.96 elongation factor 1-alpha partial mRNA	K03231	EEF1A	elongation factor 1-alpha	http://www.genome.jp/dbget-bin/www_bget?ko:K03231	Q00251	829	1.00E-87	Elongation factor 1-alpha OS=Aureobasidium pullulans GN=TEF1 PE=3 SV=1	PF03144	Elongation factor Tu domain 2	NA	NA	GO:0005525	GTP binding	NA	NA	KOG0052	Translation elongation factor EF-1 alpha/Tu
170	Cluster-49494.58232	1862	662182978	XP_008473272.1	596	9.40E-59	PREDICTED: ras and EF-hand domain-containing protein-like isoform X2 [Diaphorina citri]	328802541	FR832893.1	38	6.29E-08	Albugo laibachii Alem1, genomic contig CONTIG_2_Em1_cons_v4_395950_240_19130	K17199	RASEF, RAB45	Ras and EF-hand domain-containing protein	http://www.genome.jp/dbget-bin/www_bget?ko:K17199	Q8IZ41	423	4.40E-40	Ras and EF-hand domain-containing protein OS=Homo sapiens GN=RASEF PE=1 SV=1	PF08477//PF00025//PF00071	Ras of Complex, Roc, domain of DAPkinase//ADP-ribosylation factor family//Ras family	GO:0007264	small GTPase mediated signal transduction	GO:0005525	GTP binding	NA	NA	KOG0078	GTP-binding protein SEC4, small G protein superfamily, and related Ras family GTP-binding proteins
171	Cluster-49494.58233	1007	NA	NA	NA	NA	NA	NA	NA	NA	NA	NA	NA	NA	NA	NA	NA	NA	NA	NA	NA	NA	NA	NA	NA	NA	NA	NA	NA	NA
172	Cluster-49494.58230	625	NA	NA	NA	NA	NA	NA	NA	NA	NA	NA	NA	NA	NA	NA	NA	NA	NA	NA	NA	NA	NA	NA	NA	NA	NA	NA	NA	NA
173	Cluster-49494.58231	1309	NA	NA	NA	NA	NA	NA	NA	NA	NA	NA	NA	NA	NA	NA	NA	NA	NA	NA	NA	NA	NA	NA	NA	NA	NA	NA	NA	NA
174	Cluster-49494.58236	1710	NA	NA	NA	NA	NA	NA	NA	NA	NA	NA	NA	NA	NA	NA	NA	NA	NA	NA	NA	NA	NA	NA	NA	NA	NA	NA	NA	NA
175	Cluster-49494.58237	2040	NA	NA	NA	NA	NA	NA	NA	NA	NA	NA	NA	NA	NA	NA	NA	NA	NA	NA	PF04584	Poxvirus A28 family	GO:0016032	viral process	NA	NA	GO:0019031	viral envelope	NA	NA
176	Cluster-49494.43869	499	NA	NA	NA	NA	NA	NA	NA	NA	NA	NA	NA	NA	NA	NA	NA	NA	NA	NA	NA	NA	NA	NA	NA	NA	NA	NA	NA	NA
177	Cluster-49494.43868	434	NA	NA	NA	NA	NA	NA	NA	NA	NA	NA	NA	NA	NA	NA	NA	NA	NA	NA	NA	NA	NA	NA	NA	NA	NA	NA	NA	NA
178	Cluster-37402.0	840	NA	NA	NA	NA	NA	615452737	XM_007595278.1	358	0	Colletotrichum fioriniae PJ7 cyclin mRNA	NA	NA	NA	NA	NA	NA	NA	NA	PF15499	Ubiquitin-specific peptidase-like, SUMO isopeptidase	NA	NA	GO:0032183//GO:0070140	SUMO binding//SUMO-specific isopeptidase activity	NA	NA	NA	NA
179	Cluster-46167.0	361	NA	NA	NA	NA	NA	NA	NA	NA	NA	NA	NA	NA	NA	NA	NA	NA	NA	NA	NA	NA	NA	NA	NA	NA	NA	NA	NA	NA
180	Cluster-49494.65717	7778	817184236	XP_012280733.1	516	7.40E-49	PREDICTED: uncharacterized protein LOC105699895 [Orussus abietinus]>gi|817184238|ref|XP_012280739.1| PREDICTED: uncharacterized protein LOC105699895 [Orussus abietinus]>gi|817184240|ref|XP_012280748.1| PREDICTED: uncharacterized protein LOC105699895 [Orussus abietinus]	NA	NA	NA	NA	NA	K17985	AMBRA1	activating molecule in BECN1-regulated autophagy protein 1	http://www.genome.jp/dbget-bin/www_bget?ko:K17985	Q9C0C7	413	2.70E-38	Activating molecule in BECN1-regulated autophagy protein 1 OS=Homo sapiens GN=AMBRA1 PE=1 SV=2	PF00400	WD domain, G-beta repeat	NA	NA	GO:0005515	protein binding	NA	NA	KOG0266	WD40 repeat-containing protein
181	Cluster-49494.157162	336	NA	NA	NA	NA	NA	NA	NA	NA	NA	NA	NA	NA	NA	NA	NA	NA	NA	NA	NA	NA	NA	NA	NA	NA	NA	NA	NA	NA
182	Cluster-49494.41234	1383	310769834	ADP21474.1	1375	3.30E-149	activating transcription factor 4 [Sus scrofa]	371913116	AK392772.1	1258	0	Sus scrofa mRNA, clone: HTMT10099A02, expressed in hypothalamus	K04374	ATF4, CREB2	cyclic AMP-dependent transcription factor ATF-4	http://www.genome.jp/dbget-bin/www_bget?ko:K04374	P18848	1206	5.30E-131	Cyclic AMP-dependent transcription factor ATF-4 OS=Homo sapiens GN=ATF4 PE=1 SV=3	PF06009//PF07716//PF00170//PF03938//PF03131//PF08702//PF06005//PF10473//PF04977//PF04111	Laminin Domain II//Basic region leucine zipper//bZIP transcription factor//Outer membrane protein (OmpH-like)//bZIP Maf transcription factor//Fibrinogen alpha/beta chain family//Protein of unknown function (DUF904)//Leucine-rich repeats of kinetochore protein Cenp-F/LEK1//Septum formation initiator//Autophagy protein Apg6	GO:0006355//GO:0000917//GO:0051258//GO:0030168//GO:0043093//GO:0007155//GO:0007049//GO:0006914//GO:0007165	regulation of transcription, DNA-templated//barrier septum assembly//protein polymerization//platelet activation//FtsZ-dependent cytokinesis//cell adhesion//cell cycle//autophagy//signal transduction	GO:0008134//GO:0003700//GO:0043565//GO:0030674//GO:0042803//GO:0005102//GO:0045502//GO:0003677//GO:0051082	transcription factor binding//transcription factor activity, sequence-specific DNA binding//sequence-specific DNA binding//protein binding, bridging//protein homodimerization activity//receptor binding//dynein binding//DNA binding//unfolded protein binding	GO:0005577//GO:0030286//GO:0005667//GO:0005634//GO:0005737	fibrinogen complex//dynein complex//transcription factor complex//nucleus//cytoplasm	NA	NA
183	Cluster-49494.120244	2641	328697549	XP_003240367.1	203	5.00E-13	PREDICTED: uncharacterized protein LOC100570056 [Acyrthosiphon pisum]>gi|641648233|ref|XP_008181452.1| PREDICTED: uncharacterized protein LOC100570056 [Acyrthosiphon pisum]>gi|641648236|ref|XP_008181455.1| PREDICTED: uncharacterized protein LOC100570056 [Acyrthosiphon pisum]>gi|641648238|ref|XP_008181459.1| PREDICTED: uncharacterized protein LOC100570056 [Acyrthosiphon pisum]	NA	NA	NA	NA	NA	NA	NA	NA	NA	NA	NA	NA	NA	PF00644	Poly(ADP-ribose) polymerase catalytic domain	NA	NA	GO:0003950	NAD+ ADP-ribosyltransferase activity	NA	NA	NA	NA
184	Cluster-49494.65718	6413	646709916	KDR15571.1	328	3.90E-27	Activating molecule in BECN1-regulated autophagy protein 1 [Zootermopsis nevadensis]	NA	NA	NA	NA	NA	K17985	AMBRA1	activating molecule in BECN1-regulated autophagy protein 1	http://www.genome.jp/dbget-bin/www_bget?ko:K17985	A2AH22	212	4.50E-15	Activating molecule in BECN1-regulated autophagy protein 1 OS=Mus musculus GN=Ambra1 PE=1 SV=1	NA	NA	NA	NA	NA	NA	NA	NA	NA	NA
185	Cluster-66358.0	1384	NA	NA	NA	NA	NA	NA	NA	NA	NA	NA	NA	NA	NA	NA	NA	NA	NA	NA	PF01118	Semialdehyde dehydrogenase, NAD binding domain	GO:0055114	oxidation-reduction process	GO:0051287//GO:0016620	NAD binding//oxidoreductase activity, acting on the aldehyde or oxo group of donors, NAD or NADP as acceptor	NA	NA	NA	NA
186	Cluster-49494.23155	3531	196005701	XP_002112717.1	1977	1.30E-218	hypothetical protein TRIADDRAFT_50274 [Trichoplax adhaerens]>gi|190584758|gb|EDV24827.1| hypothetical protein TRIADDRAFT_50274 [Trichoplax adhaerens]	573992838	XM_006674277.1	815	0	Cordyceps militaris CM01 Periodic tryptophan protein 2 (CCM_09143), partial mRNA	K14558	PWP2, UTP1	periodic tryptophan protein 2	http://www.genome.jp/dbget-bin/www_bget?ko:K14558	Q9C270	3661	0.00E+00	Periodic tryptophan protein 2 homolog OS=Neurospora crassa (strain ATCC 24698 / 74-OR23-1A / CBS 708.71 / DSM 1257 / FGSC 987) GN=B18D24.40 PE=3 SV=1	PF00400//PF04192	WD domain, G-beta repeat//Utp21 specific WD40 associated putative domain	GO:0006364	rRNA processing	GO:0005515	protein binding	GO:0032040	small-subunit processome	KOG0291	WD40-repeat-containing subunit of the 18S rRNA processing complex
187	Cluster-33523.0	326	NA	NA	NA	NA	NA	NA	NA	NA	NA	NA	NA	NA	NA	NA	NA	NA	NA	NA	PF02119	Flagellar P-ring protein	GO:0071973	bacterial-type flagellum-dependent cell motility	GO:0005198	structural molecule activity	GO:0030288//GO:0009428	outer membrane-bounded periplasmic space//bacterial-type flagellum basal body, distal rod, P ring	NA	NA
188	Cluster-49494.23154	231	NA	NA	NA	NA	NA	NA	NA	NA	NA	NA	NA	NA	NA	NA	NA	NA	NA	NA	NA	NA	NA	NA	NA	NA	NA	NA	NA	NA
189	Cluster-4354.0	554	645013471	XP_008205127.1	457	3.70E-43	PREDICTED: liprin-beta-1 isoform X6 [Nasonia vitripennis]	NA	NA	NA	NA	NA	NA	NA	NA	NA	Q8C8U0	177	4.40E-12	Liprin-beta-1 OS=Mus musculus GN=Ppfibp1 PE=1 SV=3	PF07989//PF06156//PF07926//PF04111	Centrosomin N-terminal motif 1//Protein of unknown function (DUF972)//TPR/MLP1/MLP2-like protein//Autophagy protein Apg6	GO:0006606//GO:0006914//GO:0006260	protein import into nucleus//autophagy//DNA replication	NA	NA	GO:0005815	microtubule organizing center	KOG1899	LAR transmembrane tyrosine phosphatase-interacting protein liprin
190	Cluster-49494.150056	1113	641648977	XP_008184292.1	289	2.20E-23	PREDICTED: uncharacterized protein LOC100572411 [Acyrthosiphon pisum]	NA	NA	NA	NA	NA	NA	NA	NA	NA	NA	NA	NA	NA	NA	NA	NA	NA	NA	NA	NA	NA	NA	NA
191	Cluster-49494.41231	1047	NA	NA	NA	NA	NA	NA	NA	NA	NA	NA	NA	NA	NA	NA	NA	NA	NA	NA	NA	NA	NA	NA	NA	NA	NA	NA	NA	NA
192	Cluster-17198.0	243	NA	NA	NA	NA	NA	NA	NA	NA	NA	NA	NA	NA	NA	NA	NA	NA	NA	NA	PF04273	Putative phosphatase (DUF442)	NA	NA	GO:0016787	hydrolase activity	NA	NA	NA	NA
193	Cluster-49494.23156	3388	196005701	XP_002112717.1	1977	1.20E-218	hypothetical protein TRIADDRAFT_50274 [Trichoplax adhaerens]>gi|190584758|gb|EDV24827.1| hypothetical protein TRIADDRAFT_50274 [Trichoplax adhaerens]	573992838	XM_006674277.1	815	0	Cordyceps militaris CM01 Periodic tryptophan protein 2 (CCM_09143), partial mRNA	K14558	PWP2, UTP1	periodic tryptophan protein 2	http://www.genome.jp/dbget-bin/www_bget?ko:K14558	Q9C270	3661	0.00E+00	Periodic tryptophan protein 2 homolog OS=Neurospora crassa (strain ATCC 24698 / 74-OR23-1A / CBS 708.71 / DSM 1257 / FGSC 987) GN=B18D24.40 PE=3 SV=1	PF00400//PF04192	WD domain, G-beta repeat//Utp21 specific WD40 associated putative domain	GO:0006364	rRNA processing	GO:0005515	protein binding	GO:0032040	small-subunit processome	KOG0291	WD40-repeat-containing subunit of the 18S rRNA processing complex
194	Cluster-47628.0	1092	NA	NA	NA	NA	NA	NA	NA	NA	NA	NA	NA	NA	NA	NA	NA	NA	NA	NA	NA	NA	NA	NA	NA	NA	NA	NA	NA	NA
195	Cluster-49494.150051	913	NA	NA	NA	NA	NA	NA	NA	NA	NA	NA	NA	NA	NA	NA	NA	NA	NA	NA	PF05241	Emopamil binding protein	GO:0006694//GO:0016125	steroid biosynthetic process//sterol metabolic process	GO:0047750	cholestenol delta-isomerase activity	GO:0016021	integral component of membrane	NA	NA
196	Cluster-811.0	257	831776911	XP_012754946.1	170	3.20E-10	hypothetical protein SAMD00019534_050210 [Acytostelium subglobosum LB1]>gi|735855578|dbj|GAM21846.1| hypothetical protein SAMD00019534_050210 [Acytostelium subglobosum LB1]	317157398	XM_001826396.2	57	2.12E-19	Aspergillus oryzae RIB40 NADP-dependent malic enzyme MaeA, mRNA	NA	NA	NA	NA	Q6TU48	133	2.60E-07	NADP-dependent malic enzyme OS=Dictyostelium discoideum GN=malA PE=2 SV=1	PF03949	Malic enzyme, NAD binding domain	GO:0006108//GO:0055114//GO:0015976//GO:0006090//GO:0006099	malate metabolic process//oxidation-reduction process//carbon utilization//pyruvate metabolic process//tricarboxylic acid cycle	GO:0051287//GO:0004471	NAD binding//malate dehydrogenase (decarboxylating) (NAD+) activity	NA	NA	NA	NA
197	Cluster-49494.85819	1309	NA	NA	NA	NA	NA	NA	NA	NA	NA	NA	NA	NA	NA	NA	NA	NA	NA	NA	NA	NA	NA	NA	NA	NA	NA	NA	NA	NA
198	Cluster-9597.0	503	817085444	XP_012265413.1	527	2.50E-51	PREDICTED: ATP-binding cassette sub-family G member 4 [Athalia rosae]	645016056	XM_001602279.3	117	1.97E-52	PREDICTED: Nasonia vitripennis ATP-binding cassette sub-family G member 4 (LOC100118336), mRNA	NA	NA	NA	NA	P45844	163	1.70E-10	ATP-binding cassette sub-family G member 1 OS=Homo sapiens GN=ABCG1 PE=1 SV=3	NA	NA	NA	NA	NA	NA	NA	NA	NA	NA
199	Cluster-36017.0	224	765548180	KJE88801.1	271	5.40E-22	elongation factor 2 [Capsaspora owczarzaki ATCC 30864]	630965267	XM_007880851.1	115	1.04E-51	Pseudozyma flocculosa PF-1 hypothetical protein partial mRNA	K03234	EEF2	elongation factor 2	http://www.genome.jp/dbget-bin/www_bget?ko:K03234	Q875Z2	293	6.30E-26	Elongation factor 2 OS=Naumovozyma castellii (strain ATCC 76901 / CBS 4309 / NBRC 1992 / NRRL Y-12630) GN=EFT1 PE=3 SV=1	NA	NA	NA	NA	NA	NA	NA	NA	KOG0469	Elongation factor 2
200	Cluster-49494.85810	2451	645025749	XP_008202177.1	651	5.20E-65	PREDICTED: probable GPI-anchored adhesin-like protein PGA55 isoform X2 [Nasonia vitripennis]	NA	NA	NA	NA	NA	K18622	ADD	adducin	http://www.genome.jp/dbget-bin/www_bget?ko:K18622	Q02645	579	4.80E-58	Protein hu-li tai shao OS=Drosophila melanogaster GN=hts PE=1 SV=2	NA	NA	NA	NA	NA	NA	NA	NA	KOG3699	Cytoskeletal protein Adducin
201	Cluster-49494.85811	1575	NA	NA	NA	NA	NA	NA	NA	NA	NA	NA	NA	NA	NA	NA	NA	NA	NA	NA	NA	NA	NA	NA	NA	NA	NA	NA	NA	NA
202	Cluster-49494.85812	3359	66812244	XP_640301.1	757	3.60E-77	replication factor C subunit [Dictyostelium discoideum AX4]>gi|74855117|sp|Q54ST4.1|RFC5_DICDI RecName: Full=Probable replication factor C subunit 5; AltName: Full=Activator 1 subunit 5>gi|60468315|gb|EAL66323.1| replication factor C subunit [Dictyostelium discoideum AX4]	629689374	XM_007811788.1	480	0	Metarhizium acridum CQMa 102 activator 1 subunit 3 partial mRNA	K10756	RFC3_5	replication factor C subunit 3/5	http://www.genome.jp/dbget-bin/www_bget?ko:K10756	O74111	877	1.80E-92	Replication factor C subunit 3 OS=Blastobotrys adeninivorans GN=RFC3 PE=3 SV=1	PF02562//PF15360//PF05496//PF01637//PF01239//PF07726//PF00004//PF06068//PF00158//PF07728//PF00910//PF06144//PF04851//PF00270	PhoH-like protein//APJ endogenous ligand//Holliday junction DNA helicase ruvB N-terminus//Archaeal ATPase//Protein prenyltransferase alpha subunit repeat//ATPase family associated with various cellular activities (AAA)//ATPase family associated with various cellular activities (AAA)//TIP49 C-terminus//Sigma-54 interaction domain//AAA domain (dynein-related subfamily)//RNA helicase//DNA polymerase…	GO:0007165//GO:0006260//GO:0006310//GO:0006355//GO:0006281//GO:0018342	signal transduction//DNA replication//DNA recombination//regulation of transcription, DNA-templated//DNA repair//protein prenylation	GO:0009378//GO:0016887//GO:0016787//GO:0005179//GO:0003677//GO:0003676//GO:0003723//GO:0008134//GO:0005524//GO:0003887//GO:0008318//GO:0003678//GO:0003724//GO:0031704	four-way junction helicase activity//ATPase activity//hydrolase activity//hormone activity//DNA binding//nucleic acid binding//RNA binding//transcription factor binding//ATP binding//DNA-directed DNA polymerase activity//protein prenyltransferase activity//DNA helicase activity//RNA helicase activity//apelin receptor binding	GO:0005657//GO:0042575//GO:0005667//GO:0009379//GO:0009360	replication fork//DNA polymerase complex//transcription factor complex//Holliday junction helicase complex//DNA polymerase III complex	KOG0990	Replication factor C, subunit RFC5
203	Cluster-49494.85813	1622	751209838	XP_011157586.1	258	1.30E-19	PREDICTED: uncharacterized protein LOC105194400 [Solenopsis invicta]	NA	NA	NA	NA	NA	NA	NA	NA	NA	NA	NA	NA	NA	NA	NA	NA	NA	NA	NA	NA	NA	NA	NA
204	Cluster-49494.85814	215	NA	NA	NA	NA	NA	NA	NA	NA	NA	NA	NA	NA	NA	NA	NA	NA	NA	NA	NA	NA	NA	NA	NA	NA	NA	NA	NA	NA
205	Cluster-49494.85815	536	861615013	KMQ86003.1	314	1.30E-26	gag-pol polyprotein, partial [Lasius niger]	NA	NA	NA	NA	NA	NA	NA	NA	NA	P10978	198	1.60E-14	Retrovirus-related Pol polyprotein from transposon TNT 1-94 OS=Nicotiana tabacum PE=2 SV=1	PF12919//PF00665	TcdA/TcdB catalytic glycosyltransferase domain//Integrase core domain	GO:0015074	DNA integration	GO:0016757	transferase activity, transferring glycosyl groups	NA	NA	NA	NA
206	Cluster-49494.85816	876	270009808	EFA06256.1	261	3.10E-20	hypothetical protein TcasGA2_TC009115 [Tribolium castaneum]	NA	NA	NA	NA	NA	NA	NA	NA	NA	P04146	207	2.30E-15	Copia protein OS=Drosophila melanogaster GN=GIP PE=1 SV=3	NA	NA	NA	NA	NA	NA	NA	NA	NA	NA
207	Cluster-49494.85817	1039	270008864	EFA05312.1	311	5.80E-26	hypothetical protein TcasGA2_TC015470 [Tribolium castaneum]	NA	NA	NA	NA	NA	NA	NA	NA	NA	P04146	291	5.00E-25	Copia protein OS=Drosophila melanogaster GN=GIP PE=1 SV=3	PF13683//PF00665	Integrase core domain//Integrase core domain	GO:0015074	DNA integration	NA	NA	NA	NA	NA	NA
208	Cluster-61666.0	753	NA	NA	NA	NA	NA	NA	NA	NA	NA	NA	NA	NA	NA	NA	NA	NA	NA	NA	NA	NA	NA	NA	NA	NA	NA	NA	NA	NA
209	Cluster-49494.160789	271	NA	NA	NA	NA	NA	199580352	AC232578.1	145	2.71E-68	Brassica rapa subsp. pekinensis clone KBrS013H10, complete sequence	NA	NA	NA	NA	NA	NA	NA	NA	NA	NA	NA	NA	NA	NA	NA	NA	NA	NA
210	Cluster-49494.160788	347	NA	NA	NA	NA	NA	NA	NA	NA	NA	NA	NA	NA	NA	NA	NA	NA	NA	NA	NA	NA	NA	NA	NA	NA	NA	NA	NA	NA
211	Cluster-49494.160787	4733	123497618	XP_001327220.1	168	1.00E-08	ankyrin repeat protein [Trichomonas vaginalis G3]>gi|121910146|gb|EAY14997.1| ankyrin repeat protein, putative [Trichomonas vaginalis G3]	589105072	XM_006964497.1	98	7.16E-41	Trichoderma reesei QM6a predicted protein (TRIREDRAFT_77234), partial mRNA	NA	NA	NA	NA	P40384	300	2.10E-25	Meiotic recombination protein rec12 OS=Schizosaccharomyces pombe (strain 972 / ATCC 24843) GN=rec12 PE=1 SV=2	PF14552//PF00096//PF13606//PF04406//PF01365//PF13465//PF04082//PF00023	Tautomerase enzyme//Zinc finger, C2H2 type//Ankyrin repeat//Type IIB DNA topoisomerase//RIH domain//Zinc-finger double domain//Fungal specific transcription factor domain//Ankyrin repeat	GO:0006259//GO:0006725//GO:0006351//GO:0006816//GO:0070588	DNA metabolic process//cellular aromatic compound metabolic process//transcription, DNA-templated//calcium ion transport//calcium ion transmembrane transport	GO:0003677//GO:0008270//GO:0046872//GO:0003824//GO:0005524//GO:0005515//GO:0005262//GO:0016853	DNA binding//zinc ion binding//metal ion binding//catalytic activity//ATP binding//protein binding//calcium channel activity//isomerase activity	GO:0005694//GO:0005634//GO:0016020	chromosome//nucleus//membrane	KOG1721	FOG: Zn-finger
212	Cluster-49494.160786	541	NA	NA	NA	NA	NA	NA	NA	NA	NA	NA	NA	NA	NA	NA	NA	NA	NA	NA	NA	NA	NA	NA	NA	NA	NA	NA	NA	NA
213	Cluster-49494.160785	1729	795056588	XP_011871907.1	1608	3.90E-176	PREDICTED: synaptic vesicle membrane protein VAT-1 homolog-like [Vollenhovia emeryi]	NA	NA	NA	NA	NA	NA	NA	NA	NA	Q9HCJ6	982	6.20E-105	Synaptic vesicle membrane protein VAT-1 homolog-like OS=Homo sapiens GN=VAT1L PE=1 SV=2	PF08240//PF00107	Alcohol dehydrogenase GroES-like domain//Zinc-binding dehydrogenase	GO:0055114	oxidation-reduction process	NA	NA	NA	NA	KOG1198	Zinc-binding oxidoreductase
214	Cluster-49494.160784	336	NA	NA	NA	NA	NA	89257416	AC183493.1	213	5.46E-106	Brassica oleracea Contig B, complete sequence	NA	NA	NA	NA	NA	NA	NA	NA	NA	NA	NA	NA	NA	NA	NA	NA	NA	NA
215	Cluster-45739.0	330	NA	NA	NA	NA	NA	NA	NA	NA	NA	NA	NA	NA	NA	NA	NA	NA	NA	NA	NA	NA	NA	NA	NA	NA	NA	NA	NA	NA
216	Cluster-49494.160782	1940	766928648	XP_011496379.1	2530	5.40E-283	PREDICTED: dolichyl-diphosphooligosaccharideNAprotein glycosyltransferase subunit STT3A [Ceratosolen solmsi marchali]>gi|766928650|ref|XP_011496380.1| PREDICTED: dolichyl-diphosphooligosaccharideNAprotein glycosyltransferase subunit STT3A [Ceratosolen solmsi marchali]	572311778	XM_006621553.1	591	0	PREDICTED: Apis dorsata dolichyl-diphosphooligosaccharideNAprotein glycosyltransferase subunit STT3A-like (LOC102680016), mRNA	K07151	STT3	dolichyl-diphosphooligosaccharideNAprotein glycosyltransferase	http://www.genome.jp/dbget-bin/www_bget?ko:K07151	Q2KJI2	2162	1.00E-241	Dolichyl-diphosphooligosaccharideNAprotein glycosyltransferase subunit STT3A OS=Bos taurus GN=STT3A PE=2 SV=1	PF02516//PF02163	Oligosaccharyl transferase STT3 subunit//Peptidase family M50	GO:0006486//GO:0006508	protein glycosylation//proteolysis	GO:0004576//GO:0004222	oligosaccharyl transferase activity//metalloendopeptidase activity	GO:0008250//GO:0016020	oligosaccharyltransferase complex//membrane	KOG2292	Oligosaccharyltransferase, STT3 subunit
217	Cluster-14738.1	572	156549790	XP_001606396.1	703	1.10E-71	PREDICTED: elongation factor Tu, mitochondrial [Nasonia vitripennis]>gi|645008498|ref|XP_008203960.1| PREDICTED: elongation factor Tu, mitochondrial [Nasonia vitripennis]>gi|645008501|ref|XP_008203961.1| PREDICTED: elongation factor Tu, mitochondrial [Nasonia vitripennis]>gi|645008504|ref|XP_008203962.1| PREDICTED: elongation factor Tu, mitochondrial [Nasonia vitripennis]	NA	NA	NA	NA	NA	K02358	tuf, TUFM	elongation factor Tu	http://www.genome.jp/dbget-bin/www_bget?ko:K02358	P49411	472	2.80E-46	Elongation factor Tu, mitochondrial OS=Homo sapiens GN=TUFM PE=1 SV=2	PF03144	Elongation factor Tu domain 2	NA	NA	GO:0005525	GTP binding	NA	NA	KOG0460	Mitochondrial translation elongation factor Tu
218	Cluster-14738.0	618	156549790	XP_001606396.1	329	2.80E-28	PREDICTED: elongation factor Tu, mitochondrial [Nasonia vitripennis]>gi|645008498|ref|XP_008203960.1| PREDICTED: elongation factor Tu, mitochondrial [Nasonia vitripennis]>gi|645008501|ref|XP_008203961.1| PREDICTED: elongation factor Tu, mitochondrial [Nasonia vitripennis]>gi|645008504|ref|XP_008203962.1| PREDICTED: elongation factor Tu, mitochondrial [Nasonia vitripennis]	NA	NA	NA	NA	NA	K02358	tuf, TUFM	elongation factor Tu	http://www.genome.jp/dbget-bin/www_bget?ko:K02358	A5IM81	267	1.80E-22	Elongation factor Tu OS=Thermotoga petrophila (strain RKU-1 / ATCC BAA-488 / DSM 13995) GN=tuf PE=3 SV=1	NA	NA	NA	NA	NA	NA	NA	NA	KOG0460	Mitochondrial translation elongation factor Tu
219	Cluster-49494.147209	714	646711876	KDR16906.1	451	2.30E-42	Integrator complex subunit 7 [Zootermopsis nevadensis]	NA	NA	NA	NA	NA	K13144	INTS7	integrator complex subunit 7	http://www.genome.jp/dbget-bin/www_bget?ko:K13144	Q8JGR7	268	1.60E-22	Integrator complex subunit 7 OS=Danio rerio GN=ints7 PE=2 SV=1	NA	NA	NA	NA	NA	NA	NA	NA	NA	NA
220	Cluster-49494.147208	1725	646701185	KDR11024.1	470	3.50E-44	Heparan-alpha-glucosaminide N-acetyltransferase [Zootermopsis nevadensis]	NA	NA	NA	NA	NA	K10532	HGSNAT	heparan-alpha-glucosaminide N-acetyltransferase	http://www.genome.jp/dbget-bin/www_bget?ko:K10532	Q3UDW8	263	1.50E-21	Heparan-alpha-glucosaminide N-acetyltransferase OS=Mus musculus GN=Hgsnat PE=1 SV=2	NA	NA	NA	NA	NA	NA	NA	NA	KOG4683	Uncharacterized conserved protein
221	Cluster-11368.0	407	300192927	NP_001177888.1	580	1.50E-57	CDKAL1-like protein [Nasonia vitripennis]	300192926	NM_001190959.1	159	7.03E-76	Nasonia vitripennis CDKAL1-like protein (LOC100114050), mRNA	K15865	CDKAL1	threonylcarbamoyladenosine tRNA methylthiotransferase CDKAL1	http://www.genome.jp/dbget-bin/www_bget?ko:K15865	Q91WE6	474	1.20E-46	Threonylcarbamoyladenosine tRNA methylthiotransferase OS=Mus musculus GN=Cdkal1 PE=2 SV=1	PF00919	Uncharacterized protein family UPF0004	GO:0009451	RNA modification	GO:0003824//GO:0051539	catalytic activity//4 iron, 4 sulfur cluster binding	NA	NA	KOG4355	Predicted Fe-S oxidoreductase
222	Cluster-49494.147201	415	NA	NA	NA	NA	NA	199580024	AC189341.2	388	0	Brassica rapa subsp. pekinensis clone KBrB041L12, complete sequence	NA	NA	NA	NA	NA	NA	NA	NA	NA	NA	NA	NA	NA	NA	NA	NA	NA	NA
223	Cluster-49494.147200	825	NA	NA	NA	NA	NA	199580350	AC232577.1	364	0	Brassica rapa subsp. pekinensis clone KBrS012H21, complete sequence	NA	NA	NA	NA	NA	NA	NA	NA	NA	NA	NA	NA	NA	NA	NA	NA	NA	NA
224	Cluster-46703.0	904	NA	NA	NA	NA	NA	NA	NA	NA	NA	NA	NA	NA	NA	NA	NA	NA	NA	NA	NA	NA	NA	NA	NA	NA	NA	NA	NA	NA
225	Cluster-49494.147202	733	NA	NA	NA	NA	NA	NA	NA	NA	NA	NA	NA	NA	NA	NA	NA	NA	NA	NA	NA	NA	NA	NA	NA	NA	NA	NA	NA	NA
226	Cluster-49494.147205	3314	328714054	XP_001943650.2	737	7.50E-75	PREDICTED: WD repeat-containing protein 65-like [Acyrthosiphon pisum]	NA	NA	NA	NA	NA	NA	NA	NA	NA	Q9D180	417	3.90E-39	Cilia- and flagella-associated protein 57 OS=Mus musculus GN=Cfap57 PE=2 SV=3	PF00400//PF12009	WD domain, G-beta repeat//Telomerase ribonucleoprotein complex - RNA binding domain	GO:0006278	RNA-dependent DNA replication	GO:0003964//GO:0005515	RNA-directed DNA polymerase activity//protein binding	NA	NA	NA	NA
227	Cluster-49494.147204	353	NA	NA	NA	NA	NA	NA	NA	NA	NA	NA	NA	NA	NA	NA	NA	NA	NA	NA	NA	NA	NA	NA	NA	NA	NA	NA	NA	NA
228	Cluster-49494.147207	2349	641664291	XP_008182958.1	1181	1.70E-126	PREDICTED: LOW QUALITY PROTEIN: vacuolar protein sorting-associated protein 62-like [Acyrthosiphon pisum]	NA	NA	NA	NA	NA	NA	NA	NA	NA	P53285	149	3.30E-08	Vacuolar protein sorting-associated protein 62 OS=Saccharomyces cerevisiae (strain ATCC 204508 / S288c) GN=VPS62 PE=1 SV=1	NA	NA	NA	NA	NA	NA	NA	NA	NA	NA
229	Cluster-49494.147206	1463	662191819	XP_008468739.1	722	1.80E-73	PREDICTED: dual oxidase [Diaphorina citri]	NA	NA	NA	NA	NA	K13411	DUOX, THOX	dual oxidase	http://www.genome.jp/dbget-bin/www_bget?ko:K13411	Q9VQH2	710	1.80E-73	Dual oxidase OS=Drosophila melanogaster GN=Duox PE=1 SV=2	PF10034//PF08030	Q-cell neuroblast polarisation//Ferric reductase NAD binding domain	GO:0055114	oxidation-reduction process	GO:0016491	oxidoreductase activity	GO:0016021	integral component of membrane	KOG0039	Ferric reductase, NADH/NADPH oxidase and related proteins
230	Cluster-49494.149271	1314	NA	NA	NA	NA	NA	NA	NA	NA	NA	NA	NA	NA	NA	NA	NA	NA	NA	NA	PF10716	NADH dehydrogenase transmembrane subunit	GO:0006118//GO:0055114	obsolete electron transport//oxidation-reduction process	GO:0016655	oxidoreductase activity, acting on NAD(P)H, quinone or similar compound as acceptor	NA	NA	NA	NA
231	Cluster-13564.0	517	NA	NA	NA	NA	NA	NA	NA	NA	NA	NA	NA	NA	NA	NA	NA	NA	NA	NA	NA	NA	NA	NA	NA	NA	NA	NA	NA	NA
232	Cluster-49494.42169	513	NA	NA	NA	NA	NA	NA	NA	NA	NA	NA	NA	NA	NA	NA	NA	NA	NA	NA	NA	NA	NA	NA	NA	NA	NA	NA	NA	NA
233	Cluster-49494.10652	536	766933209	XP_011498862.1	327	4.20E-28	PREDICTED: ubiquitin carboxyl-terminal hydrolase 10-B [Ceratosolen solmsi marchali]	NA	NA	NA	NA	NA	K11841	USP10, UBP3	ubiquitin carboxyl-terminal hydrolase 10	http://www.genome.jp/dbget-bin/www_bget?ko:K11841	NA	NA	NA	NA	NA	NA	NA	NA	NA	NA	NA	NA	NA	NA
234	Cluster-28768.0	346	NA	NA	NA	NA	NA	NA	NA	NA	NA	NA	NA	NA	NA	NA	NA	NA	NA	NA	NA	NA	NA	NA	NA	NA	NA	NA	NA	NA
235	Cluster-29239.0	457	NA	NA	NA	NA	NA	270134078	BT101030.1	344	1.15E-178	Picea glauca clone GQ0064_P20 mRNA sequence	NA	NA	NA	NA	NA	NA	NA	NA	NA	NA	NA	NA	NA	NA	NA	NA	NA	NA
236	Cluster-57485.0	1241	766936700	XP_011500771.1	295	5.00E-24	PREDICTED: cytochrome b5 type B-like [Ceratosolen solmsi marchali]	NA	NA	NA	NA	NA	NA	NA	NA	NA	Q9V4N3	217	2.30E-16	Cytochrome b5 OS=Drosophila melanogaster GN=Cyt-b5 PE=2 SV=1	NA	NA	NA	NA	NA	NA	NA	NA	KOG0537	Cytochrome b5
237	Cluster-49494.10653	1632	645014074	XP_008203326.1	2076	2.00E-230	PREDICTED: ubiquitin carboxyl-terminal hydrolase 10 isoform X1 [Nasonia vitripennis]>gi|645014076|ref|XP_008203327.1| PREDICTED: ubiquitin carboxyl-terminal hydrolase 10 isoform X1 [Nasonia vitripennis]	645014077	XM_001599332.3	676	0	PREDICTED: Nasonia vitripennis ubiquitin carboxyl-terminal hydrolase 10 (LOC100114334), transcript variant X3, mRNA	K11841	USP10, UBP3	ubiquitin carboxyl-terminal hydrolase 10	http://www.genome.jp/dbget-bin/www_bget?ko:K11841	Q5ZJN4	890	2.70E-94	Ubiquitin carboxyl-terminal hydrolase 10 OS=Gallus gallus GN=USP10 PE=2 SV=1	PF00443	Ubiquitin carboxyl-terminal hydrolase	GO:0016579	protein deubiquitination	GO:0036459	ubiquitinyl hydrolase activity	NA	NA	KOG1871	Ubiquitin-specific protease
238	Cluster-3420.0	374	766936366	XP_011500589.1	188	3.80E-12	PREDICTED: myeloma-overexpressed gene 2 protein homolog [Ceratosolen solmsi marchali]	NA	NA	NA	NA	NA	NA	NA	NA	NA	NA	NA	NA	NA	PF00743	Flavin-binding monooxygenase-like	GO:0055114	oxidation-reduction process	GO:0050661//GO:0004499//GO:0050660	NADP binding//N,N-dimethylaniline monooxygenase activity//flavin adenine dinucleotide binding	NA	NA	NA	NA
239	Cluster-25640.1	282	762164240	XP_011420429.1	154	2.50E-08	PREDICTED: dnaJ homolog subfamily B member 4-like [Crassostrea gigas]>gi|405970262|gb|EKC35183.1| DnaJ-like protein subfamily B member 4 [Crassostrea gigas]	NA	NA	NA	NA	NA	NA	NA	NA	NA	Q3MI00	134	2.20E-07	DnaJ homolog subfamily B member 1 OS=Bos taurus GN=DNAJB1 PE=2 SV=3	NA	NA	NA	NA	NA	NA	NA	NA	KOG0714	Molecular chaperone (DnaJ superfamily)
240	Cluster-25640.0	267	NA	NA	NA	NA	NA	NA	NA	NA	NA	NA	NA	NA	NA	NA	NA	NA	NA	NA	NA	NA	NA	NA	NA	NA	NA	NA	NA	NA
241	Cluster-47492.0	1463	NA	NA	NA	NA	NA	NA	NA	NA	NA	NA	NA	NA	NA	NA	NA	NA	NA	NA	NA	NA	NA	NA	NA	NA	NA	NA	NA	NA
242	Cluster-49494.132118	309	NA	NA	NA	NA	NA	NA	NA	NA	NA	NA	NA	NA	NA	NA	NA	NA	NA	NA	NA	NA	NA	NA	NA	NA	NA	NA	NA	NA
243	Cluster-49494.146158	3625	156356304	XP_001623866.1	297	8.60E-24	predicted protein [Nematostella vectensis]>gi|156210604|gb|EDO31766.1| predicted protein [Nematostella vectensis]	589110844	XM_006967383.1	235	3.80E-117	Trichoderma reesei QM6a predicted protein (TRIREDRAFT_65895), partial mRNA	K03019	RPC11, POLR3K	DNA-directed RNA polymerase III subunit RPC11	http://www.genome.jp/dbget-bin/www_bget?ko:K03019	Q7SF81	447	1.40E-42	Mediator of RNA polymerase II transcription subunit 31 OS=Neurospora crassa (strain ATCC 24698 / 74-OR23-1A / CBS 708.71 / DSM 1257 / FGSC 987) GN=soh1 PE=3 SV=1	PF13606//PF06397//PF05669//PF02150//PF01096//PF01873//PF08329//PF00023	Ankyrin repeat//Desulfoferrodoxin, N-terminal domain//SOH1//RNA polymerases M/15 Kd subunit//Transcription factor S-II (TFIIS)//Domain found in IF2B/IF5//Chitinase A, N-terminal domain//Ankyrin repeat	GO:0006206//GO:0006446//GO:0016998//GO:0006355//GO:0006144//GO:0006413//GO:0006032//GO:0006351	pyrimidine nucleobase metabolic process//regulation of translational initiation//cell wall macromolecule catabolic process//regulation of transcription, DNA-templated//purine nucleobase metabolic process//translational initiation//chitin catabolic process//transcription, DNA-templated	GO:0008270//GO:0001104//GO:0004568//GO:0003743//GO:0003899//GO:0005488//GO:0003677//GO:0003676//GO:0005506//GO:0005515	zinc ion binding//RNA polymerase II transcription cofactor activity//chitinase activity//translation initiation factor activity//DNA-directed RNA polymerase activity//binding//DNA binding//nucleic acid binding//iron ion binding//protein binding	GO:0005840//GO:0005730//GO:0016592	ribosome//nucleolus//mediator complex	KOG2906	RNA polymerase III subunit C11
244	Cluster-49494.146159	3096	260837147	XP_002613567.1	398	1.40E-35	hypothetical protein BRAFLDRAFT_208436 [Branchiostoma floridae]>gi|229298952|gb|EEN69576.1| hypothetical protein BRAFLDRAFT_208436, partial [Branchiostoma floridae]	367043183	XM_003651924.1	906	0	Thielavia terrestris NRRL 8126 hypothetical protein (THITE_2112789) mRNA, complete cds	NA	NA	NA	NA	O43301	194	2.60E-13	Heat shock 70 kDa protein 12A OS=Homo sapiens GN=HSPA12A PE=1 SV=2	PF06723	MreB/Mbl protein	GO:0000902	cell morphogenesis	NA	NA	NA	NA	NA	NA
245	Cluster-49494.162549	4784	676481390	XP_009062359.1	411	6.80E-37	hypothetical protein LOTGIDRAFT_220215 [Lottia gigantea]>gi|556098311|gb|ESO86963.1| hypothetical protein LOTGIDRAFT_220215 [Lottia gigantea]	573981946	XM_006668831.1	443	0	Cordyceps militaris CM01 COPII-coated vesicle protein (Erv41), putative (CCM_03682), partial mRNA	NA	NA	NA	NA	O94283	405	1.40E-37	ER-derived vesicles protein 41 OS=Schizosaccharomyces pombe (strain 972 / ATCC 24843) GN=erv41 PE=1 SV=1	PF02295//PF00172//PF04082//PF00170	Adenosine deaminase z-alpha domain//Fungal Zn(2)-Cys(6) binuclear cluster domain//Fungal specific transcription factor domain//bZIP transcription factor	GO:0006355//GO:0006351//GO:0006807	regulation of transcription, DNA-templated//transcription, DNA-templated//nitrogen compound metabolic process	GO:0000981//GO:0043565//GO:0003700//GO:0003723//GO:0008270//GO:0003726//GO:0003677	RNA polymerase II transcription factor activity, sequence-specific DNA binding//sequence-specific DNA binding//transcription factor activity, sequence-specific DNA binding//RNA binding//zinc ion binding//double-stranded RNA adenosine deaminase activity//DNA binding	GO:0005667//GO:0005634	transcription factor complex//nucleus	KOG2667	COPII vesicle protein
246	Cluster-49494.132111	490	NA	NA	NA	NA	NA	NA	NA	NA	NA	NA	NA	NA	NA	NA	NA	NA	NA	NA	NA	NA	NA	NA	NA	NA	NA	NA	NA	NA
247	Cluster-49494.132110	6588	328703183	XP_001944653.2	2421	8.00E-270	PREDICTED: fatty acid synthase-like [Acyrthosiphon pisum]>gi|641655341|ref|XP_008179555.1| PREDICTED: fatty acid synthase-like [Acyrthosiphon pisum]	NA	NA	NA	NA	NA	K00665	FASN	fatty acid synthase, animal type	http://www.genome.jp/dbget-bin/www_bget?ko:K00665	P12785	1588	1.30E-174	Fatty acid synthase OS=Rattus norvegicus GN=Fasn PE=1 SV=3	NA	NA	NA	NA	NA	NA	NA	NA	KOG1202	Animal-type fatty acid synthase and related proteins
248	Cluster-49494.132113	219	NA	NA	NA	NA	NA	NA	NA	NA	NA	NA	NA	NA	NA	NA	NA	NA	NA	NA	NA	NA	NA	NA	NA	NA	NA	NA	NA	NA
249	Cluster-23048.0	546	767939957	XP_011512879.1	817	6.50E-85	PREDICTED: inositol 1,4,5-trisphosphate receptor type 3 isoform X2 [Homo sapiens]	450470	D26351.1	490	0	HUMHT3I Homo sapiens mRNA for type 3 inositol 1,4,5-trisphosphate receptor, complete cds	K04960	ITPR3	inositol 1,4,5-triphosphate receptor type 3	http://www.genome.jp/dbget-bin/www_bget?ko:K04960	Q14573	817	2.70E-86	Inositol 1,4,5-trisphosphate receptor type 3 OS=Homo sapiens GN=ITPR3 PE=1 SV=2	NA	NA	NA	NA	NA	NA	NA	NA	KOG3533	Inositol 1,4,5-trisphosphate receptor
250	Cluster-49494.132115	1835	NA	NA	NA	NA	NA	NA	NA	NA	NA	NA	NA	NA	NA	NA	NA	NA	NA	NA	PF09202	Rio2, N-terminal	GO:0016310//GO:0006468//GO:0009069	phosphorylation//protein phosphorylation//serine family amino acid metabolic process	GO:0004674//GO:0005524	protein serine/threonine kinase activity//ATP binding	NA	NA	NA	NA
251	Cluster-49494.132114	308	NA	NA	NA	NA	NA	NA	NA	NA	NA	NA	NA	NA	NA	NA	NA	NA	NA	NA	NA	NA	NA	NA	NA	NA	NA	NA	NA	NA
252	Cluster-49494.132117	3506	641668874	XP_008184604.1	2573	1.00E-287	PREDICTED: ADAMTS-like protein 1 isoform X4 [Acyrthosiphon pisum]	NA	NA	NA	NA	NA	NA	NA	NA	NA	P82987	799	2.10E-83	ADAMTS-like protein 3 OS=Homo sapiens GN=ADAMTSL3 PE=1 SV=4	NA	NA	NA	NA	NA	NA	NA	NA	KOG3538	Disintegrin metalloproteinases with thrombospondin repeats
253	Cluster-49494.132116	534	NA	NA	NA	NA	NA	NA	NA	NA	NA	NA	NA	NA	NA	NA	NA	NA	NA	NA	NA	NA	NA	NA	NA	NA	NA	NA	NA	NA
254	Cluster-49494.88501	5546	242012652	XP_002427043.1	568	4.90E-55	retiin, putative [Pediculus humanus corporis]>gi|212511291|gb|EEB14305.1| retiin, putative [Pediculus humanus corporis]	NA	NA	NA	NA	NA	NA	NA	NA	NA	Q9VJE5	476	9.50E-46	Restin homolog OS=Drosophila melanogaster GN=CLIP-190 PE=1 SV=1	PF06580//PF06220	Histidine kinase//U1 zinc finger	GO:0016310//GO:0000160	phosphorylation//phosphorelay signal transduction system	GO:0008270//GO:0000155	zinc ion binding//phosphorelay sensor kinase activity	GO:0009365//GO:0016021	protein histidine kinase complex//integral component of membrane	NA	NA
255	Cluster-33838.0	934	NA	NA	NA	NA	NA	NA	NA	NA	NA	NA	NA	NA	NA	NA	NA	NA	NA	NA	NA	NA	NA	NA	NA	NA	NA	NA	NA	NA
256	Cluster-29557.0	231	NA	NA	NA	NA	NA	NA	NA	NA	NA	NA	NA	NA	NA	NA	NA	NA	NA	NA	NA	NA	NA	NA	NA	NA	NA	NA	NA	NA
257	Cluster-49494.88500	1319	NA	NA	NA	NA	NA	NA	NA	NA	NA	NA	NA	NA	NA	NA	NA	NA	NA	NA	NA	NA	NA	NA	NA	NA	NA	NA	NA	NA
258	Cluster-53010.0	424	14150060	NP_115678.1	601	5.60E-60	proteasome assembly chaperone 3 [Homo sapiens]>gi|197245458|ref|NP_001127812.1| proteasome assembly chaperone 3 [Homo sapiens]>gi|332259320|ref|XP_003278735.1| PREDICTED: proteasome assembly chaperone 3 [Nomascus leucogenys]>gi|397497983|ref|XP_003819779.1| PREDICTED: proteasome assembly chaperone 3 [Pan paniscus]>gi|402862732|ref|XP_003895700.1| PREDICTED: proteasome assembly chaperone 3 [Papio …	767945947	XM_011515579.1	424	0	PREDICTED: Homo sapiens proteasome (prosome, macropain) assembly chaperone 3 (PSMG3), transcript variant X2, mRNA	K11877	PSMG3, PAC3	proteasome assembly chaperone 3	http://www.genome.jp/dbget-bin/www_bget?ko:K11877	Q9BT73	601	2.30E-61	Proteasome assembly chaperone 3 OS=Homo sapiens GN=PSMG3 PE=1 SV=1	NA	NA	NA	NA	NA	NA	GO:0000502	proteasome complex	NA	NA
259	Cluster-49494.88503	2526	328713218	XP_001942957.2	579	1.20E-56	PREDICTED: DNA-directed RNA polymerase I subunit RPA1 [Acyrthosiphon pisum]	NA	NA	NA	NA	NA	K02999	RPA1, POLR1A	DNA-directed RNA polymerase I subunit RPA1	http://www.genome.jp/dbget-bin/www_bget?ko:K02999	P91875	534	8.10E-53	DNA-directed RNA polymerase I subunit RPA1 OS=Drosophila melanogaster GN=RpI1 PE=1 SV=2	PF04998//PF04258//PF03009	RNA polymerase Rpb1, domain 5//Signal peptide peptidase//Glycerophosphoryl diester phosphodiesterase family	GO:0006144//GO:0006351//GO:0006629//GO:0006206	purine nucleobase metabolic process//transcription, DNA-templated//lipid metabolic process//pyrimidine nucleobase metabolic process	GO:0008081//GO:0004190//GO:0003677//GO:0003899	phosphoric diester hydrolase activity//aspartic-type endopeptidase activity//DNA binding//DNA-directed RNA polymerase activity	GO:0016021//GO:0005730	integral component of membrane//nucleolus	KOG0262	RNA polymerase I, large subunit
260	Cluster-49494.88502	1519	662222902	XP_008485721.1	830	5.60E-86	PREDICTED: 39S ribosomal protein L39, mitochondrial-like [Diaphorina citri]	NA	NA	NA	NA	NA	K17420	MRPL39	large subunit ribosomal protein L39	http://www.genome.jp/dbget-bin/www_bget?ko:K17420	Q9VUJ0	694	1.40E-71	39S ribosomal protein L39, mitochondrial OS=Drosophila melanogaster GN=mRpL39 PE=1 SV=2	NA	NA	NA	NA	NA	NA	NA	NA	KOG1637	Threonyl-tRNA synthetase
261	Cluster-49494.116838	381	NA	NA	NA	NA	NA	NA	NA	NA	NA	NA	NA	NA	NA	NA	NA	NA	NA	NA	NA	NA	NA	NA	NA	NA	NA	NA	NA	NA
262	Cluster-49505.2	303	NA	NA	NA	NA	NA	NA	NA	NA	NA	NA	NA	NA	NA	NA	NA	NA	NA	NA	NA	NA	NA	NA	NA	NA	NA	NA	NA	NA
263	Cluster-49505.1	216	NA	NA	NA	NA	NA	NA	NA	NA	NA	NA	NA	NA	NA	NA	NA	NA	NA	NA	NA	NA	NA	NA	NA	NA	NA	NA	NA	NA
264	Cluster-49505.0	591	NA	NA	NA	NA	NA	NA	NA	NA	NA	NA	NA	NA	NA	NA	NA	NA	NA	NA	NA	NA	NA	NA	NA	NA	NA	NA	NA	NA
265	Cluster-53812.0	362	NA	NA	NA	NA	NA	NA	NA	NA	NA	NA	NA	NA	NA	NA	NA	NA	NA	NA	NA	NA	NA	NA	NA	NA	NA	NA	NA	NA
266	Cluster-19982.0	269	751660885	AJF96695.1	375	5.70E-34	heat shock protein 70, partial [Elliptio complanata]	627799558	XM_007674937.1	143	3.48E-67	Baudoinia compniacensis UAMH 10762 hypothetical protein partial mRNA	K03283	HSPA1_8	heat shock 70kDa protein 1/8	http://www.genome.jp/dbget-bin/www_bget?ko:K03283	P16474	364	4.40E-34	78 kDa glucose-regulated protein homolog OS=Saccharomyces cerevisiae (strain ATCC 204508 / S288c) GN=KAR2 PE=1 SV=1	PF06723//PF01791	MreB/Mbl protein//DeoC/LacD family aldolase	GO:0000902	cell morphogenesis	GO:0016829	lyase activity	NA	NA	KOG0101	Molecular chaperones HSP70/HSC70, HSP70 superfamily
267	Cluster-39957.0	727	NA	NA	NA	NA	NA	545874620	XM_005671926.1	727	0	PREDICTED: Sus scrofa ubiquitin protein ligase E3 component n-recognin 3 (putative) (UBR3), partial mRNA	NA	NA	NA	NA	NA	NA	NA	NA	NA	NA	NA	NA	NA	NA	NA	NA	NA	NA
268	Cluster-37102.1	2086	NA	NA	NA	NA	NA	NA	NA	NA	NA	NA	NA	NA	NA	NA	NA	NA	NA	NA	PF03811	InsA N-terminal domain	GO:0006313	transposition, DNA-mediated	NA	NA	NA	NA	NA	NA
269	Cluster-13650.0	1025	156549819	XP_001606591.1	751	5.50E-77	PREDICTED: DNA ligase 1 [Nasonia vitripennis]	NA	NA	NA	NA	NA	K10747	LIG1	DNA ligase 1	http://www.genome.jp/dbget-bin/www_bget?ko:K10747	Q9W1H4	627	5.40E-64	DNA ligase 1 OS=Drosophila melanogaster GN=DNA-ligI PE=1 SV=2	PF01331//PF00424//PF01068//PF04675	mRNA capping enzyme, catalytic domain//REV protein (anti-repression trans-activator protein)//ATP dependent DNA ligase domain//DNA ligase N terminus	GO:0006355//GO:0006397//GO:0006370//GO:0006281//GO:0006260//GO:0006310	regulation of transcription, DNA-templated//mRNA processing//7-methylguanosine mRNA capping//DNA repair//DNA replication//DNA recombination	GO:0004484//GO:0003700//GO:0003677//GO:0003910//GO:0005524	mRNA guanylyltransferase activity//transcription factor activity, sequence-specific DNA binding//DNA binding//DNA ligase (ATP) activity//ATP binding	GO:0042025//GO:0005667	host cell nucleus//transcription factor complex	KOG0967	ATP-dependent DNA ligase I
270	Cluster-49494.42166	298	NA	NA	NA	NA	NA	NA	NA	NA	NA	NA	NA	NA	NA	NA	NA	NA	NA	NA	NA	NA	NA	NA	NA	NA	NA	NA	NA	NA
271	Cluster-38596.1	246	632958108	XP_007894847.1	276	1.60E-22	PREDICTED: 60S ribosomal protein L23a [Callorhinchus milii]	799322430	XM_012192913.1	78	4.26E-31	Cryptococcus neoformans var. grubii H99 large subunit ribosomal protein L23 mRNA	K02893	RP-L23Ae, RPL23A	large subunit ribosomal protein L23Ae	http://www.genome.jp/dbget-bin/www_bget?ko:K02893	P51997	278	3.80E-24	60S ribosomal protein L25 OS=Puccinia graminis PE=2 SV=2	PF04995//PF00276//PF08328	Heme exporter protein D (CcmD)//Ribosomal protein L23//Adenylosuccinate lyase C-terminal	GO:0006188//GO:0006144//GO:0006522//GO:0042254//GO:0017004//GO:0015886//GO:0009152//GO:0006412//GO:0006531	IMP biosynthetic process//purine nucleobase metabolic process//alanine metabolic process//ribosome biogenesis//cytochrome complex assembly//heme transport//purine ribonucleotide biosynthetic process//translation//aspartate metabolic process	GO:0003735//GO:0004018	structural constituent of ribosome//N6-(1,2-dicarboxyethyl)AMP AMP-lyase (fumarate-forming) activity	GO:0005840//GO:0016021	ribosome//integral component of membrane	KOG1751	60s ribosomal protein L23
272	Cluster-49494.13585	298	NA	NA	NA	NA	NA	NA	NA	NA	NA	NA	NA	NA	NA	NA	NA	NA	NA	NA	NA	NA	NA	NA	NA	NA	NA	NA	NA	NA
273	Cluster-49494.13584	217	NA	NA	NA	NA	NA	NA	NA	NA	NA	NA	NA	NA	NA	NA	NA	NA	NA	NA	NA	NA	NA	NA	NA	NA	NA	NA	NA	NA
274	Cluster-49494.13587	208	NA	NA	NA	NA	NA	NA	NA	NA	NA	NA	NA	NA	NA	NA	NA	NA	NA	NA	NA	NA	NA	NA	NA	NA	NA	NA	NA	NA
275	Cluster-19188.0	879	345488079	XP_001603727.2	1105	4.20E-118	PREDICTED: serine/threonine-protein phosphatase 6 catalytic subunit [Nasonia vitripennis]>gi|645005870|ref|XP_008204225.1| PREDICTED: serine/threonine-protein phosphatase 6 catalytic subunit [Nasonia vitripennis]>gi|645005872|ref|XP_008204226.1| PREDICTED: serine/threonine-protein phosphatase 6 catalytic subunit [Nasonia vitripennis]	645005873	XR_512044.1	383	0	PREDICTED: Nasonia vitripennis serine/threonine-protein phosphatase 6 catalytic subunit (LOC100120045), transcript variant X4, misc_RNA	K15498	PPP6C	serine/threonine-protein phosphatase 6 catalytic subunit	http://www.genome.jp/dbget-bin/www_bget?ko:K15498	Q64620	962	6.60E-103	Serine/threonine-protein phosphatase 6 catalytic subunit OS=Rattus norvegicus GN=Ppp6c PE=2 SV=2	PF00149	Calcineurin-like phosphoesterase	NA	NA	GO:0016787	hydrolase activity	NA	NA	KOG0373	Serine/threonine specific protein phosphatase involved in cell cycle control, PP2A-related
276	Cluster-49494.13581	252	NA	NA	NA	NA	NA	NA	NA	NA	NA	NA	NA	NA	NA	NA	NA	NA	NA	NA	NA	NA	NA	NA	NA	NA	NA	NA	NA	NA
277	Cluster-49494.13580	342	NA	NA	NA	NA	NA	NA	NA	NA	NA	NA	NA	NA	NA	NA	NA	NA	NA	NA	NA	NA	NA	NA	NA	NA	NA	NA	NA	NA
278	Cluster-49494.13583	719	NA	NA	NA	NA	NA	NA	NA	NA	NA	NA	NA	NA	NA	NA	NA	NA	NA	NA	NA	NA	NA	NA	NA	NA	NA	NA	NA	NA
279	Cluster-49494.13582	337	NA	NA	NA	NA	NA	NA	NA	NA	NA	NA	NA	NA	NA	NA	NA	NA	NA	NA	NA	NA	NA	NA	NA	NA	NA	NA	NA	NA
280	Cluster-25233.0	505	NA	NA	NA	NA	NA	627827778	XM_007687603.1	309	3.66E-159	Bipolaris oryzae ATCC 44560 hypothetical protein partial mRNA	NA	NA	NA	NA	O74471	190	1.20E-13	Cytochrome c oxidase subunit 6A, mitochondrial OS=Schizosaccharomyces pombe (strain 972 / ATCC 24843) GN=cox13 PE=3 SV=1	PF02046//PF09157	Cytochrome c oxidase subunit VIa//Pseudouridine synthase II TruB, C-terminal	GO:0006123//GO:0001522//GO:0015992//GO:0009451	mitochondrial electron transport, cytochrome c to oxygen//pseudouridine synthesis//proton transport//RNA modification	GO:0009982//GO:0004129//GO:0003723	pseudouridine synthase activity//cytochrome-c oxidase activity//RNA binding	GO:0045277//GO:0005743//GO:0005751	respiratory chain complex IV//mitochondrial inner membrane//mitochondrial respiratory chain complex IV	KOG3469	Cytochrome c oxidase, subunit VIa/COX13
281	Cluster-64885.0	531	NA	NA	NA	NA	NA	NA	NA	NA	NA	NA	NA	NA	NA	NA	NA	NA	NA	NA	NA	NA	NA	NA	NA	NA	NA	NA	NA	NA
282	Cluster-49494.13589	354	NA	NA	NA	NA	NA	NA	NA	NA	NA	NA	NA	NA	NA	NA	NA	NA	NA	NA	NA	NA	NA	NA	NA	NA	NA	NA	NA	NA
283	Cluster-49494.13588	448	NA	NA	NA	NA	NA	NA	NA	NA	NA	NA	NA	NA	NA	NA	NA	NA	NA	NA	NA	NA	NA	NA	NA	NA	NA	NA	NA	NA
284	Cluster-27753.0	570	NA	NA	NA	NA	NA	189199923	XM_001936264.1	212	3.47E-105	Pyrenophora tritici-repentis Pt-1C-BFP rRNA processing protein Ebp2, mRNA	NA	NA	NA	NA	NA	NA	NA	NA	PF11593	Mediator complex subunit 3 fungal	GO:0006357	regulation of transcription from RNA polymerase II promoter	GO:0001104	RNA polymerase II transcription cofactor activity	GO:0016592	mediator complex	NA	NA
285	Cluster-49494.12656	219	NA	NA	NA	NA	NA	NA	NA	NA	NA	NA	NA	NA	NA	NA	NA	NA	NA	NA	NA	NA	NA	NA	NA	NA	NA	NA	NA	NA
286	Cluster-55925.0	290	NA	NA	NA	NA	NA	NA	NA	NA	NA	NA	NA	NA	NA	NA	NA	NA	NA	NA	NA	NA	NA	NA	NA	NA	NA	NA	NA	NA
287	Cluster-55925.1	291	NA	NA	NA	NA	NA	NA	NA	NA	NA	NA	NA	NA	NA	NA	NA	NA	NA	NA	NA	NA	NA	NA	NA	NA	NA	NA	NA	NA
288	Cluster-49494.12657	505	NA	NA	NA	NA	NA	NA	NA	NA	NA	NA	NA	NA	NA	NA	NA	NA	NA	NA	NA	NA	NA	NA	NA	NA	NA	NA	NA	NA
289	Cluster-57794.0	672	NA	NA	NA	NA	NA	NA	NA	NA	NA	NA	NA	NA	NA	NA	NA	NA	NA	NA	NA	NA	NA	NA	NA	NA	NA	NA	NA	NA
290	Cluster-49494.151905	697	NA	NA	NA	NA	NA	NA	NA	NA	NA	NA	NA	NA	NA	NA	NA	NA	NA	NA	NA	NA	NA	NA	NA	NA	NA	NA	NA	NA
291	Cluster-49494.12654	1000	NA	NA	NA	NA	NA	NA	NA	NA	NA	NA	NA	NA	NA	NA	NA	NA	NA	NA	NA	NA	NA	NA	NA	NA	NA	NA	NA	NA
292	Cluster-25741.0	473	768033212	XP_011542222.1	731	5.30E-75	PREDICTED: cyclin-dependent kinase 16 isoform X1 [Homo sapiens]	768033233	XR_949017.1	467	0	PREDICTED: Homo sapiens cyclin-dependent kinase 16 (CDK16), transcript variant X10, misc_RNA	K08820	CDK16, PCTK1	cyclin-dependent kinase 16	http://www.genome.jp/dbget-bin/www_bget?ko:K08820	Q00536	731	2.20E-76	Cyclin-dependent kinase 16 OS=Homo sapiens GN=CDK16 PE=1 SV=1	PF00069	Protein kinase domain	GO:0006468	protein phosphorylation	GO:0005524//GO:0004672	ATP binding//protein kinase activity	NA	NA	KOG0594	Protein kinase PCTAIRE and related kinases
293	Cluster-49494.133248	1528	328708104	XP_001944641.2	857	4.20E-89	PREDICTED: PAX3- and PAX7-binding protein 1 [Acyrthosiphon pisum]	NA	NA	NA	NA	NA	K13211	GCFC	GC-rich sequence DNA-binding factor	http://www.genome.jp/dbget-bin/www_bget?ko:K13211	Q9Y5B6	527	3.20E-52	PAX3- and PAX7-binding protein 1 OS=Homo sapiens GN=PAXBP1 PE=1 SV=2	PF07842	GC-rich sequence DNA-binding factor-like protein	GO:0006355	regulation of transcription, DNA-templated	GO:0003677	DNA binding	GO:0005634	nucleus	KOG2136	Transcriptional regulators binding to the GC-rich sequences
294	Cluster-49494.47231	370	NA	NA	NA	NA	NA	NA	NA	NA	NA	NA	NA	NA	NA	NA	NA	NA	NA	NA	NA	NA	NA	NA	NA	NA	NA	NA	NA	NA
295	Cluster-49494.133242	246	NA	NA	NA	NA	NA	NA	NA	NA	NA	NA	NA	NA	NA	NA	NA	NA	NA	NA	NA	NA	NA	NA	NA	NA	NA	NA	NA	NA
296	Cluster-49494.12652	495	NA	NA	NA	NA	NA	NA	NA	NA	NA	NA	NA	NA	NA	NA	NA	NA	NA	NA	NA	NA	NA	NA	NA	NA	NA	NA	NA	NA
297	Cluster-49494.133240	956	156404175	XP_001640283.1	142	2.10E-06	predicted protein [Nematostella vectensis]>gi|156227416|gb|EDO48220.1| predicted protein, partial [Nematostella vectensis]	NA	NA	NA	NA	NA	NA	NA	NA	NA	NA	NA	NA	NA	NA	NA	NA	NA	NA	NA	NA	NA	NA	NA
298	Cluster-46441.0	310	NA	NA	NA	NA	NA	NA	NA	NA	NA	NA	NA	NA	NA	NA	NA	NA	NA	NA	NA	NA	NA	NA	NA	NA	NA	NA	NA	NA
299	Cluster-49494.133246	554	NA	NA	NA	NA	NA	NA	NA	NA	NA	NA	NA	NA	NA	NA	NA	NA	NA	NA	NA	NA	NA	NA	NA	NA	NA	NA	NA	NA
300	Cluster-49494.133247	3366	827547913	XP_012546229.1	373	1.20E-32	PREDICTED: uncharacterized protein LOC101738846 [Bombyx mori]	NA	NA	NA	NA	NA	NA	NA	NA	NA	NA	NA	NA	NA	NA	NA	NA	NA	NA	NA	NA	NA	NA	NA
301	Cluster-49494.133244	1770	NA	NA	NA	NA	NA	NA	NA	NA	NA	NA	NA	NA	NA	NA	NA	NA	NA	NA	NA	NA	NA	NA	NA	NA	NA	NA	NA	NA
302	Cluster-49494.47237	269	NA	NA	NA	NA	NA	NA	NA	NA	NA	NA	NA	NA	NA	NA	NA	NA	NA	NA	NA	NA	NA	NA	NA	NA	NA	NA	NA	NA
303	Cluster-21981.0	537	612339355	NP_001278388.1	680	4.90E-69	TBC1 domain family member 3F-like [Homo sapiens]>gi|745998048|sp|B9A6J9.1|TBC3L_HUMAN RecName: Full=TBC1 domain family member 3L>gi|222079972|dbj|BAH16627.1| TBC1 domain family, member 3 [Homo sapiens]	767993180	XM_006722246.2	478	0	PREDICTED: Homo sapiens TBC1 domain family, member 3L (TBC1D3L), transcript variant X5, mRNA	NA	NA	NA	NA	B9A6J9	680	2.00E-70	TBC1 domain family member 3L OS=Homo sapiens GN=TBC1D3L PE=2 SV=1	NA	NA	NA	NA	NA	NA	GO:0005622	intracellular	NA	NA
304	Cluster-49494.12650	912	NA	NA	NA	NA	NA	NA	NA	NA	NA	NA	NA	NA	NA	NA	NA	NA	NA	NA	NA	NA	NA	NA	NA	NA	NA	NA	NA	NA
305	Cluster-9387.0	373	345486022	XP_001605655.2	596	1.90E-59	PREDICTED: Golgi apparatus protein 1 [Nasonia vitripennis]>gi|645026007|ref|XP_008202283.1| PREDICTED: Golgi apparatus protein 1 [Nasonia vitripennis]>gi|645026009|ref|XP_008202284.1| PREDICTED: Golgi apparatus protein 1 [Nasonia vitripennis]	NA	NA	NA	NA	NA	K06816	GLG1, ESL1	golgi apparatus protein 1	http://www.genome.jp/dbget-bin/www_bget?ko:K06816	Q62638	272	2.80E-23	Golgi apparatus protein 1 OS=Rattus norvegicus GN=Glg1 PE=1 SV=1	PF00839	Cysteine rich repeat	NA	NA	NA	NA	GO:0016020	membrane	KOG3648	Golgi apparatus protein (cysteine-rich fibroblast growth factor receptor)
306	Cluster-49494.12651	659	NA	NA	NA	NA	NA	NA	NA	NA	NA	NA	NA	NA	NA	NA	NA	NA	NA	NA	NA	NA	NA	NA	NA	NA	NA	NA	NA	NA
307	Cluster-62203.0	546	NA	NA	NA	NA	NA	NA	NA	NA	NA	NA	NA	NA	NA	NA	NA	NA	NA	NA	NA	NA	NA	NA	NA	NA	NA	NA	NA	NA
308	Cluster-32690.0	652	NA	NA	NA	NA	NA	NA	NA	NA	NA	NA	NA	NA	NA	NA	NA	NA	NA	NA	NA	NA	NA	NA	NA	NA	NA	NA	NA	NA
309	Cluster-49494.81248	920	NA	NA	NA	NA	NA	NA	NA	NA	NA	NA	NA	NA	NA	NA	NA	NA	NA	NA	NA	NA	NA	NA	NA	NA	NA	NA	NA	NA
310	Cluster-54541.0	438	NA	NA	NA	NA	NA	34533683	AK126978.1	435	0	Homo sapiens cDNA FLJ45031 fis, clone BRAWH3018548, highly similar to Vinculin	NA	NA	NA	NA	NA	NA	NA	NA	NA	NA	NA	NA	NA	NA	NA	NA	NA	NA
311	Cluster-49494.81241	1245	NA	NA	NA	NA	NA	NA	NA	NA	NA	NA	NA	NA	NA	NA	NA	NA	NA	NA	NA	NA	NA	NA	NA	NA	NA	NA	NA	NA
312	Cluster-49494.81240	3268	751207009	XP_011156048.1	318	2.80E-26	PREDICTED: syntaxin-6 isoform X2 [Solenopsis invicta]	NA	NA	NA	NA	NA	K08498	STX6	syntaxin 6	http://www.genome.jp/dbget-bin/www_bget?ko:K08498	O43752	229	2.40E-17	Syntaxin-6 OS=Homo sapiens GN=STX6 PE=1 SV=1	PF07535//PF05739//PF05090	DBF zinc finger//SNARE domain//Vitamin K-dependent gamma-carboxylase	GO:0017187	peptidyl-glutamic acid carboxylation	GO:0008270//GO:0008488//GO:0005515//GO:0003676	zinc ion binding//gamma-glutamyl carboxylase activity//protein binding//nucleic acid binding	NA	NA	KOG3202	SNARE protein TLG1/Syntaxin 6
313	Cluster-47999.0	467	NA	NA	NA	NA	NA	NA	NA	NA	NA	NA	NA	NA	NA	NA	NA	NA	NA	NA	NA	NA	NA	NA	NA	NA	NA	NA	NA	NA
314	Cluster-49494.81242	2477	641657033	XP_008180191.1	1727	8.90E-190	PREDICTED: LOW QUALITY PROTEIN: DE-cadherin [Acyrthosiphon pisum]	NA	NA	NA	NA	NA	NA	NA	NA	NA	Q24298	1350	1.90E-147	DE-cadherin OS=Drosophila melanogaster GN=shg PE=1 SV=2	PF00028	Cadherin domain	GO:0007156	homophilic cell adhesion via plasma membrane adhesion molecules	GO:0005509	calcium ion binding	GO:0016020	membrane	KOG3594	FOG: Cadherin repeats
315	Cluster-49494.81245	515	NA	NA	NA	NA	NA	NA	NA	NA	NA	NA	NA	NA	NA	NA	NA	NA	NA	NA	PF00041	Fibronectin type III domain	NA	NA	GO:0005515	protein binding	NA	NA	NA	NA
316	Cluster-42679.2	840	828235266	XP_012566344.1	193	2.30E-12	PREDICTED: tigger transposable element-derived protein 1-like [Hydra vulgaris]	NA	NA	NA	NA	NA	NA	NA	NA	NA	NA	NA	NA	NA	NA	NA	NA	NA	NA	NA	NA	NA	NA	NA
317	Cluster-49494.81247	883	225712172	ACO11932.1	264	1.40E-20	Transmembrane emp24 domain-containing protein 10 precursor [Lepeophtheirus salmonis]>gi|290462887|gb|ADD24491.1| Transmembrane emp24 domain-containing protein 10 [Lepeophtheirus salmonis]>gi|290561673|gb|ADD38236.1| Transmembrane emp24 domain-containing protein 10 [Lepeophtheirus salmonis]	NA	NA	NA	NA	NA	NA	NA	NA	NA	B4JYU5	255	6.40E-21	Transmembrane emp24 domain-containing protein bai OS=Drosophila grimshawi GN=bai PE=3 SV=2	PF01105//PF15880	emp24/gp25L/p24 family/GOLD//NADH dehydrogenase [ubiquinone] flavoprotein 3, mitochondrial	GO:0006810	transport	NA	NA	GO:0005739//GO:0005747//GO:0016021	mitochondrion//mitochondrial respiratory chain complex I//integral component of membrane	KOG1691	emp24/gp25L/p24 family of membrane trafficking proteins
318	Cluster-49494.81246	597	662186049	XP_008480198.1	243	2.60E-18	PREDICTED: transmembrane emp24 domain-containing protein bai isoform X1 [Diaphorina citri]>gi|662186051|ref|XP_008480205.1| PREDICTED: transmembrane emp24 domain-containing protein bai isoform X2 [Diaphorina citri]	NA	NA	NA	NA	NA	NA	NA	NA	NA	B4K4G5	230	3.40E-18	Transmembrane emp24 domain-containing protein bai OS=Drosophila mojavensis GN=bai PE=3 SV=1	PF01105	emp24/gp25L/p24 family/GOLD	GO:0006810	transport	NA	NA	GO:0016021	integral component of membrane	KOG1691	emp24/gp25L/p24 family of membrane trafficking proteins
319	Cluster-17588.0	404	NA	NA	NA	NA	NA	NA	NA	NA	NA	NA	NA	NA	NA	NA	NA	NA	NA	NA	NA	NA	NA	NA	NA	NA	NA	NA	NA	NA
320	Cluster-11731.1	451	759068743	XP_011343881.1	498	5.20E-48	PREDICTED: acyl-CoA Delta(11) desaturase-like [Cerapachys biroi]>gi|759068745|ref|XP_011343882.1| PREDICTED: acyl-CoA Delta(11) desaturase-like [Cerapachys biroi]>gi|607356505|gb|EZA51017.1| Acyl-CoA Delta(11) desaturase [Cerapachys biroi]	NA	NA	NA	NA	NA	K00507	SCD, desC	stearoyl-CoA desaturase (delta-9 desaturase)	http://www.genome.jp/dbget-bin/www_bget?ko:K00507	Q8ISS3	344	1.50E-31	Acyl-CoA Delta(11) desaturase OS=Choristoneura rosaceana PE=1 SV=1	PF00487//PF09472	Fatty acid desaturase//Tetrahydromethanopterin S-methyltransferase, F subunit (MtrF)	GO:0015948//GO:0006629//GO:0046656	methanogenesis//lipid metabolic process//folic acid biosynthetic process	GO:0030269	tetrahydromethanopterin S-methyltransferase activity	GO:0016020	membrane	KOG1600	Fatty acid desaturase
321	Cluster-11731.0	400	751224623	XP_011165664.1	619	4.30E-62	PREDICTED: acyl-CoA Delta(11) desaturase [Solenopsis invicta]>gi|751224625|ref|XP_011165665.1| PREDICTED: acyl-CoA Delta(11) desaturase [Solenopsis invicta]>gi|751224627|ref|XP_011165667.1| PREDICTED: acyl-CoA Delta(11) desaturase [Solenopsis invicta]>gi|751224629|ref|XP_011165668.1| PREDICTED: acyl-CoA Delta(11) desaturase [Solenopsis invicta]>gi|322788716|gb|EFZ14309.1| hypothetical protein SIN…	NA	NA	NA	NA	NA	K00507	SCD, desC	stearoyl-CoA desaturase (delta-9 desaturase)	http://www.genome.jp/dbget-bin/www_bget?ko:K00507	O44390	467	7.50E-46	Acyl-CoA Delta(11) desaturase OS=Trichoplusia ni GN=D11DS PE=1 SV=2	PF13947	Wall-associated receptor kinase galacturonan-binding	GO:0006633//GO:0055114	fatty acid biosynthetic process//oxidation-reduction process	GO:0016717//GO:0030247	oxidoreductase activity, acting on paired donors, with oxidation of a pair of donors resulting in the reduction of molecular oxygen to two molecules of water//polysaccharide binding	GO:0016021	integral component of membrane	KOG1600	Fatty acid desaturase
322	Cluster-49494.163387	373	645038832	XP_008202265.1	392	8.50E-36	PREDICTED: LOW QUALITY PROTEIN: tensin [Nasonia vitripennis]	766918962	XM_011503047.1	116	5.12E-52	PREDICTED: Ceratosolen solmsi marchali tensin-1 (LOC105364999), mRNA	K18080	TNS	tensin	http://www.genome.jp/dbget-bin/www_bget?ko:K18080	NA	NA	NA	NA	NA	NA	NA	NA	NA	NA	NA	NA	NA	NA
323	Cluster-62558.0	1127	NA	NA	NA	NA	NA	NA	NA	NA	NA	NA	NA	NA	NA	NA	NA	NA	NA	NA	NA	NA	NA	NA	NA	NA	NA	NA	NA	NA
324	Cluster-34882.1	563	NA	NA	NA	NA	NA	NA	NA	NA	NA	NA	NA	NA	NA	NA	NA	NA	NA	NA	NA	NA	NA	NA	NA	NA	NA	NA	NA	NA
325	Cluster-41669.0	213	NA	NA	NA	NA	NA	NA	NA	NA	NA	NA	NA	NA	NA	NA	NA	NA	NA	NA	NA	NA	NA	NA	NA	NA	NA	NA	NA	NA
326	Cluster-29056.0	310	685833767	CEF68688.1	188	3.20E-12	Acyl-CoA-binding protein [Strongyloides ratti]	758211631	XM_011329681.1	39	2.65E-09	Fusarium graminearum PH-1 hypothetical protein mRNA	NA	NA	NA	NA	O01805	185	2.90E-13	Acyl-CoA-binding protein homolog 1 OS=Caenorhabditis elegans GN=acbp-1 PE=3 SV=1	PF00887	Acyl CoA binding protein	NA	NA	GO:0000062	fatty-acyl-CoA binding	NA	NA	KOG0817	Acyl-CoA-binding protein
327	Cluster-34882.0	416	NA	NA	NA	NA	NA	NA	NA	NA	NA	NA	NA	NA	NA	NA	NA	NA	NA	NA	PF12235//PF03286//PF05887	Fragile X-related 1 protein core C terminal//Pox virus Ag35 surface protein//Procyclic acidic repetitive protein (PARP)	NA	NA	GO:0003723	RNA binding	GO:0019031//GO:0016020	viral envelope//membrane	NA	NA
328	Cluster-49494.86738	954	NA	NA	NA	NA	NA	NA	NA	NA	NA	NA	NA	NA	NA	NA	NA	NA	NA	NA	PF08114	ATPase proteolipid family	GO:0050790	regulation of catalytic activity	GO:0030234	enzyme regulator activity	NA	NA	NA	NA
329	Cluster-49494.86739	3986	183448316	3C5V	505	7.20E-48	Chain A, Pp2a-Specific Methylesterase Apo Form (Pme)	761849607	XM_011413203.1	125	5.90E-56	Metarhizium robertsii ARSEF 23 hypothetical protein mRNA	K13617	PPME1	protein phosphatase methylesterase 1	http://www.genome.jp/dbget-bin/www_bget?ko:K13617	Q4IQC1	1231	1.90E-133	Protein phosphatase methylesterase 1 OS=Gibberella zeae (strain PH-1 / ATCC MYA-4620 / FGSC 9075 / NRRL 31084) GN=PPE1 PE=3 SV=1	PF00779//PF01764//PF00242//PF07819//PF04277	BTK motif//Lipase (class 3)//DNA polymerase (viral) N-terminal domain//PGAP1-like protein//Oxaloacetate decarboxylase, gamma chain	GO:0006886//GO:0006525//GO:0006505//GO:0035556//GO:0006560//GO:0006090//GO:0071436//GO:0006629//GO:0006260//GO:0006814	intracellular protein transport//arginine metabolic process//GPI anchor metabolic process//intracellular signal transduction//proline metabolic process//pyruvate metabolic process//sodium ion export//lipid metabolic process//DNA replication//sodium ion transport	GO:0003887//GO:0016788//GO:0015081//GO:0003677//GO:0008948	DNA-directed DNA polymerase activity//hydrolase activity, acting on ester bonds//sodium ion transmembrane transporter activity//DNA binding//oxaloacetate decarboxylase activity	GO:0016020//GO:0042575	membrane//DNA polymerase complex	KOG2564	Predicted acetyltransferases and hydrolases with the alpha/beta hydrolase fold
330	Cluster-49494.136144	356	NA	NA	NA	NA	NA	NA	NA	NA	NA	NA	NA	NA	NA	NA	NA	NA	NA	NA	NA	NA	NA	NA	NA	NA	NA	NA	NA	NA
331	Cluster-49494.136145	1368	766934494	XP_011499570.1	227	4.20E-16	PREDICTED: facilitated trehalose transporter Tret1-like [Ceratosolen solmsi marchali]	NA	NA	NA	NA	NA	NA	NA	NA	NA	A5LGM7	152	8.70E-09	Facilitated trehalose transporter Tret1 OS=Polypedilum vanderplanki GN=Tret1 PE=1 SV=1	PF00083//PF07690	Sugar (and other) transporter//Major Facilitator Superfamily	GO:0055085	transmembrane transport	GO:0022857	transmembrane transporter activity	GO:0016021	integral component of membrane	NA	NA
332	Cluster-49494.136142	2584	NA	NA	NA	NA	NA	631234159	XM_007913811.1	218	7.62E-108	Togninia minima UCRPA7 putative sphingolipid long chain base-responsive protein lsp1 protein mRNA	NA	NA	NA	NA	P53252	528	4.10E-52	Sphingolipid long chain base-responsive protein PIL1 OS=Saccharomyces cerevisiae (strain ATCC 204508 / S288c) GN=PIL1 PE=1 SV=1	PF00096	Zinc finger, C2H2 type	NA	NA	GO:0046872	metal ion binding	NA	NA	NA	NA
333	Cluster-49494.136143	6441	646704560	KDR12688.1	927	1.30E-96	hypothetical protein L798_13348, partial [Zootermopsis nevadensis]	NA	NA	NA	NA	NA	NA	NA	NA	NA	Q5RA75	688	2.90E-70	Protein FAM135A OS=Pongo abelii GN=FAM135A PE=2 SV=1	PF02450//PF07819//PF08651//PF02296//PF08240	Lecithin:cholesterol acyltransferase//PGAP1-like protein//DASH complex subunit Duo1//Alpha adaptin AP2, C-terminal domain//Alcohol dehydrogenase GroES-like domain	GO:0006629//GO:0055114//GO:0006505//GO:0016192//GO:0042967//GO:0006886//GO:0007067	lipid metabolic process//oxidation-reduction process//GPI anchor metabolic process//vesicle-mediated transport//acyl-carrier-protein biosynthetic process//intracellular protein transport//mitotic nuclear division	GO:0008374//GO:0016788	O-acyltransferase activity//hydrolase activity, acting on ester bonds	GO:0030131//GO:0072686//GO:0042729	clathrin adaptor complex//mitotic spindle//DASH complex	KOG2205	Uncharacterized conserved protein
334	Cluster-25595.0	649	193788713	NP_001123296.1	614	2.70E-61	uncharacterized protein LOC100121619 [Nasonia vitripennis]>gi|645003078|ref|XP_008212388.1| PREDICTED: uncharacterized protein LOC100121619 isoform X1 [Nasonia vitripennis]>gi|645003080|ref|XP_008212389.1| PREDICTED: uncharacterized protein LOC100121619 isoform X1 [Nasonia vitripennis]	645003079	XM_008214167.1	304	2.87E-156	PREDICTED: Nasonia vitripennis uncharacterized LOC100121619 (LOC100121619), transcript variant X4, mRNA	NA	NA	NA	NA	NA	NA	NA	NA	PF05791	Bacillus haemolytic enterotoxin (HBL)	GO:0009405	pathogenesis	NA	NA	GO:0016020	membrane	NA	NA
335	Cluster-49494.136141	583	NA	NA	NA	NA	NA	NA	NA	NA	NA	NA	NA	NA	NA	NA	NA	NA	NA	NA	NA	NA	NA	NA	NA	NA	NA	NA	NA	NA
336	Cluster-49494.86730	8359	NA	NA	NA	NA	NA	NA	NA	NA	NA	NA	NA	NA	NA	NA	NA	NA	NA	NA	PF05992//PF02919//PF12409	SbmA/BacA-like family//Eukaryotic DNA topoisomerase I, DNA binding fragment//P5-type ATPase cation transporter	GO:0006810//GO:0006265//GO:0006812	transport//DNA topological change//cation transport	GO:0005215//GO:0003677//GO:0016887//GO:0003917	transporter activity//DNA binding//ATPase activity//DNA topoisomerase type I activity	GO:0005694//GO:0016021	chromosome//integral component of membrane	NA	NA
337	Cluster-49494.86731	4893	646706123	KDR13510.1	453	9.40E-42	Protein lingerer [Zootermopsis nevadensis]	NA	NA	NA	NA	NA	NA	NA	NA	NA	Q16VD3	286	9.00E-24	Protein lingerer OS=Aedes aegypti GN=lig PE=3 SV=1	PF02845//PF01342//PF00097	CUE domain//SAND domain//Zinc finger, C3HC4 type (RING finger)	NA	NA	GO:0046872//GO:0003677//GO:0005515	metal ion binding//DNA binding//protein binding	NA	NA	NA	NA
338	Cluster-49494.86732	5286	646706123	KDR13510.1	453	1.00E-41	Protein lingerer [Zootermopsis nevadensis]	NA	NA	NA	NA	NA	NA	NA	NA	NA	Q16VD3	286	9.70E-24	Protein lingerer OS=Aedes aegypti GN=lig PE=3 SV=1	PF02845//PF01342//PF00155	CUE domain//SAND domain//Aminotransferase class I and II	GO:0009058	biosynthetic process	GO:0030170//GO:0003677//GO:0005515	pyridoxal phosphate binding//DNA binding//protein binding	NA	NA	NA	NA
339	Cluster-49494.86733	3811	328718040	XP_001948060.2	1202	1.00E-128	PREDICTED: fatty acyl-CoA reductase 1-like [Acyrthosiphon pisum]	NA	NA	NA	NA	NA	K13356	FAR	fatty acyl-CoA reductase	http://www.genome.jp/dbget-bin/www_bget?ko:K13356	A1ZAI5	865	5.10E-91	Putative fatty acyl-CoA reductase CG5065 OS=Drosophila melanogaster GN=CG5065 PE=3 SV=1	PF03015//PF01370//PF01073//PF15550//PF00089	Male sterility protein//NAD dependent epimerase/dehydratase family//3-beta hydroxysteroid dehydrogenase/isomerase family//Draxin//Trypsin	GO:0006508//GO:0008210//GO:0006694//GO:0008209//GO:0008207//GO:0007411//GO:0055114//GO:0016055	proteolysis//estrogen metabolic process//steroid biosynthetic process//androgen metabolic process//C21-steroid hormone metabolic process//axon guidance//oxidation-reduction process//Wnt signaling pathway	GO:0080019//GO:0003854//GO:0050662//GO:0003824//GO:0004252//GO:0016616	fatty-acyl-CoA reductase (alcohol-forming) activity//3-beta-hydroxy-delta5-steroid dehydrogenase activity//coenzyme binding//catalytic activity//serine-type endopeptidase activity//oxidoreductase activity, acting on the CH-OH group of donors, NAD or NADP as acceptor	GO:0005576	extracellular region	KOG1221	Acyl-CoA reductase
340	Cluster-49494.86734	4513	328718040	XP_001948060.2	1202	1.20E-128	PREDICTED: fatty acyl-CoA reductase 1-like [Acyrthosiphon pisum]	NA	NA	NA	NA	NA	K13356	FAR	fatty acyl-CoA reductase	http://www.genome.jp/dbget-bin/www_bget?ko:K13356	A1ZAI5	865	6.00E-91	Putative fatty acyl-CoA reductase CG5065 OS=Drosophila melanogaster GN=CG5065 PE=3 SV=1	PF06324//PF00089//PF01370//PF03015//PF01073	Pigment-dispersing hormone (PDH)//Trypsin//NAD dependent epimerase/dehydratase family//Male sterility protein//3-beta hydroxysteroid dehydrogenase/isomerase family	GO:0006508//GO:0008210//GO:0006694//GO:0009416//GO:0008209//GO:0007165//GO:0008207//GO:0055114	proteolysis//estrogen metabolic process//steroid biosynthetic process//response to light stimulus//androgen metabolic process//signal transduction//C21-steroid hormone metabolic process//oxidation-reduction process	GO:0080019//GO:0050662//GO:0005179//GO:0003854//GO:0004252//GO:0003824//GO:0016616	fatty-acyl-CoA reductase (alcohol-forming) activity//coenzyme binding//hormone activity//3-beta-hydroxy-delta5-steroid dehydrogenase activity//serine-type endopeptidase activity//catalytic activity//oxidoreductase activity, acting on the CH-OH group of donors, NAD or NADP as acceptor	GO:0005576	extracellular region	KOG1221	Acyl-CoA reductase
341	Cluster-49494.86735	1596	755926373	XP_011301093.1	166	5.90E-09	PREDICTED: mucin-2-like [Fopius arisanus]	NA	NA	NA	NA	NA	NA	NA	NA	NA	P13582	132	2.10E-06	Serine protease easter OS=Drosophila melanogaster GN=ea PE=1 SV=3	PF15550//PF00089	Draxin//Trypsin	GO:0006508//GO:0016055//GO:0007411	proteolysis//Wnt signaling pathway//axon guidance	GO:0004252	serine-type endopeptidase activity	GO:0005576	extracellular region	NA	NA
342	Cluster-49494.86736	983	193631821	XP_001950452.1	670	1.30E-67	PREDICTED: uncharacterized protein LOC100158766 [Acyrthosiphon pisum]	NA	NA	NA	NA	NA	NA	NA	NA	NA	NA	NA	NA	NA	NA	NA	NA	NA	NA	NA	NA	NA	NA	NA
343	Cluster-49494.86737	1538	270008178	EFA04626.1	353	1.20E-30	argonaute-2b [Tribolium castaneum]	NA	NA	NA	NA	NA	K11593	ELF2C, AGO	eukaryotic translation initiation factor 2C	http://www.genome.jp/dbget-bin/www_bget?ko:K11593	Q9VUQ5	242	3.60E-19	Protein argonaute-2 OS=Drosophila melanogaster GN=AGO2 PE=1 SV=3	PF02170//PF00957	PAZ domain//Synaptobrevin	GO:0016192	vesicle-mediated transport	GO:0005515	protein binding	GO:0016021	integral component of membrane	KOG1041	Translation initiation factor 2C (eIF-2C) and related proteins
344	Cluster-27195.0	513	NA	NA	NA	NA	NA	NA	NA	NA	NA	NA	NA	NA	NA	NA	NA	NA	NA	NA	PF03243	Alkylmercury lyase	GO:0046413	organomercury catabolic process	GO:0018836	alkylmercury lyase activity	NA	NA	NA	NA
345	Cluster-49494.151345	931	NA	NA	NA	NA	NA	NA	NA	NA	NA	NA	NA	NA	NA	NA	NA	NA	NA	NA	PF01534	Frizzled/Smoothened family membrane region	GO:0007166	cell surface receptor signaling pathway	NA	NA	GO:0016020	membrane	NA	NA
346	Cluster-49494.126511	269	NA	NA	NA	NA	NA	NA	NA	NA	NA	NA	NA	NA	NA	NA	NA	NA	NA	NA	NA	NA	NA	NA	NA	NA	NA	NA	NA	NA
347	Cluster-49494.149279	538	NA	NA	NA	NA	NA	171921102	EU579454.1	269	6.72E-137	Brassica oleracea clone BAC B16J1, complete sequence	NA	NA	NA	NA	NA	NA	NA	NA	NA	NA	NA	NA	NA	NA	NA	NA	NA	NA
348	Cluster-49494.126512	949	NA	NA	NA	NA	NA	NA	NA	NA	NA	NA	NA	NA	NA	NA	NA	NA	NA	NA	NA	NA	NA	NA	NA	NA	NA	NA	NA	NA
349	Cluster-24967.0	446	759176604	XP_011377814.1	156	2.40E-08	PREDICTED: zinc finger CCHC domain-containing protein 13 [Pteropus vampyrus]	NA	NA	NA	NA	NA	NA	NA	NA	NA	P53849	129	1.30E-06	Zinc finger protein GIS2 OS=Saccharomyces cerevisiae (strain ATCC 204508 / S288c) GN=GIS2 PE=1 SV=1	NA	NA	NA	NA	NA	NA	NA	NA	KOG4400	E3 ubiquitin ligase interacting with arginine methyltransferase
350	Cluster-49494.84398	2563	242019464	XP_002430181.1	843	2.90E-87	glycerol kinase, putative [Pediculus humanus corporis]>gi|212515272|gb|EEB17443.1| glycerol kinase, putative [Pediculus humanus corporis]	NA	NA	NA	NA	NA	K00864	glpK, GK	glycerol kinase	http://www.genome.jp/dbget-bin/www_bget?ko:K00864	Q63060	767	7.90E-80	Glycerol kinase OS=Rattus norvegicus GN=Gk PE=2 SV=1	PF00370//PF02782	FGGY family of carbohydrate kinases, N-terminal domain//FGGY family of carbohydrate kinases, C-terminal domain	GO:0071704//GO:0006796//GO:0005975	organic substance metabolic process//phosphate-containing compound metabolic process//carbohydrate metabolic process	GO:0016773//GO:0016301	phosphotransferase activity, alcohol group as acceptor//kinase activity	NA	NA	KOG2517	Ribulose kinase and related carbohydrate kinases
351	Cluster-49494.84399	1704	NA	NA	NA	NA	NA	NA	NA	NA	NA	NA	NA	NA	NA	NA	NA	NA	NA	NA	NA	NA	NA	NA	NA	NA	NA	NA	NA	NA
352	Cluster-23276.0	452	795557035	XP_011719291.1	677	9.20E-69	PREDICTED: leucine-rich repeat and fibronectin type-III domain-containing protein 4 isoform X1 [Macaca nemestrina]	767968733	XM_005274239.2	452	0	PREDICTED: Homo sapiens leucine rich repeat and fibronectin type III domain containing 4 (LRFN4), transcript variant X1, mRNA	K16357	LRFN4, SALM3	leucine-rich repeat and fibronectin type-III domain-containing protein 4	http://www.genome.jp/dbget-bin/www_bget?ko:K16357	Q6PJG9	677	3.80E-70	Leucine-rich repeat and fibronectin type-III domain-containing protein 4 OS=Homo sapiens GN=LRFN4 PE=1 SV=1	PF00560//PF13855	Leucine Rich Repeat//Leucine rich repeat	NA	NA	GO:0005515	protein binding	NA	NA	NA	NA
353	Cluster-49494.126513	378	NA	NA	NA	NA	NA	NA	NA	NA	NA	NA	NA	NA	NA	NA	NA	NA	NA	NA	NA	NA	NA	NA	NA	NA	NA	NA	NA	NA
354	Cluster-31554.0	210	NA	NA	NA	NA	NA	NA	NA	NA	NA	NA	NA	NA	NA	NA	NA	NA	NA	NA	NA	NA	NA	NA	NA	NA	NA	NA	NA	NA
355	Cluster-49494.84390	1934	NA	NA	NA	NA	NA	NA	NA	NA	NA	NA	NA	NA	NA	NA	NA	NA	NA	NA	PF00335	Tetraspanin family	NA	NA	NA	NA	GO:0016021	integral component of membrane	NA	NA
356	Cluster-49494.84391	1692	591363496	XP_007056652.1	168	3.60E-09	PREDICTED: kelch-like protein 23 [Chelonia mydas]	NA	NA	NA	NA	NA	NA	NA	NA	NA	Q6GQU2	143	1.20E-07	Kelch-like protein 23 OS=Mus musculus GN=Klhl23 PE=2 SV=1	PF00651	BTB/POZ domain	NA	NA	GO:0005515	protein binding	NA	NA	NA	NA
357	Cluster-49494.84392	1465	NA	NA	NA	NA	NA	NA	NA	NA	NA	NA	NA	NA	NA	NA	NA	NA	NA	NA	NA	NA	NA	NA	NA	NA	NA	NA	NA	NA
358	Cluster-49494.84393	1552	641657033	XP_008180191.1	1383	4.30E-150	PREDICTED: LOW QUALITY PROTEIN: DE-cadherin [Acyrthosiphon pisum]	NA	NA	NA	NA	NA	NA	NA	NA	NA	Q24298	1121	4.30E-121	DE-cadherin OS=Drosophila melanogaster GN=shg PE=1 SV=2	PF08515//PF00028//PF04824	Transforming growth factor beta type I GS-motif//Cadherin domain//Conserved region of Rad21 / Rec8 like protein	GO:0007178//GO:0016310//GO:0006468//GO:0009069//GO:0007156	transmembrane receptor protein serine/threonine kinase signaling pathway//phosphorylation//protein phosphorylation//serine family amino acid metabolic process//homophilic cell adhesion via plasma membrane adhesion molecules	GO:0004675//GO:0005524//GO:0005509	transmembrane receptor protein serine/threonine kinase activity//ATP binding//calcium ion binding	GO:0016020//GO:0000228	membrane//nuclear chromosome	NA	NA
359	Cluster-49494.84394	1883	NA	NA	NA	NA	NA	NA	NA	NA	NA	NA	NA	NA	NA	NA	NA	NA	NA	NA	NA	NA	NA	NA	NA	NA	NA	NA	NA	NA
360	Cluster-49494.84395	3560	391331182	XP_003740029.1	818	3.20E-84	PREDICTED: putative glycerol kinase 3-like [Metaseiulus occidentalis]	NA	NA	NA	NA	NA	K00864	glpK, GK	glycerol kinase	http://www.genome.jp/dbget-bin/www_bget?ko:K00864	Q14409	777	7.60E-81	Putative glycerol kinase 3 OS=Homo sapiens GN=GK3P PE=5 SV=2	PF02481//PF02782//PF12515	DNA recombination-mediator protein A//FGGY family of carbohydrate kinases, C-terminal domain//Ca2+-ATPase N terminal autoinhibitory domain	GO:0005975//GO:0009294	carbohydrate metabolic process//DNA mediated transformation	GO:0005516//GO:0016773	calmodulin binding//phosphotransferase activity, alcohol group as acceptor	NA	NA	KOG2517	Ribulose kinase and related carbohydrate kinases
361	Cluster-49494.84396	3997	528759784	EPY79443.1	592	5.90E-58	glycerol kinase-like protein [Camelus ferus]	NA	NA	NA	NA	NA	K00864	glpK, GK	glycerol kinase	http://www.genome.jp/dbget-bin/www_bget?ko:K00864	Q0IID9	523	2.40E-51	Glycerol kinase OS=Bos taurus GN=GK PE=2 SV=1	PF12515//PF02782	Ca2+-ATPase N terminal autoinhibitory domain//FGGY family of carbohydrate kinases, C-terminal domain	GO:0005975	carbohydrate metabolic process	GO:0005516//GO:0016773	calmodulin binding//phosphotransferase activity, alcohol group as acceptor	NA	NA	KOG2517	Ribulose kinase and related carbohydrate kinases
362	Cluster-49494.84397	3215	528759784	EPY79443.1	321	1.30E-26	glycerol kinase-like protein [Camelus ferus]	NA	NA	NA	NA	NA	K00864	glpK, GK	glycerol kinase	http://www.genome.jp/dbget-bin/www_bget?ko:K00864	P32190	280	2.90E-23	Glycerol kinase OS=Saccharomyces cerevisiae (strain ATCC 204508 / S288c) GN=GUT1 PE=3 SV=1	PF02782//PF12515	FGGY family of carbohydrate kinases, C-terminal domain//Ca2+-ATPase N terminal autoinhibitory domain	GO:0005975	carbohydrate metabolic process	GO:0016773//GO:0005516	phosphotransferase activity, alcohol group as acceptor//calmodulin binding	NA	NA	KOG2517	Ribulose kinase and related carbohydrate kinases
363	Cluster-36359.0	513	NA	NA	NA	NA	NA	641646391	KJ531993.1	94	1.22E-39	Kappaphycus striatus DNA marker EBGF01 genomic sequence	NA	NA	NA	NA	NA	NA	NA	NA	NA	NA	NA	NA	NA	NA	NA	NA	NA	NA
364	Cluster-49494.132228	355	NA	NA	NA	NA	NA	NA	NA	NA	NA	NA	NA	NA	NA	NA	NA	NA	NA	NA	PF00957//PF06422//PF02990//PF05399//PF07074//PF10717	Synaptobrevin//CDR ABC transporter//Endomembrane protein 70//Ectropic viral integration site 2A protein (EVI2A)//Translocon-associated protein, gamma subunit (TRAP-gamma)//Occlusion-derived virus envelope protein ODV-E18	GO:0006613//GO:0006810//GO:0016192	cotranslational protein targeting to membrane//transport//vesicle-mediated transport	GO:0005524//GO:0042626	ATP binding//ATPase activity, coupled to transmembrane movement of substances	GO:0005784//GO:0019031//GO:0030176//GO:0016021	Sec61 translocon complex//viral envelope//integral component of endoplasmic reticulum membrane//integral component of membrane	NA	NA
365	Cluster-9284.0	1540	766942262	XP_011503790.1	1563	5.80E-171	PREDICTED: vang-like protein 2-B [Ceratosolen solmsi marchali]>gi|766942264|ref|XP_011503791.1| PREDICTED: vang-like protein 2-B [Ceratosolen solmsi marchali]>gi|766942266|ref|XP_011503792.1| PREDICTED: vang-like protein 2-B [Ceratosolen solmsi marchali]	NA	NA	NA	NA	NA	K04510	VANGL	vang-like	http://www.genome.jp/dbget-bin/www_bget?ko:K04510	Q8TAA9	788	1.70E-82	Vang-like protein 1 OS=Homo sapiens GN=VANGL1 PE=1 SV=1	PF06638	Strabismus protein	GO:0007275	multicellular organismal development	NA	NA	GO:0016021	integral component of membrane	KOG3814	Signaling protein van gogh/strabismus
366	Cluster-36353.0	500	NA	NA	NA	NA	NA	NA	NA	NA	NA	NA	NA	NA	NA	NA	NA	NA	NA	NA	NA	NA	NA	NA	NA	NA	NA	NA	NA	NA
367	Cluster-49494.126517	557	NA	NA	NA	NA	NA	NA	NA	NA	NA	NA	NA	NA	NA	NA	NA	NA	NA	NA	NA	NA	NA	NA	NA	NA	NA	NA	NA	NA
368	Cluster-60228.0	517	NA	NA	NA	NA	NA	NA	NA	NA	NA	NA	NA	NA	NA	NA	NA	NA	NA	NA	PF00123	Peptide hormone	GO:0007165	signal transduction	GO:0005179	hormone activity	GO:0005576	extracellular region	NA	NA
369	Cluster-9876.0	326	NA	NA	NA	NA	NA	766932980	XM_011500434.1	34	1.69E-06	PREDICTED: Ceratosolen solmsi marchali phospholipid-transporting ATPase ID (LOC105362897), transcript variant X5, mRNA	NA	NA	NA	NA	NA	NA	NA	NA	PF05481	Mycobacterium 19 kDa lipoprotein antigen	NA	NA	NA	NA	GO:0016020	membrane	NA	NA
370	Cluster-49494.126518	2012	350534588	NP_001232958.1	408	6.40E-37	uncharacterized protein LOC100163104 [Acyrthosiphon pisum]>gi|239791517|dbj|BAH72213.1| ACYPI004212 [Acyrthosiphon pisum]	NA	NA	NA	NA	NA	K06971	K06971	uncharacterized protein	http://www.genome.jp/dbget-bin/www_bget?ko:K06971	Q1NZ26	313	2.70E-27	Uncharacterized protein F13E9.13, mitochondrial OS=Caenorhabditis elegans GN=F13E9.13 PE=3 SV=1	NA	NA	GO:0008152	metabolic process	GO:0003824	catalytic activity	NA	NA	NA	NA
371	Cluster-65436.0	412	NA	NA	NA	NA	NA	NA	NA	NA	NA	NA	NA	NA	NA	NA	NA	NA	NA	NA	NA	NA	NA	NA	NA	NA	NA	NA	NA	NA
372	Cluster-25347.1	797	NA	NA	NA	NA	NA	NA	NA	NA	NA	NA	NA	NA	NA	NA	NA	NA	NA	NA	NA	NA	NA	NA	NA	NA	NA	NA	NA	NA
373	Cluster-25347.0	669	NA	NA	NA	NA	NA	NA	NA	NA	NA	NA	NA	NA	NA	NA	NA	NA	NA	NA	NA	NA	NA	NA	NA	NA	NA	NA	NA	NA
374	Cluster-49494.132227	4271	265141846	ACY74454.1	490	4.20E-46	ribosomal protein L21 [Malo kingi]	302921497	XM_003053249.1	290	1.20E-147	Nectria haematococca mpVI 77-13-4 60S ribosomal protein L21, partial mRNA	K02889	RP-L21e, RPL21	large subunit ribosomal protein L21e	http://www.genome.jp/dbget-bin/www_bget?ko:K02889	Q9UUC1	544	9.50E-54	60S ribosomal protein L21-A OS=Schizosaccharomyces pombe (strain 972 / ATCC 24843) GN=rpl2101 PE=3 SV=1	PF00949//PF13374//PF09126//PF13176//PF01157	Peptidase S7, Flavivirus NS3 serine protease//Tetratricopeptide repeat//Restriction endonuclease NaeI//Tetratricopeptide repeat//Ribosomal protein L21e	GO:0006412//GO:0006308//GO:0042254//GO:0009307	translation//DNA catabolic process//ribosome biogenesis//DNA restriction-modification system	GO:0003724//GO:0005515//GO:0005524//GO:0009036//GO:0003723//GO:0003735	RNA helicase activity//protein binding//ATP binding//Type II site-specific deoxyribonuclease activity//RNA binding//structural constituent of ribosome	GO:0005622//GO:0009359//GO:0005840	intracellular//Type II site-specific deoxyribonuclease complex//ribosome	KOG1732	60S ribosomal protein L21
375	Cluster-40721.0	528	NA	NA	NA	NA	NA	NA	NA	NA	NA	NA	NA	NA	NA	NA	NA	NA	NA	NA	NA	NA	NA	NA	NA	NA	NA	NA	NA	NA
376	Cluster-45110.0	449	NA	NA	NA	NA	NA	NA	NA	NA	NA	NA	NA	NA	NA	NA	NA	NA	NA	NA	NA	NA	NA	NA	NA	NA	NA	NA	NA	NA
377	Cluster-20251.0	434	62914015	AAH29134.2	597	1.70E-59	C10orf47 protein, partial [Homo sapiens]	767959969	XM_011519439.1	418	0	PREDICTED: Homo sapiens proline and serine rich 2 (PROSER2), transcript variant X2, mRNA	NA	NA	NA	NA	Q86WR7	597	6.90E-61	Proline and serine-rich protein 2 OS=Homo sapiens GN=PROSER2 PE=1 SV=2	NA	NA	NA	NA	NA	NA	NA	NA	NA	NA
378	Cluster-10592.0	495	NA	NA	NA	NA	NA	NA	NA	NA	NA	NA	NA	NA	NA	NA	NA	NA	NA	NA	NA	NA	NA	NA	NA	NA	NA	NA	NA	NA
379	Cluster-63729.1	1166	NA	NA	NA	NA	NA	NA	NA	NA	NA	NA	NA	NA	NA	NA	NA	NA	NA	NA	NA	NA	NA	NA	NA	NA	NA	NA	NA	NA
380	Cluster-63729.0	442	NA	NA	NA	NA	NA	NA	NA	NA	NA	NA	NA	NA	NA	NA	NA	NA	NA	NA	NA	NA	NA	NA	NA	NA	NA	NA	NA	NA
381	Cluster-46569.0	571	426386543	XP_004059743.1	559	5.60E-55	PREDICTED: pleckstrin homology domain-containing family J member 1 isoform 1 [Gorilla gorilla gorilla]>gi|694972142|ref|XP_009432592.1| PREDICTED: pleckstrin homology domain-containing family J member 1 isoform X2 [Pan troglodytes]	92447110	BC078672.1	550	0	Homo sapiens pleckstrin homology domain containing, family J member 1, mRNA (cDNA clone IMAGE:4025377), **** WARNING: chimeric clone ****	NA	NA	NA	NA	Q9NW61	560	1.80E-56	Pleckstrin homology domain-containing family J member 1 OS=Homo sapiens GN=PLEKHJ1 PE=2 SV=1	NA	NA	NA	NA	NA	NA	NA	NA	NA	NA
382	Cluster-49494.137236	321	NA	NA	NA	NA	NA	NA	NA	NA	NA	NA	NA	NA	NA	NA	NA	NA	NA	NA	NA	NA	NA	NA	NA	NA	NA	NA	NA	NA
383	Cluster-49494.137235	283	NA	NA	NA	NA	NA	NA	NA	NA	NA	NA	NA	NA	NA	NA	NA	NA	NA	NA	NA	NA	NA	NA	NA	NA	NA	NA	NA	NA
384	Cluster-49494.137234	459	NA	NA	NA	NA	NA	NA	NA	NA	NA	NA	NA	NA	NA	NA	NA	NA	NA	NA	NA	NA	NA	NA	NA	NA	NA	NA	NA	NA
385	Cluster-49494.137233	716	NA	NA	NA	NA	NA	NA	NA	NA	NA	NA	NA	NA	NA	NA	NA	NA	NA	NA	NA	NA	NA	NA	NA	NA	NA	NA	NA	NA
386	Cluster-49494.137232	654	195456966	XP_002075366.1	135	9.40E-06	GK15570 [Drosophila willistoni]>gi|194171451|gb|EDW86352.1| GK15570 [Drosophila willistoni]	NA	NA	NA	NA	NA	NA	NA	NA	NA	NA	NA	NA	NA	PF01290	Thymosin beta-4 family	GO:0007015	actin filament organization	GO:0003785	actin monomer binding	NA	NA	NA	NA
387	Cluster-21869.0	426	NA	NA	NA	NA	NA	NA	NA	NA	NA	NA	NA	NA	NA	NA	P9WM50	179	2.00E-12	Uncharacterized protein MT1298 OS=Mycobacterium tuberculosis (strain CDC 1551 / Oshkosh) GN=MT1298 PE=4 SV=1	PF00070//PF01494//PF07992//PF01266	Pyridine nucleotide-disulphide oxidoreductase//FAD binding domain//Pyridine nucleotide-disulphide oxidoreductase//FAD dependent oxidoreductase	GO:0055114	oxidation-reduction process	GO:0071949//GO:0016491	FAD binding//oxidoreductase activity	NA	NA	NA	NA
388	Cluster-49494.137230	1001	NA	NA	NA	NA	NA	NA	NA	NA	NA	NA	NA	NA	NA	NA	NA	NA	NA	NA	NA	NA	NA	NA	NA	NA	NA	NA	NA	NA
389	Cluster-23290.0	258	NA	NA	NA	NA	NA	NA	NA	NA	NA	NA	NA	NA	NA	NA	NA	NA	NA	NA	NA	NA	NA	NA	NA	NA	NA	NA	NA	NA
390	Cluster-49494.137239	1020	NA	NA	NA	NA	NA	NA	NA	NA	NA	NA	NA	NA	NA	NA	NA	NA	NA	NA	NA	NA	NA	NA	NA	NA	NA	NA	NA	NA
391	Cluster-49494.137238	307	NA	NA	NA	NA	NA	NA	NA	NA	NA	NA	NA	NA	NA	NA	NA	NA	NA	NA	NA	NA	NA	NA	NA	NA	NA	NA	NA	NA
392	Cluster-49494.129398	359	NA	NA	NA	NA	NA	NA	NA	NA	NA	NA	NA	NA	NA	NA	NA	NA	NA	NA	NA	NA	NA	NA	NA	NA	NA	NA	NA	NA
393	Cluster-49494.132225	2847	572315890	XP_006623586.1	2592	5.10E-290	PREDICTED: ras-specific guanine nucleotide-releasing factor 2-like isoform X4 [Apis dorsata]	808126724	XM_012310975.1	83	9.34E-33	PREDICTED: Bombus terrestris ras-specific guanine nucleotide-releasing factor 1-like (LOC100647186), transcript variant X3, mRNA	K04349	RASGRF1	Ras-specific guanine nucleotide-releasing factor 1	http://www.genome.jp/dbget-bin/www_bget?ko:K04349	Q13972	1654	1.20E-182	Ras-specific guanine nucleotide-releasing factor 1 OS=Homo sapiens GN=RASGRF1 PE=1 SV=2	PF00612//PF06160//PF00621	IQ calmodulin-binding motif//Septation ring formation regulator, EzrA//RhoGEF domain	GO:0043087//GO:0000921//GO:0035023	regulation of GTPase activity//septin ring assembly//regulation of Rho protein signal transduction	GO:0005089//GO:0005515	Rho guanyl-nucleotide exchange factor activity//protein binding	GO:0005940//GO:0016021	septin ring//integral component of membrane	NA	NA
394	Cluster-49494.150112	2011	817216521	XP_012284294.1	472	2.40E-44	PREDICTED: leucine-rich repeat serine/threonine-protein kinase 1 [Orussus abietinus]>gi|817216524|ref|XP_012284295.1| PREDICTED: leucine-rich repeat serine/threonine-protein kinase 1 [Orussus abietinus]>gi|817216526|ref|XP_012284296.1| PREDICTED: leucine-rich repeat serine/threonine-protein kinase 1 [Orussus abietinus]	NA	NA	NA	NA	NA	NA	NA	NA	NA	Q54KA7	157	3.40E-09	Ankyrin repeat, PH and SEC7 domain containing protein secG OS=Dictyostelium discoideum GN=secG PE=2 SV=1	PF00023//PF13606	Ankyrin repeat//Ankyrin repeat	NA	NA	GO:0005515	protein binding	NA	NA	NA	NA
395	Cluster-57205.2	1234	NA	NA	NA	NA	NA	NA	NA	NA	NA	NA	NA	NA	NA	NA	NA	NA	NA	NA	NA	NA	NA	NA	NA	NA	NA	NA	NA	NA
396	Cluster-49494.85049	422	145220604	ABP48077.1	204	6.00E-14	putative gag-pol protein [Drosophila ananassae]	NA	NA	NA	NA	NA	NA	NA	NA	NA	NA	NA	NA	NA	NA	NA	NA	NA	NA	NA	NA	NA	NA	NA
397	Cluster-49494.85048	5516	328714715	XP_003245432.1	1773	9.20E-195	PREDICTED: Fanconi anemia group J protein-like isoform X2 [Acyrthosiphon pisum]	NA	NA	NA	NA	NA	K15362	BRIP1, BACH1, FANCJ	fanconi anemia group J protein	http://www.genome.jp/dbget-bin/www_bget?ko:K15362	Q5SXJ3	1503	7.70E-165	Fanconi anemia group J protein homolog OS=Mus musculus GN=Brip1 PE=2 SV=1	PF06733//PF00096//PF13307//PF00270//PF04851//PF00176//PF01428//PF06777	DEAD_2//Zinc finger, C2H2 type//Helicase C-terminal domain//DEAD/DEAH box helicase//Type III restriction enzyme, res subunit//SNF2 family N-terminal domain//AN1-like Zinc finger//Helical and beta-bridge domain	GO:0006139	nucleobase-containing compound metabolic process	GO:0003677//GO:0005524//GO:0008026//GO:0046872//GO:0003676//GO:0004003//GO:0008270//GO:0016787//GO:0016818	DNA binding//ATP binding//ATP-dependent helicase activity//metal ion binding//nucleic acid binding//ATP-dependent DNA helicase activity//zinc ion binding//hydrolase activity//hydrolase activity, acting on acid anhydrides, in phosphorus-containing anhydrides	GO:0005634//GO:0005657	nucleus//replication fork	KOG1132	Helicase of the DEAD superfamily
398	Cluster-49494.85047	307	NA	NA	NA	NA	NA	NA	NA	NA	NA	NA	NA	NA	NA	NA	NA	NA	NA	NA	PF00229	TNF(Tumour Necrosis Factor) family	GO:0006955//GO:0007165	immune response//signal transduction	GO:0005164	tumor necrosis factor receptor binding	GO:0016020	membrane	NA	NA
399	Cluster-49494.85046	3627	NA	NA	NA	NA	NA	NA	NA	NA	NA	NA	NA	NA	NA	NA	NA	NA	NA	NA	NA	NA	NA	NA	NA	NA	NA	NA	NA	NA
400	Cluster-49494.85045	1475	328698336	XP_001946881.2	969	4.20E-102	PREDICTED: transmembrane protein 135-like isoform X1 [Acyrthosiphon pisum]	NA	NA	NA	NA	NA	NA	NA	NA	NA	Q6GQ39	461	1.40E-44	Transmembrane protein 135 OS=Xenopus laevis GN=tmem135 PE=2 SV=1	NA	NA	NA	NA	NA	NA	NA	NA	KOG1398	Uncharacterized conserved protein
401	Cluster-49494.85044	1568	662216770	XP_008482336.1	257	1.60E-19	PREDICTED: transmembrane protein 135-like [Diaphorina citri]	NA	NA	NA	NA	NA	NA	NA	NA	NA	Q3ZBE6	174	2.80E-11	Transmembrane protein 135 OS=Bos taurus GN=TMEM135 PE=2 SV=1	NA	NA	NA	NA	NA	NA	NA	NA	NA	NA
402	Cluster-49494.85043	1012	NA	NA	NA	NA	NA	NA	NA	NA	NA	NA	NA	NA	NA	NA	NA	NA	NA	NA	NA	NA	NA	NA	NA	NA	NA	NA	NA	NA
403	Cluster-49494.85042	1238	NA	NA	NA	NA	NA	NA	NA	NA	NA	NA	NA	NA	NA	NA	NA	NA	NA	NA	NA	NA	NA	NA	NA	NA	NA	NA	NA	NA
404	Cluster-49494.85041	6991	646716498	KDR19736.1	5884	0.00E+00	Putative U5 small nuclear ribonucleoprotein 200 kDa helicase [Zootermopsis nevadensis]	665820038	XM_008560688.1	719	0	PREDICTED: Microplitis demolitor putative U5 small nuclear ribonucleoprotein 200 kDa helicase (LOC103579330), transcript variant X2, mRNA	K12854	SNRNP200, BRR2	pre-mRNA-splicing helicase BRR2	http://www.genome.jp/dbget-bin/www_bget?ko:K12854	Q9VUV9	5485	0.00E+00	Putative U5 small nuclear ribonucleoprotein 200 kDa helicase OS=Drosophila melanogaster GN=l(3)72Ab PE=2 SV=4	PF00437//PF00580//PF03412//PF04851//PF00270//PF02562//PF00176//PF01695	Type II/IV secretion system protein//UvrD/REP helicase N-terminal domain//Peptidase C39 family//Type III restriction enzyme, res subunit//DEAD/DEAH box helicase//PhoH-like protein//SNF2 family N-terminal domain//IstB-like ATP binding protein	GO:0006508//GO:0006810	proteolysis//transport	GO:0003676//GO:0016787//GO:0005524//GO:0003677//GO:0008233	nucleic acid binding//hydrolase activity//ATP binding//DNA binding//peptidase activity	GO:0016021	integral component of membrane	KOG0951	RNA helicase BRR2, DEAD-box superfamily
405	Cluster-49494.85040	218	NA	NA	NA	NA	NA	NA	NA	NA	NA	NA	NA	NA	NA	NA	NA	NA	NA	NA	NA	NA	NA	NA	NA	NA	NA	NA	NA	NA
406	Cluster-49494.59583	3144	NA	NA	NA	NA	NA	NA	NA	NA	NA	NA	NA	NA	NA	NA	NA	NA	NA	NA	NA	NA	NA	NA	NA	NA	NA	NA	NA	NA
407	Cluster-62159.0	578	NA	NA	NA	NA	NA	NA	NA	NA	NA	NA	NA	NA	NA	NA	NA	NA	NA	NA	NA	NA	NA	NA	NA	NA	NA	NA	NA	NA
408	Cluster-27878.2	388	NA	NA	NA	NA	NA	NA	NA	NA	NA	NA	NA	NA	NA	NA	NA	NA	NA	NA	NA	NA	NA	NA	NA	NA	NA	NA	NA	NA
409	Cluster-27878.0	297	NA	NA	NA	NA	NA	NA	NA	NA	NA	NA	NA	NA	NA	NA	NA	NA	NA	NA	NA	NA	NA	NA	NA	NA	NA	NA	NA	NA
410	Cluster-9995.0	913	300795415	NP_001177976.1	399	3.20E-36	39S ribosomal protein L53, mitochondrial [Nasonia vitripennis]	NA	NA	NA	NA	NA	K17434	MRPL53	large subunit ribosomal protein L53	http://www.genome.jp/dbget-bin/www_bget?ko:K17434	Q96EL3	141	1.10E-07	39S ribosomal protein L53, mitochondrial OS=Homo sapiens GN=MRPL53 PE=1 SV=1	NA	NA	NA	NA	NA	NA	NA	NA	NA	NA
411	Cluster-30393.0	382	NA	NA	NA	NA	NA	NA	NA	NA	NA	NA	NA	NA	NA	NA	NA	NA	NA	NA	NA	NA	NA	NA	NA	NA	NA	NA	NA	NA
412	Cluster-32238.0	903	NA	NA	NA	NA	NA	NA	NA	NA	NA	NA	NA	NA	NA	NA	NA	NA	NA	NA	NA	NA	NA	NA	NA	NA	NA	NA	NA	NA
413	Cluster-56800.0	535	NA	NA	NA	NA	NA	NA	NA	NA	NA	NA	NA	NA	NA	NA	NA	NA	NA	NA	NA	NA	NA	NA	NA	NA	NA	NA	NA	NA
414	Cluster-51641.0	510	NA	NA	NA	NA	NA	NA	NA	NA	NA	NA	NA	NA	NA	NA	NA	NA	NA	NA	NA	NA	NA	NA	NA	NA	NA	NA	NA	NA
415	Cluster-14527.1	1404	645035954	XP_008216865.1	441	6.60E-41	PREDICTED: protein C21orf2 homolog isoform X2 [Nasonia vitripennis]	759078962	XM_011350983.1	76	3.54E-29	PREDICTED: Cerapachys biroi protein C21orf2 homolog (LOC105286208), transcript variant X5, mRNA	NA	NA	NA	NA	NA	NA	NA	NA	NA	NA	NA	NA	NA	NA	NA	NA	NA	NA
416	Cluster-23135.0	353	NA	NA	NA	NA	NA	NA	NA	NA	NA	NA	NA	NA	NA	NA	NA	NA	NA	NA	NA	NA	NA	NA	NA	NA	NA	NA	NA	NA
417	Cluster-34589.0	385	859781501	XP_012909874.1	475	2.10E-45	PREDICTED: unconventional myosin-XVB-like [Mustela putorius furo]	859781500	XM_013054420.1	269	4.70E-137	PREDICTED: Mustela putorius furo unconventional myosin-XVB-like (LOC101673256), mRNA	K10361	MYO15	myosin XV	http://www.genome.jp/dbget-bin/www_bget?ko:K10361	Q96JP2	297	3.70E-26	Unconventional myosin-XVB OS=Homo sapiens GN=MYO15B PE=1 SV=2	NA	NA	NA	NA	NA	NA	NA	NA	NA	NA
418	Cluster-38950.0	802	NA	NA	NA	NA	NA	685292801	XM_009139079.1	125	1.15E-56	PREDICTED: Brassica rapa cysteine-rich receptor-like protein kinase 17 (LOC103861377), mRNA	NA	NA	NA	NA	Q8L710	170	4.10E-11	Cysteine-rich receptor-like protein kinase 17 OS=Arabidopsis thaliana GN=CRK17 PE=2 SV=2	PF11770//PF06305//PF06965//PF00558	GRB2-binding adapter (GAPT)//Protein of unknown function (DUF1049)//Na+/H+ antiporter 1//Vpu protein	GO:0019076//GO:0006812//GO:0006814//GO:0006885//GO:0032801	viral release from host cell//cation transport//sodium ion transport//regulation of pH//receptor catabolic process	GO:0005261	cation channel activity	GO:0016021//GO:0005887//GO:0033644	integral component of membrane//integral component of plasma membrane//host cell membrane	NA	NA
419	Cluster-12483.1	1217	197245406	NP_001127797.1	1155	9.30E-124	translocase of inner mitochondrial membrane 50 homolog [Nasonia vitripennis]	NA	NA	NA	NA	NA	K17496	TIM50	mitochondrial import inner membrane translocase subunit TIM50	http://www.genome.jp/dbget-bin/www_bget?ko:K17496	Q9W4V8	839	1.70E-88	Mitochondrial import inner membrane translocase subunit TIM50-C OS=Drosophila melanogaster GN=ttm50 PE=2 SV=2	NA	NA	NA	NA	NA	NA	NA	NA	KOG2832	TFIIF-interacting CTD phosphatase, including NLI-interacting factor (involved in RNA polymerase II regulation)
420	Cluster-65611.0	748	NA	NA	NA	NA	NA	NA	NA	NA	NA	NA	NA	NA	NA	NA	NA	NA	NA	NA	NA	NA	NA	NA	NA	NA	NA	NA	NA	NA
421	Cluster-58313.0	580	645011635	XP_001601301.2	710	1.80E-72	PREDICTED: peroxisomal hydratase-dehydrogenase-epimerase [Nasonia vitripennis]	NA	NA	NA	NA	NA	K03331	DCXR	L-xylulose reductase	http://www.genome.jp/dbget-bin/www_bget?ko:K03331	Q91X52	484	1.20E-47	L-xylulose reductase OS=Mus musculus GN=Dcxr PE=2 SV=2	PF02254//PF01073//PF01370//PF00106	TrkA-N domain//3-beta hydroxysteroid dehydrogenase/isomerase family//NAD dependent epimerase/dehydratase family//short chain dehydrogenase	GO:0008152//GO:0008210//GO:0006694//GO:0008209//GO:0006813//GO:0008207//GO:0055114	metabolic process//estrogen metabolic process//steroid biosynthetic process//androgen metabolic process//potassium ion transport//C21-steroid hormone metabolic process//oxidation-reduction process	GO:0016491//GO:0003854//GO:0050662//GO:0003824//GO:0016616	oxidoreductase activity//3-beta-hydroxy-delta5-steroid dehydrogenase activity//coenzyme binding//catalytic activity//oxidoreductase activity, acting on the CH-OH group of donors, NAD or NADP as acceptor	NA	NA	KOG0725	Reductases with broad range of substrate specificities
422	Cluster-57948.0	588	NA	NA	NA	NA	NA	NA	NA	NA	NA	NA	NA	NA	NA	NA	NA	NA	NA	NA	NA	NA	NA	NA	NA	NA	NA	NA	NA	NA
423	Cluster-49494.143515	3355	NA	NA	NA	NA	NA	NA	NA	NA	NA	NA	NA	NA	NA	NA	NA	NA	NA	NA	PF06459//PF05808	Ryanodine Receptor TM 4-6//Podoplanin	GO:0006816//GO:0006874	calcium ion transport//cellular calcium ion homeostasis	GO:0005219	ryanodine-sensitive calcium-release channel activity	GO:0005622//GO:0016021	intracellular//integral component of membrane	NA	NA
424	Cluster-34408.0	334	NA	NA	NA	NA	NA	NA	NA	NA	NA	NA	NA	NA	NA	NA	NA	NA	NA	NA	NA	NA	NA	NA	NA	NA	NA	NA	NA	NA
425	Cluster-51301.0	550	NA	NA	NA	NA	NA	NA	NA	NA	NA	NA	NA	NA	NA	NA	NA	NA	NA	NA	NA	NA	NA	NA	NA	NA	NA	NA	NA	NA
426	Cluster-12311.0	364	751454901	XP_011181946.1	308	4.50E-26	PREDICTED: 28S ribosomal protein S21, mitochondrial [Bactrocera cucurbitae]>gi|751797644|ref|XP_011208698.1| PREDICTED: 28S ribosomal protein S21, mitochondrial [Bactrocera dorsalis]	NA	NA	NA	NA	NA	K02970	RP-S21, MRPS21, rpsU	small subunit ribosomal protein S21	http://www.genome.jp/dbget-bin/www_bget?ko:K02970	P82921	199	8.10E-15	28S ribosomal protein S21, mitochondrial OS=Homo sapiens GN=MRPS21 PE=1 SV=2	PF01165	Ribosomal protein S21	GO:0042254//GO:0006412	ribosome biogenesis//translation	GO:0003735	structural constituent of ribosome	GO:0005840	ribosome	NA	NA
427	Cluster-49494.122980	267	NA	NA	NA	NA	NA	NA	NA	NA	NA	NA	NA	NA	NA	NA	NA	NA	NA	NA	NA	NA	NA	NA	NA	NA	NA	NA	NA	NA
428	Cluster-10797.0	479	NA	NA	NA	NA	NA	NA	NA	NA	NA	NA	NA	NA	NA	NA	NA	NA	NA	NA	PF02724//PF06105//PF02932	CDC45-like protein//Aph-1 protein//Neurotransmitter-gated ion-channel transmembrane region	GO:0006811//GO:0006270//GO:0043085//GO:0016485	ion transport//DNA replication initiation//positive regulation of catalytic activity//protein processing	NA	NA	GO:0016020//GO:0016021	membrane//integral component of membrane	NA	NA
429	Cluster-49494.45429	702	NA	NA	NA	NA	NA	NA	NA	NA	NA	NA	NA	NA	NA	NA	NA	NA	NA	NA	NA	NA	NA	NA	NA	NA	NA	NA	NA	NA
430	Cluster-49494.45428	986	NA	NA	NA	NA	NA	NA	NA	NA	NA	NA	NA	NA	NA	NA	NA	NA	NA	NA	NA	NA	NA	NA	NA	NA	NA	NA	NA	NA
431	Cluster-60000.2	2112	NA	NA	NA	NA	NA	NA	NA	NA	NA	NA	NA	NA	NA	NA	NA	NA	NA	NA	NA	NA	NA	NA	NA	NA	NA	NA	NA	NA
432	Cluster-49494.98339	2642	156554601	XP_001604661.1	678	4.10E-68	PREDICTED: sorting nexin-7-like [Nasonia vitripennis]	NA	NA	NA	NA	NA	K17921	SNX7_30	sorting nexin-7/30	http://www.genome.jp/dbget-bin/www_bget?ko:K17921	Q28E02	458	5.50E-44	Sorting nexin-30 OS=Xenopus tropicalis GN=snx30 PE=2 SV=1	PF00787	PX domain	NA	NA	GO:0035091	phosphatidylinositol binding	NA	NA	KOG2273	Membrane coat complex Retromer, subunit VPS5/SNX1, Sorting nexins, and related PX domain-containing proteins
433	Cluster-49494.143514	2502	NA	NA	NA	NA	NA	NA	NA	NA	NA	NA	NA	NA	NA	NA	NA	NA	NA	NA	NA	NA	NA	NA	NA	NA	NA	NA	NA	NA
434	Cluster-49494.50040	674	NA	NA	NA	NA	NA	NA	NA	NA	NA	NA	NA	NA	NA	NA	NA	NA	NA	NA	NA	NA	NA	NA	NA	NA	NA	NA	NA	NA
435	Cluster-28843.0	1225	NA	NA	NA	NA	NA	NA	NA	NA	NA	NA	NA	NA	NA	NA	NA	NA	NA	NA	NA	NA	NA	NA	NA	NA	NA	NA	NA	NA
436	Cluster-30764.0	659	NA	NA	NA	NA	NA	615436424	XM_007590233.1	260	8.40E-132	Colletotrichum fioriniae PJ7 GPR1/FUN34/yaaH family protein mRNA	NA	NA	NA	NA	Q5B2K4	192	9.60E-14	Acetate permease A OS=Emericella nidulans (strain FGSC A4 / ATCC 38163 / CBS 112.46 / NRRL 194 / M139) GN=acpA PE=2 SV=1	PF01184	GPR1/FUN34/yaaH family	NA	NA	NA	NA	GO:0016021	integral component of membrane	NA	NA
437	Cluster-49494.122989	1755	646703585	KDR12196.1	845	1.20E-87	hypothetical protein L798_13932 [Zootermopsis nevadensis]	NA	NA	NA	NA	NA	K10761	THG1	tRNA(His) guanylyltransferase	http://www.genome.jp/dbget-bin/www_bget?ko:K10761	Q9CY52	708	3.70E-73	Probable tRNA(His) guanylyltransferase OS=Mus musculus GN=Thg1l PE=2 SV=1	PF04446	tRNAHis guanylyltransferase	GO:0006400	tRNA modification	GO:0008193//GO:0000287	tRNA guanylyltransferase activity//magnesium ion binding	NA	NA	KOG2721	Uncharacterized conserved protein
438	Cluster-49494.14643	407	2072948	AAC51261.1	703	8.00E-72	putative p150 [Homo sapiens]	17381377	AL596133.6	386	0	Human DNA sequence from clone RP11-192B19 on chromosome 1, complete sequence	NA	NA	NA	NA	O00370	697	1.60E-72	LINE-1 retrotransposable element ORF2 protein OS=Homo sapiens PE=1 SV=1	NA	NA	NA	NA	NA	NA	NA	NA	NA	NA
439	Cluster-49250.0	409	NA	NA	NA	NA	NA	NA	NA	NA	NA	NA	NA	NA	NA	NA	NA	NA	NA	NA	NA	NA	NA	NA	NA	NA	NA	NA	NA	NA
440	Cluster-49494.122988	969	NA	NA	NA	NA	NA	NA	NA	NA	NA	NA	NA	NA	NA	NA	NA	NA	NA	NA	NA	NA	NA	NA	NA	NA	NA	NA	NA	NA
441	Cluster-28942.0	722	541046890	ERG85655.1	300	7.60E-25	hypothetical protein ASU_03439 [Ascaris suum]	NA	NA	NA	NA	NA	NA	NA	NA	NA	Q09896	309	2.80E-27	Probable mitochondrial pyruvate carrier 2 OS=Schizosaccharomyces pombe (strain 972 / ATCC 24843) GN=mpc2 PE=3 SV=1	PF03650	Uncharacterised protein family (UPF0041)	GO:0006850	mitochondrial pyruvate transport	NA	NA	GO:0005743	mitochondrial inner membrane	KOG1589	Uncharacterized conserved protein
442	Cluster-49494.46393	916	NA	NA	NA	NA	NA	NA	NA	NA	NA	NA	NA	NA	NA	NA	NA	NA	NA	NA	PF08916	Phenylalanine zipper	GO:0007165//GO:0035556	signal transduction//intracellular signal transduction	GO:0004871	signal transducer activity	NA	NA	NA	NA
443	Cluster-49494.46390	559	NA	NA	NA	NA	NA	NA	NA	NA	NA	NA	NA	NA	NA	NA	NA	NA	NA	NA	NA	NA	NA	NA	NA	NA	NA	NA	NA	NA
444	Cluster-49494.98332	583	NA	NA	NA	NA	NA	NA	NA	NA	NA	NA	NA	NA	NA	NA	NA	NA	NA	NA	NA	NA	NA	NA	NA	NA	NA	NA	NA	NA
445	Cluster-30032.0	236	NA	NA	NA	NA	NA	NA	NA	NA	NA	NA	NA	NA	NA	NA	NA	NA	NA	NA	NA	NA	NA	NA	NA	NA	NA	NA	NA	NA
446	Cluster-30032.1	453	NA	NA	NA	NA	NA	NA	NA	NA	NA	NA	NA	NA	NA	NA	NA	NA	NA	NA	PF02993//PF04625	Minor capsid protein VI//DEC-1 protein, N-terminal region	GO:0007304	chorion-containing eggshell formation	GO:0005213	structural constituent of chorion	GO:0019028//GO:0005576//GO:0042600	viral capsid//extracellular region//chorion	NA	NA
447	Cluster-30032.2	627	NA	NA	NA	NA	NA	NA	NA	NA	NA	NA	NA	NA	NA	NA	P36110	130	1.40E-06	Protein PRY2 OS=Saccharomyces cerevisiae (strain ATCC 204508 / S288c) GN=PRY2 PE=1 SV=1	NA	NA	NA	NA	NA	NA	NA	NA	KOG3017	Defense-related protein containing SCP domain
448	Cluster-3203.0	1152	289177129	NP_001165981.1	841	2.30E-87	cytochrome P450 4AB14 precursor [Nasonia vitripennis]	NA	NA	NA	NA	NA	K15001	CYP4	cytochrome P450, family 4	http://www.genome.jp/dbget-bin/www_bget?ko:K15001	P29981	559	4.70E-56	Cytochrome P450 4C1 OS=Blaberus discoidalis GN=CYP4C1 PE=2 SV=1	PF00067//PF02538	Cytochrome P450//Hydantoinase B/oxoprolinase	GO:0055114	oxidation-reduction process	GO:0003824//GO:0016705//GO:0005506//GO:0020037	catalytic activity//oxidoreductase activity, acting on paired donors, with incorporation or reduction of molecular oxygen//iron ion binding//heme binding	NA	NA	NA	NA
449	Cluster-30032.4	226	NA	NA	NA	NA	NA	NA	NA	NA	NA	NA	NA	NA	NA	NA	NA	NA	NA	NA	NA	NA	NA	NA	NA	NA	NA	NA	NA	NA
450	Cluster-30032.5	643	NA	NA	NA	NA	NA	768311755	CP010983.1	153	2.48E-72	Verticillium dahliae VdLs.17 chromosome 4, complete sequence	NA	NA	NA	NA	NA	NA	NA	NA	PF07544//PF01496	RNA polymerase II transcription mediator complex subunit 9//V-type ATPase 116kDa subunit family	GO:0015991//GO:0015992//GO:0006357	ATP hydrolysis coupled proton transport//proton transport//regulation of transcription from RNA polymerase II promoter	GO:0001104//GO:0015078	RNA polymerase II transcription cofactor activity//hydrogen ion transmembrane transporter activity	GO:0033179//GO:0016592	proton-transporting V-type ATPase, V0 domain//mediator complex	NA	NA
451	Cluster-30032.6	316	NA	NA	NA	NA	NA	NA	NA	NA	NA	NA	NA	NA	NA	NA	NA	NA	NA	NA	NA	NA	NA	NA	NA	NA	NA	NA	NA	NA
452	Cluster-30032.7	302	NA	NA	NA	NA	NA	NA	NA	NA	NA	NA	NA	NA	NA	NA	NA	NA	NA	NA	NA	NA	NA	NA	NA	NA	NA	NA	NA	NA
453	Cluster-30032.8	820	NA	NA	NA	NA	NA	NA	NA	NA	NA	NA	NA	NA	NA	NA	NA	NA	NA	NA	NA	NA	NA	NA	NA	NA	NA	NA	NA	NA
454	Cluster-30032.9	452	NA	NA	NA	NA	NA	NA	NA	NA	NA	NA	NA	NA	NA	NA	NA	NA	NA	NA	PF04625	DEC-1 protein, N-terminal region	GO:0007304	chorion-containing eggshell formation	GO:0005213	structural constituent of chorion	GO:0005576//GO:0042600	extracellular region//chorion	NA	NA
455	Cluster-49494.263	846	NA	NA	NA	NA	NA	NA	NA	NA	NA	NA	NA	NA	NA	NA	NA	NA	NA	NA	NA	NA	NA	NA	NA	NA	NA	NA	NA	NA
456	Cluster-49494.14646	808	NA	NA	NA	NA	NA	NA	NA	NA	NA	NA	NA	NA	NA	NA	NA	NA	NA	NA	PF00957	Synaptobrevin	GO:0016192	vesicle-mediated transport	NA	NA	GO:0016021	integral component of membrane	NA	NA
457	Cluster-49494.4757	1982	NA	NA	NA	NA	NA	NA	NA	NA	NA	NA	NA	NA	NA	NA	NA	NA	NA	NA	NA	NA	NA	NA	NA	NA	NA	NA	NA	NA
458	Cluster-49494.4756	1983	NA	NA	NA	NA	NA	NA	NA	NA	NA	NA	NA	NA	NA	NA	NA	NA	NA	NA	NA	NA	NA	NA	NA	NA	NA	NA	NA	NA
459	Cluster-49494.4755	651	NA	NA	NA	NA	NA	NA	NA	NA	NA	NA	NA	NA	NA	NA	NA	NA	NA	NA	NA	NA	NA	NA	NA	NA	NA	NA	NA	NA
460	Cluster-49494.4754	469	645006935	XP_008204990.1	320	2.40E-27	PREDICTED: nuclear migration protein nudC isoform X1 [Nasonia vitripennis]	795416163	XR_994475.1	47	1.49E-13	PREDICTED: Macaca nemestrina nuclear migration protein nudC pseudogene (LOC105492659), misc_RNA	NA	NA	NA	NA	Q9Y266	204	2.80E-15	Nuclear migration protein nudC OS=Homo sapiens GN=NUDC PE=1 SV=1	PF02590//PF11538//PF01985	Predicted SPOUT methyltransferase//Snurportin1//CRS1 / YhbY (CRM) domain	GO:0006364	rRNA processing	GO:0008168//GO:0005515//GO:0003723	methyltransferase activity//protein binding//RNA binding	GO:0005737	cytoplasm	NA	NA
461	Cluster-49494.4753	1476	66518451	XP_391855.2	1151	3.30E-123	PREDICTED: nuclear migration protein nudC-like [Apis mellifera]	766935640	XM_011501892.1	290	4.07E-148	PREDICTED: Ceratosolen solmsi marchali nuclear migration protein nudC (LOC105364043), mRNA	NA	NA	NA	NA	Q9Y266	824	1.10E-86	Nuclear migration protein nudC OS=Homo sapiens GN=NUDC PE=1 SV=1	PF02590//PF01080	Predicted SPOUT methyltransferase//Presenilin	GO:0006364	rRNA processing	GO:0004190//GO:0008168	aspartic-type endopeptidase activity//methyltransferase activity	GO:0016021//GO:0005737	integral component of membrane//cytoplasm	KOG2265	Nuclear distribution protein NUDC
462	Cluster-49494.4752	694	NA	NA	NA	NA	NA	NA	NA	NA	NA	NA	NA	NA	NA	NA	NA	NA	NA	NA	NA	NA	NA	NA	NA	NA	NA	NA	NA	NA
463	Cluster-49494.4751	734	NA	NA	NA	NA	NA	NA	NA	NA	NA	NA	NA	NA	NA	NA	NA	NA	NA	NA	NA	NA	NA	NA	NA	NA	NA	NA	NA	NA
464	Cluster-49494.4750	887	NA	NA	NA	NA	NA	NA	NA	NA	NA	NA	NA	NA	NA	NA	NA	NA	NA	NA	NA	NA	NA	NA	NA	NA	NA	NA	NA	NA
465	Cluster-11557.0	903	345491709	XP_003426690.1	831	2.60E-86	PREDICTED: 4-coumarateNACoA ligase 1-like [Nasonia vitripennis]>gi|645020643|ref|XP_008207243.1| PREDICTED: 4-coumarateNACoA ligase 1-like [Nasonia vitripennis]>gi|645020645|ref|XP_008207244.1| PREDICTED: 4-coumarateNACoA ligase 1-like [Nasonia vitripennis]	NA	NA	NA	NA	NA	NA	NA	NA	NA	Q27757	506	5.10E-50	Luciferin 4-monooxygenase OS=Photuris pennsylvanica PE=2 SV=2	PF00501	AMP-binding enzyme	GO:0008152	metabolic process	GO:0003824	catalytic activity	NA	NA	KOG1176	Acyl-CoA synthetase
466	Cluster-49494.4759	403	NA	NA	NA	NA	NA	NA	NA	NA	NA	NA	NA	NA	NA	NA	NA	NA	NA	NA	NA	NA	NA	NA	NA	NA	NA	NA	NA	NA
467	Cluster-49494.4758	466	NA	NA	NA	NA	NA	NA	NA	NA	NA	NA	NA	NA	NA	NA	NA	NA	NA	NA	NA	NA	NA	NA	NA	NA	NA	NA	NA	NA
468	Cluster-53489.0	397	202549	AAA40620.1	712	7.10E-73	iodothyronine 5' monodeiodinase, partial [Rattus norvegicus]	815891049	NM_012998.2	397	0	Rattus norvegicus prolyl 4-hydroxylase, beta polypeptide (P4hb), mRNA	K09580	PDIA1, P4HB	protein disulfide-isomerase A1	http://www.genome.jp/dbget-bin/www_bget?ko:K09580	P04785	712	2.90E-74	Protein disulfide-isomerase OS=Rattus norvegicus GN=P4hb PE=1 SV=2	PF12285//PF00578//PF08534//PF00085//PF00462	Protein of unknown function (DUF3621)//AhpC/TSA family//Redoxin//Thioredoxin//Glutaredoxin	GO:0055114//GO:0006118//GO:0045454	oxidation-reduction process//obsolete electron transport//cell redox homeostasis	GO:0070008//GO:0004252//GO:0015035//GO:0016491//GO:0016209//GO:0009055	serine-type exopeptidase activity//serine-type endopeptidase activity//protein disulfide oxidoreductase activity//oxidoreductase activity//antioxidant activity//electron carrier activity	NA	NA	KOG0190	Protein disulfide isomerase (prolyl 4-hydroxylase beta subunit)
469	Cluster-49494.165006	648	NA	NA	NA	NA	NA	NA	NA	NA	NA	NA	NA	NA	NA	NA	NA	NA	NA	NA	PF10863	Protein of unknown function (DUF2702)	GO:0042274	ribosomal small subunit biogenesis	NA	NA	GO:0030686	90S preribosome	NA	NA
470	Cluster-49494.46398	586	NA	NA	NA	NA	NA	NA	NA	NA	NA	NA	NA	NA	NA	NA	NA	NA	NA	NA	NA	NA	NA	NA	NA	NA	NA	NA	NA	NA
471	Cluster-49494.143511	6908	754341860	XP_004364985.2	3833	0.00E+00	fatty acid synthase beta subunit [Capsaspora owczarzaki ATCC 30864]>gi|765547839|gb|KJE88460.1| fatty acid synthase beta subunit [Capsaspora owczarzaki ATCC 30864]	302882310	XM_003040020.1	2185	0	Nectria haematococca mpVI 77-13-4 predicted protein, mRNA	K12623	LSM4	U6 snRNA-associated Sm-like protein LSm4	http://www.genome.jp/dbget-bin/www_bget?ko:K12623	P78615	7125	0.00E+00	Fatty acid synthase subunit alpha OS=Emericella nidulans GN=fasA PE=3 SV=1	PF08032//PF01648//PF11770	RNA 2'-O ribose methyltransferase substrate binding//4'-phosphopantetheinyl transferase superfamily//GRB2-binding adapter (GAPT)	GO:0015940	pantothenate biosynthetic process	GO:0008897//GO:0008168//GO:0000287	holo-[acyl-carrier-protein] synthase activity//methyltransferase activity//magnesium ion binding	GO:0016021	integral component of membrane	KOG3293	Small nuclear ribonucleoprotein (snRNP)
472	Cluster-22789.0	575	NA	NA	NA	NA	NA	NA	NA	NA	NA	NA	NA	NA	NA	NA	NA	NA	NA	NA	PF05843//PF13292	Suppressor of forked protein (Suf)//1-deoxy-D-xylulose-5-phosphate synthase	GO:0006694//GO:0016114//GO:0006397	steroid biosynthetic process//terpenoid biosynthetic process//mRNA processing	GO:0008661	1-deoxy-D-xylulose-5-phosphate synthase activity	GO:0005634	nucleus	NA	NA
473	Cluster-49494.46399	1473	NA	NA	NA	NA	NA	NA	NA	NA	NA	NA	NA	NA	NA	NA	NA	NA	NA	NA	PF01414	Delta serrate ligand	GO:0007154	cell communication	NA	NA	GO:0016020	membrane	NA	NA
474	Cluster-49494.165003	386	NA	NA	NA	NA	NA	NA	NA	NA	NA	NA	NA	NA	NA	NA	NA	NA	NA	NA	NA	NA	NA	NA	NA	NA	NA	NA	NA	NA
475	Cluster-15323.0	977	156538727	XP_001607836.1	718	3.50E-73	PREDICTED: glucose dehydrogenase [FAD, quinone]-like [Nasonia vitripennis]	NA	NA	NA	NA	NA	NA	NA	NA	NA	P18172	482	3.40E-47	Glucose dehydrogenase [FAD, quinone] OS=Drosophila pseudoobscura pseudoobscura GN=Gld PE=3 SV=4	PF05834//PF01266//PF02254//PF07992//PF00732//PF02558	Lycopene cyclase protein//FAD dependent oxidoreductase//TrkA-N domain//Pyridine nucleotide-disulphide oxidoreductase//GMC oxidoreductase//Ketopantoate reductase PanE/ApbA	GO:0055114//GO:0006813//GO:0015940//GO:0016117	oxidation-reduction process//potassium ion transport//pantothenate biosynthetic process//carotenoid biosynthetic process	GO:0016614//GO:0016491//GO:0008677//GO:0050660//GO:0016705	oxidoreductase activity, acting on CH-OH group of donors//oxidoreductase activity//2-dehydropantoate 2-reductase activity//flavin adenine dinucleotide binding//oxidoreductase activity, acting on paired donors, with incorporation or reduction of molecular oxygen	NA	NA	NA	NA
476	Cluster-60797.0	272	NA	NA	NA	NA	NA	NA	NA	NA	NA	NA	NA	NA	NA	NA	NA	NA	NA	NA	NA	NA	NA	NA	NA	NA	NA	NA	NA	NA
477	Cluster-64212.0	741	NA	NA	NA	NA	NA	NA	NA	NA	NA	NA	NA	NA	NA	NA	NA	NA	NA	NA	NA	NA	NA	NA	NA	NA	NA	NA	NA	NA
478	Cluster-49494.165000	375	NA	NA	NA	NA	NA	NA	NA	NA	NA	NA	NA	NA	NA	NA	NA	NA	NA	NA	NA	NA	NA	NA	NA	NA	NA	NA	NA	NA
479	Cluster-60036.0	1009	NA	NA	NA	NA	NA	NA	NA	NA	NA	NA	NA	NA	NA	NA	NA	NA	NA	NA	NA	NA	NA	NA	NA	NA	NA	NA	NA	NA
480	Cluster-31410.0	363	823398304	XP_012416256.1	213	4.70E-15	PREDICTED: arginine/serine-rich coiled-coil protein 2 isoform X4 [Odobenus rosmarus divergens]	767975166	XM_011538689.1	363	0	PREDICTED: Homo sapiens arginine/serine-rich coiled-coil 2 (RSRC2), transcript variant X5, mRNA	NA	NA	NA	NA	Q7L4I2	213	1.90E-16	Arginine/serine-rich coiled-coil protein 2 OS=Homo sapiens GN=RSRC2 PE=1 SV=1	NA	NA	NA	NA	NA	NA	NA	NA	NA	NA
481	Cluster-23680.0	961	156541566	XP_001600489.1	970	2.10E-102	PREDICTED: protein YIPF5 [Nasonia vitripennis]	645029509	XM_001600439.3	181	1.03E-87	PREDICTED: Nasonia vitripennis protein YIPF5 (LOC100114575), mRNA	NA	NA	NA	NA	Q5XID0	338	1.60E-30	Protein YIPF5 OS=Rattus norvegicus GN=Yipf5 PE=2 SV=1	PF04893	Yip1 domain	NA	NA	NA	NA	GO:0016020	membrane	KOG3103	Rab GTPase interacting factor, Golgi membrane protein
482	Cluster-66019.0	1570	NA	NA	NA	NA	NA	NA	NA	NA	NA	NA	NA	NA	NA	NA	NA	NA	NA	NA	PF00165	Bacterial regulatory helix-turn-helix proteins, AraC family	GO:0006355	regulation of transcription, DNA-templated	GO:0003700//GO:0043565	transcription factor activity, sequence-specific DNA binding//sequence-specific DNA binding	GO:0005667	transcription factor complex	NA	NA
483	Cluster-50344.0	591	NA	NA	NA	NA	NA	NA	NA	NA	NA	NA	NA	NA	NA	NA	NA	NA	NA	NA	NA	NA	NA	NA	NA	NA	NA	NA	NA	NA
484	Cluster-49494.134157	1281	431904109	ELK09531.1	1163	1.20E-124	Synaptopodin 2-like protein [Pteropus alecto]	545870568	XM_005671089.1	1281	0	PREDICTED: Sus scrofa myozenin 1 (MYOZ1), transcript variant X1, mRNA	NA	NA	NA	NA	Q4PS85	701	1.80E-72	Myozenin-1 OS=Sus scrofa GN=MYOZ1 PE=2 SV=1	NA	NA	NA	NA	NA	NA	NA	NA	NA	NA
485	Cluster-49494.134156	8056	594670312	XP_007183120.1	13506	0.00E+00	PREDICTED: nebulin isoform X2 [Balaenoptera acutorostrata scammoni]	594670329	XM_007183067.1	6400	0	PREDICTED: Balaenoptera acutorostrata scammoni nebulin (NEB), transcript variant X11, mRNA	K18267	NEB	nebulin	http://www.genome.jp/dbget-bin/www_bget?ko:K18267	P20929	12216	0.00E+00	Nebulin OS=Homo sapiens GN=NEB PE=1 SV=5	PF00831//PF07925	Ribosomal L29 protein//Reovirus RNA-dependent RNA polymerase lambda 3	GO:0006144//GO:0032774//GO:0042254//GO:0006412	purine nucleobase metabolic process//RNA biosynthetic process//ribosome biogenesis//translation	GO:0003735//GO:0003723//GO:0003968	structural constituent of ribosome//RNA binding//RNA-directed RNA polymerase activity	GO:0005840//GO:0019013//GO:0005622//GO:0031379	ribosome//viral nucleocapsid//intracellular//RNA-directed RNA polymerase complex	NA	NA
486	Cluster-49494.134155	2750	755758872	XP_011283583.1	3408	0.00E+00	PREDICTED: nebulin isoform X16 [Felis catus]	594670339	XM_007183072.1	1995	0	PREDICTED: Balaenoptera acutorostrata scammoni nebulin (NEB), transcript variant X16, mRNA	K18267	NEB	nebulin	http://www.genome.jp/dbget-bin/www_bget?ko:K18267	P20929	2374	3.80E-266	Nebulin OS=Homo sapiens GN=NEB PE=1 SV=5	PF00348//PF14604//PF00018	Polyprenyl synthetase//Variant SH3 domain//SH3 domain	GO:0008299	isoprenoid biosynthetic process	GO:0005515	protein binding	NA	NA	KOG1702	Nebulin repeat protein
487	Cluster-49494.134154	572	634832643	XP_007933468.1	714	6.00E-73	PREDICTED: LOW QUALITY PROTEIN: zinc finger protein 106 [Orycteropus afer afer]	545801082	XM_003353388.3	569	0	PREDICTED: Sus scrofa zinc finger protein 106 (ZNF106), transcript variant X1, mRNA	NA	NA	NA	NA	Q9H2Y7	710	7.10E-74	Zinc finger protein 106 OS=Homo sapiens GN=ZNF106 PE=1 SV=1	NA	NA	NA	NA	NA	NA	NA	NA	NA	NA
488	Cluster-49494.134153	267	NA	NA	NA	NA	NA	NA	NA	NA	NA	NA	NA	NA	NA	NA	NA	NA	NA	NA	NA	NA	NA	NA	NA	NA	NA	NA	NA	NA
489	Cluster-49494.134152	503	NA	NA	NA	NA	NA	NA	NA	NA	NA	NA	NA	NA	NA	NA	NA	NA	NA	NA	NA	NA	NA	NA	NA	NA	NA	NA	NA	NA
490	Cluster-49494.134151	6610	328714625	XP_003245413.1	485	2.50E-45	PREDICTED: solute carrier family 46 member 3-like [Acyrthosiphon pisum]	NA	NA	NA	NA	NA	NA	NA	NA	NA	NA	NA	NA	NA	PF07690//PF06305	Major Facilitator Superfamily//Protein of unknown function (DUF1049)	GO:0055085	transmembrane transport	NA	NA	GO:0005887//GO:0016021	integral component of plasma membrane//integral component of membrane	NA	NA
491	Cluster-49494.134150	1193	NA	NA	NA	NA	NA	NA	NA	NA	NA	NA	NA	NA	NA	NA	NA	NA	NA	NA	NA	NA	NA	NA	NA	NA	NA	NA	NA	NA
492	Cluster-49494.84524	1162	NA	NA	NA	NA	NA	NA	NA	NA	NA	NA	NA	NA	NA	NA	NA	NA	NA	NA	NA	NA	NA	NA	NA	NA	NA	NA	NA	NA
493	Cluster-49494.143513	6926	754341860	XP_004364985.2	3833	0.00E+00	fatty acid synthase beta subunit [Capsaspora owczarzaki ATCC 30864]>gi|765547839|gb|KJE88460.1| fatty acid synthase beta subunit [Capsaspora owczarzaki ATCC 30864]	302882310	XM_003040020.1	2235	0	Nectria haematococca mpVI 77-13-4 predicted protein, mRNA	K12623	LSM4	U6 snRNA-associated Sm-like protein LSm4	http://www.genome.jp/dbget-bin/www_bget?ko:K12623	P15368	7229	0.00E+00	Fatty acid synthase subunit alpha OS=Penicillium patulum GN=FAS2 PE=3 SV=1	PF01648//PF11770//PF08032	4'-phosphopantetheinyl transferase superfamily//GRB2-binding adapter (GAPT)//RNA 2'-O ribose methyltransferase substrate binding	GO:0015940	pantothenate biosynthetic process	GO:0008168//GO:0000287//GO:0008897	methyltransferase activity//magnesium ion binding//holo-[acyl-carrier-protein] synthase activity	GO:0016021	integral component of membrane	KOG3293	Small nuclear ribonucleoprotein (snRNP)
494	Cluster-49494.134159	3679	646711364	KDR16550.1	2097	1.70E-232	Follistatin-related protein 5 [Zootermopsis nevadensis]	NA	NA	NA	NA	NA	NA	NA	NA	NA	Q8N475	822	4.70E-86	Follistatin-related protein 5 OS=Homo sapiens GN=FSTL5 PE=2 SV=2	PF10591//PF13833//PF00050//PF07648//PF13499//PF00036//PF13895//PF01213//PF13405//PF13202//PF05038	Secreted protein acidic and rich in cysteine Ca binding region//EF-hand domain pair//Kazal-type serine protease inhibitor domain//Kazal-type serine protease inhibitor domain//EF-hand domain pair//EF hand//Immunoglobulin domain//Adenylate cyclase associated (CAP) N terminal//EF-hand domain//EF hand//Cytochrome Cytochrome b558 alpha-subunit	GO:0007165//GO:0007010	signal transduction//cytoskeleton organization	GO:0005515//GO:0005509//GO:0003779//GO:0020037	protein binding//calcium ion binding//actin binding//heme binding	GO:0005578	proteinaceous extracellular matrix	NA	NA
495	Cluster-49494.134158	2082	857977294	CEO96692.1	289	4.20E-23	hypothetical protein PBRA_005296 [Plasmodiophora brassicae]	NA	NA	NA	NA	NA	NA	NA	NA	NA	Q9RPT1	268	4.70E-22	Rhamnolipids biosynthesis 3-oxoacyl-[acyl-carrier-protein] reductase OS=Pseudomonas aeruginosa (strain ATCC 15692 / PAO1 / 1C / PRS 101 / LMG 12228) GN=rhlG PE=1 SV=1	PF01370//PF01073//PF00106	NAD dependent epimerase/dehydratase family//3-beta hydroxysteroid dehydrogenase/isomerase family//short chain dehydrogenase	GO:0008207//GO:0055114//GO:0006694//GO:0008210//GO:0008152//GO:0008209	C21-steroid hormone metabolic process//oxidation-reduction process//steroid biosynthetic process//estrogen metabolic process//metabolic process//androgen metabolic process	GO:0003824//GO:0016616//GO:0050662//GO:0003854//GO:0016491	catalytic activity//oxidoreductase activity, acting on the CH-OH group of donors, NAD or NADP as acceptor//coenzyme binding//3-beta-hydroxy-delta5-steroid dehydrogenase activity//oxidoreductase activity	NA	NA	KOG0725	Reductases with broad range of substrate specificities
496	Cluster-63755.0	656	295424842	NP_001171313.1	1021	1.70E-108	signal recognition particle receptor subunit alpha isoform 2 [Homo sapiens]	649137228	KJ901764.1	599	0	Synthetic construct Homo sapiens clone ccsbBroadEn_11158 SRPR gene, encodes complete protein	K13431	SRPR	signal recognition particle receptor subunit alpha	http://www.genome.jp/dbget-bin/www_bget?ko:K13431	P08240	1021	7.10E-110	Signal recognition particle receptor subunit alpha OS=Homo sapiens GN=SRPR PE=1 SV=2	PF00931//PF00448//PF02881	NB-ARC domain//SRP54-type protein, GTPase domain//SRP54-type protein, helical bundle domain	GO:0006614	SRP-dependent cotranslational protein targeting to membrane	GO:0005525//GO:0043531	GTP binding//ADP binding	NA	NA	KOG0781	Signal recognition particle receptor, alpha subunit
497	Cluster-49494.103487	627	NA	NA	NA	NA	NA	NA	NA	NA	NA	NA	NA	NA	NA	NA	NA	NA	NA	NA	NA	NA	NA	NA	NA	NA	NA	NA	NA	NA
498	Cluster-49494.103486	1522	646711201	KDR16462.1	1261	5.90E-136	Synaptic vesicle membrane protein VAT-1-like protein-like, partial [Zootermopsis nevadensis]	NA	NA	NA	NA	NA	NA	NA	NA	NA	Q9HCJ6	1001	3.40E-107	Synaptic vesicle membrane protein VAT-1 homolog-like OS=Homo sapiens GN=VAT1L PE=1 SV=2	PF08534//PF00107//PF08240//PF01118	Redoxin//Zinc-binding dehydrogenase//Alcohol dehydrogenase GroES-like domain//Semialdehyde dehydrogenase, NAD binding domain	GO:0055114	oxidation-reduction process	GO:0016491//GO:0016620//GO:0051287	oxidoreductase activity//oxidoreductase activity, acting on the aldehyde or oxo group of donors, NAD or NADP as acceptor//NAD binding	NA	NA	KOG1198	Zinc-binding oxidoreductase
499	Cluster-6072.0	1341	644998337	XP_008215142.1	2134	3.10E-237	PREDICTED: cadherin-related tumor suppressor [Nasonia vitripennis]	NA	NA	NA	NA	NA	K16669	FAT4	protocadherin Fat 4	http://www.genome.jp/dbget-bin/www_bget?ko:K16669	P33450	1360	7.10E-149	Cadherin-related tumor suppressor OS=Drosophila melanogaster GN=ft PE=1 SV=3	PF00008	EGF-like domain	NA	NA	GO:0005515	protein binding	NA	NA	NA	NA
500	Cluster-49494.103484	1166	NA	NA	NA	NA	NA	NA	NA	NA	NA	NA	NA	NA	NA	NA	NA	NA	NA	NA	NA	NA	NA	NA	NA	NA	NA	NA	NA	NA
501	Cluster-49494.103483	1734	646711201	KDR16462.1	1261	6.80E-136	Synaptic vesicle membrane protein VAT-1-like protein-like, partial [Zootermopsis nevadensis]	NA	NA	NA	NA	NA	NA	NA	NA	NA	Q9HCJ6	1000	5.10E-107	Synaptic vesicle membrane protein VAT-1 homolog-like OS=Homo sapiens GN=VAT1L PE=1 SV=2	PF08534//PF00107//PF08240//PF01118	Redoxin//Zinc-binding dehydrogenase//Alcohol dehydrogenase GroES-like domain//Semialdehyde dehydrogenase, NAD binding domain	GO:0055114	oxidation-reduction process	GO:0016491//GO:0016620//GO:0051287	oxidoreductase activity//oxidoreductase activity, acting on the aldehyde or oxo group of donors, NAD or NADP as acceptor//NAD binding	NA	NA	KOG1198	Zinc-binding oxidoreductase
502	Cluster-49494.103482	2126	827562528	XP_012551929.1	1382	7.70E-150	PREDICTED: vesicle amine transport protein isoform X1 [Bombyx mori]	NA	NA	NA	NA	NA	NA	NA	NA	NA	Q9HCJ6	1084	1.10E-116	Synaptic vesicle membrane protein VAT-1 homolog-like OS=Homo sapiens GN=VAT1L PE=1 SV=2	PF00107//PF08534//PF08240//PF01118	Zinc-binding dehydrogenase//Redoxin//Alcohol dehydrogenase GroES-like domain//Semialdehyde dehydrogenase, NAD binding domain	GO:0055114	oxidation-reduction process	GO:0016620//GO:0051287//GO:0016491	oxidoreductase activity, acting on the aldehyde or oxo group of donors, NAD or NADP as acceptor//NAD binding//oxidoreductase activity	NA	NA	KOG1198	Zinc-binding oxidoreductase
503	Cluster-49494.103481	2213	827562528	XP_012551929.1	1382	8.00E-150	PREDICTED: vesicle amine transport protein isoform X1 [Bombyx mori]	NA	NA	NA	NA	NA	NA	NA	NA	NA	Q9HCJ6	1084	1.20E-116	Synaptic vesicle membrane protein VAT-1 homolog-like OS=Homo sapiens GN=VAT1L PE=1 SV=2	PF08534//PF00107//PF01118//PF08240	Redoxin//Zinc-binding dehydrogenase//Semialdehyde dehydrogenase, NAD binding domain//Alcohol dehydrogenase GroES-like domain	GO:0055114	oxidation-reduction process	GO:0016620//GO:0051287//GO:0016491	oxidoreductase activity, acting on the aldehyde or oxo group of donors, NAD or NADP as acceptor//NAD binding//oxidoreductase activity	NA	NA	KOG1198	Zinc-binding oxidoreductase
504	Cluster-49494.103480	359	NA	NA	NA	NA	NA	NA	NA	NA	NA	NA	NA	NA	NA	NA	NA	NA	NA	NA	NA	NA	NA	NA	NA	NA	NA	NA	NA	NA
505	Cluster-49494.142596	2937	391325814	XP_003737422.1	215	2.20E-14	PREDICTED: uncharacterized protein LOC100898668 [Metaseiulus occidentalis]	NA	NA	NA	NA	NA	NA	NA	NA	NA	NA	NA	NA	NA	PF05970	PIF1-like helicase	GO:0000723//GO:0006281	telomere maintenance//DNA repair	GO:0003678	DNA helicase activity	GO:0005657	replication fork	NA	NA
506	Cluster-36826.0	1645	NA	NA	NA	NA	NA	NA	NA	NA	NA	NA	NA	NA	NA	NA	NA	NA	NA	NA	NA	NA	NA	NA	NA	NA	NA	NA	NA	NA
507	Cluster-49494.142594	5873	470300832	XP_004347020.1	168	1.30E-08	hypothetical protein CAOG_05335 [Capsaspora owczarzaki ATCC 30864]>gi|765554125|gb|KJE94746.1| hypothetical protein CAOG_005335 [Capsaspora owczarzaki ATCC 30864]	596706758	XM_007283564.1	95	4.14E-39	Colletotrichum gloeosporioides Nara gc5 lipase regulator 1 (CGGC5_11802), partial mRNA	NA	NA	NA	NA	P52958	174	1.00E-10	Cutinase transcription factor 1 alpha OS=Fusarium solani subsp. pisi GN=CTF1-ALPHA PE=2 SV=1	PF00832//PF04726//PF00172//PF04082	Ribosomal L39 protein//Microvirus J protein//Fungal Zn(2)-Cys(6) binuclear cluster domain//Fungal specific transcription factor domain	GO:0042254//GO:0006351//GO:0006412//GO:0006355	ribosome biogenesis//transcription, DNA-templated//translation//regulation of transcription, DNA-templated	GO:0003677//GO:0000981//GO:0003735//GO:0008270	DNA binding//RNA polymerase II transcription factor activity, sequence-specific DNA binding//structural constituent of ribosome//zinc ion binding	GO:0005634//GO:0005622//GO:0005840	nucleus//intracellular//ribosome	NA	NA
508	Cluster-49494.142595	3276	270017147	EFA13593.1	1063	1.20E-112	hypothetical protein TcasGA2_TC001480 [Tribolium castaneum]	NA	NA	NA	NA	NA	NA	NA	NA	NA	NA	NA	NA	NA	PF03175//PF05297	DNA polymerase type B, organellar and viral//Herpesvirus latent membrane protein 1 (LMP1)	GO:0019087//GO:0006260	transformation of host cell by virus//DNA replication	GO:0008408//GO:0003677//GO:0003887//GO:0000166	3'-5' exonuclease activity//DNA binding//DNA-directed DNA polymerase activity//nucleotide binding	GO:0016021//GO:0042575	integral component of membrane//DNA polymerase complex	NA	NA
509	Cluster-49494.142592	6080	470300832	XP_004347020.1	207	3.90E-13	hypothetical protein CAOG_05335 [Capsaspora owczarzaki ATCC 30864]>gi|765554125|gb|KJE94746.1| hypothetical protein CAOG_005335 [Capsaspora owczarzaki ATCC 30864]	596706758	XM_007283564.1	95	4.29E-39	Colletotrichum gloeosporioides Nara gc5 lipase regulator 1 (CGGC5_11802), partial mRNA	NA	NA	NA	NA	NA	NA	NA	NA	PF04726//PF01323//PF04082//PF00172//PF00832	Microvirus J protein//DSBA-like thioredoxin domain//Fungal specific transcription factor domain//Fungal Zn(2)-Cys(6) binuclear cluster domain//Ribosomal L39 protein	GO:0042254//GO:0006351//GO:0006412//GO:0006355//GO:0006118	ribosome biogenesis//transcription, DNA-templated//translation//regulation of transcription, DNA-templated//obsolete electron transport	GO:0003677//GO:0000981//GO:0003735//GO:0015035//GO:0008270	DNA binding//RNA polymerase II transcription factor activity, sequence-specific DNA binding//structural constituent of ribosome//protein disulfide oxidoreductase activity//zinc ion binding	GO:0005634//GO:0005622//GO:0005840	nucleus//intracellular//ribosome	NA	NA
510	Cluster-49494.142593	6000	470300832	XP_004347020.1	207	3.90E-13	hypothetical protein CAOG_05335 [Capsaspora owczarzaki ATCC 30864]>gi|765554125|gb|KJE94746.1| hypothetical protein CAOG_005335 [Capsaspora owczarzaki ATCC 30864]	596706758	XM_007283564.1	95	4.23E-39	Colletotrichum gloeosporioides Nara gc5 lipase regulator 1 (CGGC5_11802), partial mRNA	NA	NA	NA	NA	P52958	174	1.10E-10	Cutinase transcription factor 1 alpha OS=Fusarium solani subsp. pisi GN=CTF1-ALPHA PE=2 SV=1	PF00832//PF00172//PF04082//PF04726//PF01323	Ribosomal L39 protein//Fungal Zn(2)-Cys(6) binuclear cluster domain//Fungal specific transcription factor domain//Microvirus J protein//DSBA-like thioredoxin domain	GO:0006412//GO:0042254//GO:0006351//GO:0006118//GO:0006355	translation//ribosome biogenesis//transcription, DNA-templated//obsolete electron transport//regulation of transcription, DNA-templated	GO:0003677//GO:0015035//GO:0008270//GO:0000981//GO:0003735	DNA binding//protein disulfide oxidoreductase activity//zinc ion binding//RNA polymerase II transcription factor activity, sequence-specific DNA binding//structural constituent of ribosome	GO:0005622//GO:0005634//GO:0005840	intracellular//nucleus//ribosome	NA	NA
511	Cluster-49494.103489	3269	646698485	KDR09636.1	1304	1.30E-140	Dynein intermediate chain 2, ciliary, partial [Zootermopsis nevadensis]	NA	NA	NA	NA	NA	K10409	DNAI1	dynein intermediate chain 1, axonemal	http://www.genome.jp/dbget-bin/www_bget?ko:K10409	Q16959	1054	5.30E-113	Dynein intermediate chain 2, ciliary OS=Heliocidaris crassispina PE=2 SV=1	PF08240//PF01118//PF00400//PF12326//PF00107//PF08534//PF10486	Alcohol dehydrogenase GroES-like domain//Semialdehyde dehydrogenase, NAD binding domain//WD domain, G-beta repeat//N-glycosylation protein//Zinc-binding dehydrogenase//Redoxin//Phosphoinositide 3-kinase gamma adapter protein p101 subunit	GO:0055114//GO:0034599	oxidation-reduction process//cellular response to oxidative stress	GO:0005515//GO:0016620//GO:0051287//GO:0046935//GO:0016491	protein binding//oxidoreductase activity, acting on the aldehyde or oxo group of donors, NAD or NADP as acceptor//NAD binding//1-phosphatidylinositol-3-kinase regulator activity//oxidoreductase activity	GO:0005789//GO:0005944	endoplasmic reticulum membrane//phosphatidylinositol 3-kinase complex, class IB	KOG1198	Zinc-binding oxidoreductase
512	Cluster-49494.103488	1199	NA	NA	NA	NA	NA	NA	NA	NA	NA	NA	NA	NA	NA	NA	NA	NA	NA	NA	NA	NA	NA	NA	NA	NA	NA	NA	NA	NA
513	Cluster-49494.64055	222	NA	NA	NA	NA	NA	NA	NA	NA	NA	NA	NA	NA	NA	NA	NA	NA	NA	NA	NA	NA	NA	NA	NA	NA	NA	NA	NA	NA
514	Cluster-49494.38187	443	NA	NA	NA	NA	NA	NA	NA	NA	NA	NA	NA	NA	NA	NA	NA	NA	NA	NA	NA	NA	NA	NA	NA	NA	NA	NA	NA	NA
515	Cluster-45776.0	597	NA	NA	NA	NA	NA	NA	NA	NA	NA	NA	NA	NA	NA	NA	NA	NA	NA	NA	NA	NA	NA	NA	NA	NA	NA	NA	NA	NA
516	Cluster-49494.64057	3818	641659217	XP_008181007.1	924	1.80E-96	PREDICTED: LOW QUALITY PROTEIN: homeobox protein PKNOX2-like [Acyrthosiphon pisum]	NA	NA	NA	NA	NA	NA	NA	NA	NA	Q8BG99	420	2.00E-39	Homeobox protein PKNOX2 OS=Mus musculus GN=Pknox2 PE=2 SV=1	PF00046//PF05920	Homeobox domain//Homeobox KN domain	GO:0006355	regulation of transcription, DNA-templated	GO:0003677	DNA binding	NA	NA	KOG0773	Transcription factor MEIS1 and related HOX domain proteins
517	Cluster-49494.99198	1083	NA	NA	NA	NA	NA	NA	NA	NA	NA	NA	NA	NA	NA	NA	NA	NA	NA	NA	NA	NA	NA	NA	NA	NA	NA	NA	NA	NA
518	Cluster-49494.99199	2021	768194286	KJH50179.1	172	1.50E-09	trypsin Inhibitor like cysteine rich domain protein [Dictyocaulus viviparus]	NA	NA	NA	NA	NA	NA	NA	NA	NA	Q8NFT8	142	1.80E-07	Delta and Notch-like epidermal growth factor-related receptor OS=Homo sapiens GN=DNER PE=1 SV=1	NA	NA	NA	NA	NA	NA	NA	NA	KOG1217	Fibrillins and related proteins containing Ca2+-binding EGF-like domains
519	Cluster-49494.114607	964	NA	NA	NA	NA	NA	NA	NA	NA	NA	NA	NA	NA	NA	NA	NA	NA	NA	NA	NA	NA	NA	NA	NA	NA	NA	NA	NA	NA
520	Cluster-49494.64056	1891	NA	NA	NA	NA	NA	NA	NA	NA	NA	NA	NA	NA	NA	NA	NA	NA	NA	NA	PF07034//PF02059//PF02552	Origin recognition complex (ORC) subunit 3 N-terminus//Interleukin-3//CO dehydrogenase beta subunit/acetyl-CoA synthase epsilon subunit	GO:0006260//GO:0008283//GO:0019385//GO:0006955//GO:0007165//GO:0040007	DNA replication//cell proliferation//methanogenesis, from acetate//immune response//signal transduction//growth	GO:0005135//GO:0008083//GO:0003677	interleukin-3 receptor binding//growth factor activity//DNA binding	GO:0005894//GO:0005576//GO:0005664	interleukin-3 receptor complex//extracellular region//nuclear origin of replication recognition complex	NA	NA
521	Cluster-49494.114601	612	270016119	EFA12567.1	310	4.50E-26	hypothetical protein TcasGA2_TC004196 [Tribolium castaneum]	NA	NA	NA	NA	NA	NA	NA	NA	NA	P0CT34	269	1.00E-22	Transposon Tf2-1 polyprotein OS=Schizosaccharomyces pombe (strain 972 / ATCC 24843) GN=Tf2-1 PE=3 SV=1	PF00961	LAGLIDADG endonuclease	NA	NA	GO:0004519	endonuclease activity	NA	NA	NA	NA
522	Cluster-16019.0	1010	769856191	XP_011639682.1	1057	1.80E-112	PREDICTED: phosphatidylinositol-binding clathrin assembly protein unc-11 isoform X7 [Pogonomyrmex barbatus]	817202741	XM_012421741.1	311	5.85E-160	PREDICTED: Orussus abietinus phosphatidylinositol-binding clathrin assembly protein LAP (LOC105697970), transcript variant X3, mRNA	NA	NA	NA	NA	Q9VI75	947	4.20E-101	Phosphatidylinositol-binding clathrin assembly protein LAP OS=Drosophila melanogaster GN=lap PE=1 SV=3	PF07651	ANTH domain	NA	NA	GO:0005543	phospholipid binding	NA	NA	KOG0251	Clathrin assembly protein AP180 and related proteins, contain ENTH domain
523	Cluster-49494.114603	385	NA	NA	NA	NA	NA	NA	NA	NA	NA	NA	NA	NA	NA	NA	NA	NA	NA	NA	NA	NA	NA	NA	NA	NA	NA	NA	NA	NA
524	Cluster-49494.114602	8175	2133581		443	2.30E-40	pol polyprotein, truncated - red flour beetle retrotransposon Woot>gi|805077|gb|AAC47271.1| protease, reverse transcriptase and RNase H [Tribolium castaneum]	NA	NA	NA	NA	NA	NA	NA	NA	NA	P10401	358	6.70E-32	Retrovirus-related Pol polyprotein from transposon gypsy OS=Drosophila melanogaster GN=pol PE=3 SV=1	PF02536//PF00665//PF04204	mTERF//Integrase core domain//Homoserine O-succinyltransferase	GO:0019281//GO:0006555//GO:0006355//GO:0015074//GO:0042967	L-methionine biosynthetic process from homoserine via O-succinyl-L-homoserine and cystathionine//methionine metabolic process//regulation of transcription, DNA-templated//DNA integration//acyl-carrier-protein biosynthetic process	GO:0003690//GO:0008899	double-stranded DNA binding//homoserine O-succinyltransferase activity	GO:0005737//GO:0005739	cytoplasm//mitochondrion	KOG0017	FOG: Transposon-encoded proteins with TYA, reverse transcriptase, integrase domains in various combinations
525	Cluster-49494.99190	2822	741960978	XP_010813689.1	678	4.40E-68	PREDICTED: zinc finger protein 665-like [Bos taurus]	759033710	XM_011331759.1	278	3.69E-141	PREDICTED: Cerapachys biroi zinc finger protein 350 (LOC105275104), mRNA	NA	NA	NA	NA	Q96IR2	635	1.80E-64	Zinc finger protein 845 OS=Homo sapiens GN=ZNF845 PE=2 SV=3	PF13912//PF02172//PF00130//PF00096//PF16622//PF13465	C2H2-type zinc finger//KIX domain//Phorbol esters/diacylglycerol binding domain (C1 domain)//Zinc finger, C2H2 type//zinc-finger C2H2-type//Zinc-finger double domain	GO:0006355//GO:0035556	regulation of transcription, DNA-templated//intracellular signal transduction	GO:0046872//GO:0003712	metal ion binding//transcription cofactor activity	GO:0005667	transcription factor complex	NA	NA
526	Cluster-49494.99191	3980	815914886	XP_012242682.1	3347	0.00E+00	PREDICTED: histone acetyltransferase p300 isoform X6 [Bombus impatiens]	687918017	LK997736.1	83	1.31E-32	Syphacia muris genome assembly S_muris_Valencia ,scaffold SMUV_contig0000283	K04498	EP300, CREBBP, KAT3	E1A/CREB-binding protein	http://www.genome.jp/dbget-bin/www_bget?ko:K04498	Q6JHU9	2813	0.00E+00	CREB-binding protein OS=Rattus norvegicus GN=Crebbp PE=2 SV=1	PF05236//PF02706//PF00439//PF08050//PF00569//PF02135//PF08214	Transcription initiation factor TFIID component TAF4 family//Chain length determinant protein//Bromodomain//Tetracycline resistance leader peptide//Zinc finger, ZZ type//TAZ zinc finger//Histone acetylation protein	GO:0016573//GO:0006352//GO:0006355//GO:0046677//GO:0042967//GO:0009103	histone acetylation//DNA-templated transcription, initiation//regulation of transcription, DNA-templated//response to antibiotic//acyl-carrier-protein biosynthetic process//lipopolysaccharide biosynthetic process	GO:0008270//GO:0004402//GO:0005515//GO:0003712	zinc ion binding//histone acetyltransferase activity//protein binding//transcription cofactor activity	GO:0005667//GO:0005669//GO:0005634//GO:0000123//GO:0016020	transcription factor complex//transcription factor TFIID complex//nucleus//histone acetyltransferase complex//membrane	KOG1778	CREB binding protein/P300 and related TAZ Zn-finger proteins
527	Cluster-49494.99192	2026	NA	NA	NA	NA	NA	NA	NA	NA	NA	NA	NA	NA	NA	NA	NA	NA	NA	NA	NA	NA	NA	NA	NA	NA	NA	NA	NA	NA
528	Cluster-49494.99193	586	NA	NA	NA	NA	NA	NA	NA	NA	NA	NA	NA	NA	NA	NA	NA	NA	NA	NA	NA	NA	NA	NA	NA	NA	NA	NA	NA	NA
529	Cluster-49494.99194	823	121543615	ABM55519.1	442	3.00E-41	putative ribosomal protein L13A [Maconellicoccus hirsutus]	62083488	AY961567.1	41	5.84E-10	Lysiphlebus testaceipes ribosomal protein L13a (RpL13a) mRNA, complete cds	K02872	RP-L13Ae, RPL13A	large subunit ribosomal protein L13Ae	http://www.genome.jp/dbget-bin/www_bget?ko:K02872	Q9VNE9	263	7.00E-22	60S ribosomal protein L13a OS=Drosophila melanogaster GN=RpL13A PE=1 SV=1	NA	NA	NA	NA	NA	NA	NA	NA	KOG3204	60S ribosomal protein L13a
530	Cluster-49494.99195	794	121543615	ABM55519.1	980	1.20E-103	putative ribosomal protein L13A [Maconellicoccus hirsutus]	121543614	EF070453.1	252	2.86E-127	Maconellicoccus hirsutus clone WHMH2712 putative ribosomal protein L13A mRNA, complete cds	K02872	RP-L13Ae, RPL13A	large subunit ribosomal protein L13Ae	http://www.genome.jp/dbget-bin/www_bget?ko:K02872	Q9VNE9	588	1.40E-59	60S ribosomal protein L13a OS=Drosophila melanogaster GN=RpL13A PE=1 SV=1	PF00572//PF01323	Ribosomal protein L13//DSBA-like thioredoxin domain	GO:0042254//GO:0006118//GO:0006412	ribosome biogenesis//obsolete electron transport//translation	GO:0003735//GO:0015035	structural constituent of ribosome//protein disulfide oxidoreductase activity	GO:0005840	ribosome	KOG3204	60S ribosomal protein L13a
531	Cluster-49494.99196	835	121543615	ABM55519.1	442	3.00E-41	putative ribosomal protein L13A [Maconellicoccus hirsutus]	62083488	AY961567.1	41	5.93E-10	Lysiphlebus testaceipes ribosomal protein L13a (RpL13a) mRNA, complete cds	K02872	RP-L13Ae, RPL13A	large subunit ribosomal protein L13Ae	http://www.genome.jp/dbget-bin/www_bget?ko:K02872	Q9VNE9	263	7.10E-22	60S ribosomal protein L13a OS=Drosophila melanogaster GN=RpL13A PE=1 SV=1	NA	NA	NA	NA	NA	NA	NA	NA	KOG3204	60S ribosomal protein L13a
532	Cluster-49494.99197	3979	328706570	XP_001952678.2	576	4.20E-56	PREDICTED: sodium/potassium/calcium exchanger 5-like isoform X2 [Acyrthosiphon pisum]	NA	NA	NA	NA	NA	K13752	SLC24A4, NCKX4	solute carrier family 24 (sodium/potassium/calcium exchanger), member 4	http://www.genome.jp/dbget-bin/www_bget?ko:K13752	Q71RS6	319	1.10E-27	Sodium/potassium/calcium exchanger 5 OS=Homo sapiens GN=SLC24A5 PE=1 SV=1	PF01699	Sodium/calcium exchanger protein	GO:0055085	transmembrane transport	NA	NA	GO:0016021	integral component of membrane	KOG1307	K+-dependent Ca2+/Na+ exchanger NCKX1 and related proteins
533	Cluster-37262.0	589	NA	NA	NA	NA	NA	NA	NA	NA	NA	NA	NA	NA	NA	NA	NA	NA	NA	NA	NA	NA	NA	NA	NA	NA	NA	NA	NA	NA
534	Cluster-37262.1	466	NA	NA	NA	NA	NA	NA	NA	NA	NA	NA	NA	NA	NA	NA	NA	NA	NA	NA	NA	NA	NA	NA	NA	NA	NA	NA	NA	NA
535	Cluster-57946.0	454	NA	NA	NA	NA	NA	694924389	XM_009454321.1	454	0	PREDICTED: Pan troglodytes putative RNA-binding protein Luc7-like 2 (LOC739990), transcript variant X6, mRNA	NA	NA	NA	NA	NA	NA	NA	NA	NA	NA	NA	NA	NA	NA	NA	NA	NA	NA
536	Cluster-49494.38180	714	NA	NA	NA	NA	NA	NA	NA	NA	NA	NA	NA	NA	NA	NA	NA	NA	NA	NA	NA	NA	NA	NA	NA	NA	NA	NA	NA	NA
537	Cluster-49494.38181	374	NA	NA	NA	NA	NA	NA	NA	NA	NA	NA	NA	NA	NA	NA	NA	NA	NA	NA	NA	NA	NA	NA	NA	NA	NA	NA	NA	NA
538	Cluster-56362.0	231	NA	NA	NA	NA	NA	766936619	XM_011502427.1	59	1.45E-20	PREDICTED: Ceratosolen solmsi marchali heterogeneous nuclear ribonucleoprotein H2 (LOC105364498), mRNA	NA	NA	NA	NA	NA	NA	NA	NA	NA	NA	NA	NA	NA	NA	NA	NA	NA	NA
539	Cluster-50269.0	696	NA	NA	NA	NA	NA	NA	NA	NA	NA	NA	NA	NA	NA	NA	NA	NA	NA	NA	PF00355	Rieske [2Fe-2S] domain	GO:0055114	oxidation-reduction process	GO:0051537//GO:0016491	2 iron, 2 sulfur cluster binding//oxidoreductase activity	NA	NA	NA	NA
540	Cluster-50183.0	627	NA	NA	NA	NA	NA	NA	NA	NA	NA	NA	NA	NA	NA	NA	NA	NA	NA	NA	NA	NA	NA	NA	NA	NA	NA	NA	NA	NA
541	Cluster-41171.0	318	NA	NA	NA	NA	NA	NA	NA	NA	NA	NA	NA	NA	NA	NA	NA	NA	NA	NA	NA	NA	NA	NA	NA	NA	NA	NA	NA	NA
542	Cluster-36521.0	698	NA	NA	NA	NA	NA	859828684	XM_013061281.1	538	0	PREDICTED: Mustela putorius furo pituitary tumor-transforming 1 interacting protein (PTTG1IP), mRNA	NA	NA	NA	NA	NA	NA	NA	NA	NA	NA	NA	NA	NA	NA	NA	NA	NA	NA
543	Cluster-23701.0	729	NA	NA	NA	NA	NA	NA	NA	NA	NA	NA	NA	NA	NA	NA	NA	NA	NA	NA	PF12199	Extracellular fibrinogen binding protein C terminal	NA	NA	GO:0001848	complement binding	GO:0005615	extracellular space	NA	NA
544	Cluster-49494.94016	1716	826428781	XP_012527887.1	581	4.80E-57	PREDICTED: filamin-A isoform X1 [Monomorium pharaonis]>gi|826428786|ref|XP_012527888.1| PREDICTED: filamin-A isoform X1 [Monomorium pharaonis]>gi|826428791|ref|XP_012527889.1| PREDICTED: filamin-A isoform X1 [Monomorium pharaonis]>gi|826428796|ref|XP_012527890.1| PREDICTED: filamin-A isoform X1 [Monomorium pharaonis]>gi|826428801|ref|XP_012527891.1| PREDICTED: filamin-A isoform X1 [Monomorium pha…	NA	NA	NA	NA	NA	K04437	FLNA	filamin	http://www.genome.jp/dbget-bin/www_bget?ko:K04437	Q9VEN1	498	8.20E-49	Filamin-A OS=Drosophila melanogaster GN=cher PE=1 SV=2	NA	NA	NA	NA	NA	NA	NA	NA	KOG0518	Actin-binding cytoskeleton protein, filamin
545	Cluster-49494.94017	3976	805824252	XP_012152071.1	185	9.10E-11	PREDICTED: serine/arginine repetitive matrix protein 2 isoform X2 [Megachile rotundata]	NA	NA	NA	NA	NA	NA	NA	NA	NA	NA	NA	NA	NA	NA	NA	NA	NA	NA	NA	NA	NA	NA	NA
546	Cluster-49494.94014	1161	NA	NA	NA	NA	NA	NA	NA	NA	NA	NA	NA	NA	NA	NA	NA	NA	NA	NA	NA	NA	NA	NA	NA	NA	NA	NA	NA	NA
547	Cluster-49494.94015	8371	642911254	XP_008199787.1	7225	0.00E+00	PREDICTED: filamin-A isoform X1 [Tribolium castaneum]	NA	NA	NA	NA	NA	K04437	FLNA	filamin	http://www.genome.jp/dbget-bin/www_bget?ko:K04437	Q9VEN1	4152	0.00E+00	Filamin-A OS=Drosophila melanogaster GN=cher PE=1 SV=2	PF00917//PF00307	MATH domain//Calponin homology (CH) domain	NA	NA	GO:0005515	protein binding	NA	NA	KOG0518	Actin-binding cytoskeleton protein, filamin
548	Cluster-49494.94012	7055	242011731	XP_002426600.1	816	1.10E-83	conserved hypothetical protein [Pediculus humanus corporis]>gi|212510749|gb|EEB13862.1| conserved hypothetical protein [Pediculus humanus corporis]	NA	NA	NA	NA	NA	NA	NA	NA	NA	NA	NA	NA	NA	PF04508	Viral A-type inclusion protein repeat	GO:0016032	viral process	NA	NA	NA	NA	NA	NA
549	Cluster-49494.94013	6874	642911254	XP_008199787.1	8484	0.00E+00	PREDICTED: filamin-A isoform X1 [Tribolium castaneum]	NA	NA	NA	NA	NA	K04437	FLNA	filamin	http://www.genome.jp/dbget-bin/www_bget?ko:K04437	Q9VEN1	4698	0.00E+00	Filamin-A OS=Drosophila melanogaster GN=cher PE=1 SV=2	PF00917//PF00307	MATH domain//Calponin homology (CH) domain	NA	NA	GO:0005515	protein binding	NA	NA	KOG0518	Actin-binding cytoskeleton protein, filamin
550	Cluster-49494.94010	3528	805784908	XP_003703117.2	479	6.60E-45	PREDICTED: probable G-protein coupled receptor Mth-like 3 isoform X2 [Megachile rotundata]	NA	NA	NA	NA	NA	NA	NA	NA	NA	Q9V818	287	5.00E-24	Probable G-protein coupled receptor Mth-like 3 OS=Drosophila melanogaster GN=mthl3 PE=1 SV=3	PF00002//PF06652//PF00001	7 transmembrane receptor (Secretin family)//Methuselah N-terminus//7 transmembrane receptor (rhodopsin family)	GO:0007186//GO:0006950	G-protein coupled receptor signaling pathway//response to stress	GO:0004930	G-protein coupled receptor activity	GO:0016021	integral component of membrane	KOG3918	Predicted membrane protein
551	Cluster-49494.94011	1239	755991567	XP_011312921.1	236	3.50E-17	PREDICTED: uncharacterized protein LOC105272469 [Fopius arisanus]	NA	NA	NA	NA	NA	NA	NA	NA	NA	NA	NA	NA	NA	PF01731	Arylesterase	NA	NA	GO:0004064	arylesterase activity	NA	NA	NA	NA
552	Cluster-19802.0	563	NA	NA	NA	NA	NA	NA	NA	NA	NA	NA	NA	NA	NA	NA	NA	NA	NA	NA	NA	NA	NA	NA	NA	NA	NA	NA	NA	NA
553	Cluster-19802.1	252	NA	NA	NA	NA	NA	NA	NA	NA	NA	NA	NA	NA	NA	NA	NA	NA	NA	NA	NA	NA	NA	NA	NA	NA	NA	NA	NA	NA
554	Cluster-49494.94018	3923	646701394	KDR11136.1	773	5.90E-79	Acyl-protein thioesterase 1 [Zootermopsis nevadensis]	NA	NA	NA	NA	NA	K06128	LYPLA1	lysophospholipase I	http://www.genome.jp/dbget-bin/www_bget?ko:K06128	O77821	638	1.10E-64	Acyl-protein thioesterase 1 OS=Oryctolagus cuniculus GN=LYPLA1 PE=1 SV=1	PF01083//PF01764//PF00326//PF05577//PF00636//PF01738//PF10503//PF07859//PF02230	Cutinase//Lipase (class 3)//Prolyl oligopeptidase family//Serine carboxypeptidase S28//Ribonuclease III domain//Dienelactone hydrolase family//Esterase PHB depolymerase//alpha/beta hydrolase fold//Phospholipase/Carboxylesterase	GO:0051252//GO:0008152//GO:0006508//GO:0006396//GO:0006629	regulation of RNA metabolic process//metabolic process//proteolysis//RNA processing//lipid metabolic process	GO:0003723//GO:0016787//GO:0008236//GO:0004525	RNA binding//hydrolase activity//serine-type peptidase activity//ribonuclease III activity	GO:0005576	extracellular region	KOG2112	Lysophospholipase
555	Cluster-49494.94019	1948	646701394	KDR11136.1	773	2.90E-79	Acyl-protein thioesterase 1 [Zootermopsis nevadensis]	NA	NA	NA	NA	NA	K06128	LYPLA1	lysophospholipase I	http://www.genome.jp/dbget-bin/www_bget?ko:K06128	P97823	638	5.40E-65	Acyl-protein thioesterase 1 OS=Mus musculus GN=Lypla1 PE=1 SV=1	PF02230//PF07859//PF10503//PF01738//PF05577//PF01083//PF01764//PF00326	Phospholipase/Carboxylesterase//alpha/beta hydrolase fold//Esterase PHB depolymerase//Dienelactone hydrolase family//Serine carboxypeptidase S28//Cutinase//Lipase (class 3)//Prolyl oligopeptidase family	GO:0006629//GO:0008152//GO:0006508	lipid metabolic process//metabolic process//proteolysis	GO:0016787//GO:0008236	hydrolase activity//serine-type peptidase activity	GO:0005576	extracellular region	KOG2112	Lysophospholipase
556	Cluster-49494.27809	482	NA	NA	NA	NA	NA	NA	NA	NA	NA	NA	NA	NA	NA	NA	NA	NA	NA	NA	NA	NA	NA	NA	NA	NA	NA	NA	NA	NA
557	Cluster-49494.27808	429	NA	NA	NA	NA	NA	NA	NA	NA	NA	NA	NA	NA	NA	NA	NA	NA	NA	NA	NA	NA	NA	NA	NA	NA	NA	NA	NA	NA
558	Cluster-49494.27803	326	NA	NA	NA	NA	NA	685380988	XM_009124882.1	218	8.77E-109	PREDICTED: Brassica rapa uncharacterized LOC103847828 (LOC103847828), mRNA	NA	NA	NA	NA	NA	NA	NA	NA	NA	NA	NA	NA	NA	NA	NA	NA	NA	NA
559	Cluster-49494.27802	518	NA	NA	NA	NA	NA	106364227	AB180900.1	178	2.49E-86	Brassica oleracea S-12 SP11 gene for S locus protein 11, complete cds	NA	NA	NA	NA	NA	NA	NA	NA	PF00646//PF00098	F-box domain//Zinc knuckle	NA	NA	GO:0008270//GO:0005515//GO:0003676	zinc ion binding//protein binding//nucleic acid binding	NA	NA	NA	NA
560	Cluster-49494.27801	1201	817208290	XP_012280147.1	216	7.00E-15	PREDICTED: uncharacterized protein LOC105699590 [Orussus abietinus]	NA	NA	NA	NA	NA	NA	NA	NA	NA	NA	NA	NA	NA	NA	NA	NA	NA	NA	NA	NA	NA	NA	NA
561	Cluster-49494.27800	1416	746846340	XP_011053495.1	183	5.50E-11	PREDICTED: uncharacterized protein LOC105145555 [Acromyrmex echinatior]>gi|332025847|gb|EGI66003.1| hypothetical protein G5I_05394 [Acromyrmex echinatior]	NA	NA	NA	NA	NA	NA	NA	NA	NA	NA	NA	NA	NA	NA	NA	NA	NA	NA	NA	NA	NA	NA	NA
562	Cluster-49494.27807	1131	646723269	KDR23934.1	933	4.80E-98	hypothetical protein L798_10807 [Zootermopsis nevadensis]	NA	NA	NA	NA	NA	NA	NA	NA	NA	Q10082	476	1.90E-46	Uncharacterized protein C11D3.03c OS=Schizosaccharomyces pombe (strain 972 / ATCC 24843) GN=SPAC11D3.03c PE=4 SV=1	NA	NA	NA	NA	NA	NA	NA	NA	NA	NA
563	Cluster-31096.0	442	NA	NA	NA	NA	NA	NA	NA	NA	NA	NA	NA	NA	NA	NA	NA	NA	NA	NA	NA	NA	NA	NA	NA	NA	NA	NA	NA	NA
564	Cluster-49494.27805	247	NA	NA	NA	NA	NA	NA	NA	NA	NA	NA	NA	NA	NA	NA	NA	NA	NA	NA	NA	NA	NA	NA	NA	NA	NA	NA	NA	NA
565	Cluster-49494.27804	584	NA	NA	NA	NA	NA	NA	NA	NA	NA	NA	NA	NA	NA	NA	NA	NA	NA	NA	NA	NA	NA	NA	NA	NA	NA	NA	NA	NA
566	Cluster-49494.19025	692	NA	NA	NA	NA	NA	NA	NA	NA	NA	NA	NA	NA	NA	NA	NA	NA	NA	NA	NA	NA	NA	NA	NA	NA	NA	NA	NA	NA
567	Cluster-49494.158827	1840	NA	NA	NA	NA	NA	573987518	XM_006671617.1	124	9.69E-56	Cordyceps militaris CM01 VHS/GAT domain-containing protein (CCM_06476), partial mRNA	NA	NA	NA	NA	NA	NA	NA	NA	PF03127	GAT domain	GO:0006886	intracellular protein transport	NA	NA	GO:0005622	intracellular	NA	NA
568	Cluster-49494.139238	1177	NA	NA	NA	NA	NA	NA	NA	NA	NA	NA	NA	NA	NA	NA	NA	NA	NA	NA	NA	NA	NA	NA	NA	NA	NA	NA	NA	NA
569	Cluster-11654.1	562	156542875	XP_001600660.1	232	4.60E-17	PREDICTED: uncharacterized protein DDB_G0280579-like [Nasonia vitripennis]>gi|645001096|ref|XP_008209379.1| PREDICTED: uncharacterized protein DDB_G0280579-like [Nasonia vitripennis]	NA	NA	NA	NA	NA	NA	NA	NA	NA	NA	NA	NA	NA	PF07700	Haem-NO-binding	NA	NA	GO:0020037	heme binding	NA	NA	NA	NA
570	Cluster-49494.158829	836	NA	NA	NA	NA	NA	NA	NA	NA	NA	NA	NA	NA	NA	NA	NA	NA	NA	NA	NA	NA	NA	NA	NA	NA	NA	NA	NA	NA
571	Cluster-11654.0	809	156542875	XP_001600660.1	355	3.60E-31	PREDICTED: uncharacterized protein DDB_G0280579-like [Nasonia vitripennis]>gi|645001096|ref|XP_008209379.1| PREDICTED: uncharacterized protein DDB_G0280579-like [Nasonia vitripennis]	NA	NA	NA	NA	NA	NA	NA	NA	NA	NA	NA	NA	NA	NA	NA	NA	NA	NA	NA	NA	NA	NA	NA
572	Cluster-6865.0	461	NA	NA	NA	NA	NA	NA	NA	NA	NA	NA	NA	NA	NA	NA	NA	NA	NA	NA	NA	NA	NA	NA	NA	NA	NA	NA	NA	NA
573	Cluster-23844.0	1618	470474971	XP_004342115.1	285	9.40E-23	hypothetical protein ACA1_113500 [Acanthamoeba castellanii str. Neff]>gi|440798944|gb|ELR20005.1| hypothetical protein ACA1_113500 [Acanthamoeba castellanii str. Neff]	330968851	XM_003306828.1	913	0	Pyrenophora teres f. teres 0-1 hypothetical protein, mRNA	NA	NA	NA	NA	Q10327	495	1.70E-48	Uncharacterized protein C32A11.02c OS=Schizosaccharomyces pombe (strain 972 / ATCC 24843) GN=SPAC32A11.02c PE=4 SV=1	PF02840	Prp18 domain	GO:0008380	RNA splicing	NA	NA	GO:0005681	spliceosomal complex	NA	NA
574	Cluster-32935.0	432	556749607	XP_005970226.1	206	3.60E-14	PREDICTED: versicolorin reductase-like [Pantholops hodgsonii]	671167855	XM_008726172.1	318	3.07E-164	Cladophialophora carrionii CBS 160.54 trihydroxynaphthalene reductase partial mRNA	K11147	DHRS4	dehydrogenase/reductase SDR family member 4	http://www.genome.jp/dbget-bin/www_bget?ko:K11147	Q12634	643	3.20E-66	Tetrahydroxynaphthalene reductase OS=Magnaporthe oryzae (strain 70-15 / ATCC MYA-4617 / FGSC 8958) GN=MGG_02252 PE=1 SV=2	PF00106	short chain dehydrogenase	GO:0008152	metabolic process	GO:0016491	oxidoreductase activity	NA	NA	KOG0725	Reductases with broad range of substrate specificities
575	Cluster-12457.0	375	NA	NA	NA	NA	NA	766931640	XM_011499707.1	92	1.13E-38	PREDICTED: Ceratosolen solmsi marchali homeobox protein Nkx-6.1 (LOC105362296), mRNA	NA	NA	NA	NA	NA	NA	NA	NA	NA	NA	NA	NA	NA	NA	NA	NA	NA	NA
576	Cluster-47818.0	810	NA	NA	NA	NA	NA	NA	NA	NA	NA	NA	NA	NA	NA	NA	NA	NA	NA	NA	NA	NA	NA	NA	NA	NA	NA	NA	NA	NA
577	Cluster-47818.1	496	NA	NA	NA	NA	NA	NA	NA	NA	NA	NA	NA	NA	NA	NA	NA	NA	NA	NA	NA	NA	NA	NA	NA	NA	NA	NA	NA	NA
578	Cluster-49494.1637	6203	766937806	XP_011501373.1	2763	0.00E+00	PREDICTED: LOW QUALITY PROTEIN: uncharacterized protein LOC105365017 [Ceratosolen solmsi marchali]	766937805	XM_011503071.1	597	0	PREDICTED: Ceratosolen solmsi marchali uncharacterized LOC105365017 (LOC105365017), mRNA	K13192	RBM26	RNA-binding protein 26	http://www.genome.jp/dbget-bin/www_bget?ko:K13192	Q6NZN0	368	3.50E-33	RNA-binding protein 26 OS=Mus musculus GN=Rbm26 PE=1 SV=2	PF00642//PF05808//PF00076//PF06560//PF15926//PF00096	Zinc finger C-x8-C-x5-C-x3-H type (and similar)//Podoplanin//RNA recognition motif. (a.k.a. RRM, RBD, or RNP domain)//Glucose-6-phosphate isomerase (GPI)//E3 ubiquitin-protein ligase RNF220//Zinc finger, C2H2 type	GO:0090263//GO:0006096//GO:0005985//GO:0016567//GO:0006094//GO:0006098//GO:0005982	positive regulation of canonical Wnt signaling pathway//glycolytic process//sucrose metabolic process//protein ubiquitination//gluconeogenesis//pentose-phosphate shunt//starch metabolic process	GO:0003676//GO:0046872//GO:0004347	nucleic acid binding//metal ion binding//glucose-6-phosphate isomerase activity	GO:0016021//GO:0005737	integral component of membrane//cytoplasm	KOG2135	Proteins containing the RNA recognition motif
579	Cluster-49494.1636	3833	766937806	XP_011501373.1	2763	0.00E+00	PREDICTED: LOW QUALITY PROTEIN: uncharacterized protein LOC105365017 [Ceratosolen solmsi marchali]	766937805	XM_011503071.1	597	0	PREDICTED: Ceratosolen solmsi marchali uncharacterized LOC105365017 (LOC105365017), mRNA	NA	NA	NA	NA	Q21502	280	3.50E-23	MOG interacting and ectopic P-granules protein 1 OS=Caenorhabditis elegans GN=mep-1 PE=1 SV=2	PF06560//PF00096	Glucose-6-phosphate isomerase (GPI)//Zinc finger, C2H2 type	GO:0006096//GO:0006094//GO:0005985//GO:0005982//GO:0006098	glycolytic process//gluconeogenesis//sucrose metabolic process//starch metabolic process//pentose-phosphate shunt	GO:0046872//GO:0004347	metal ion binding//glucose-6-phosphate isomerase activity	GO:0005737	cytoplasm	NA	NA
580	Cluster-49494.1635	3309	766937806	XP_011501373.1	2743	1.80E-307	PREDICTED: LOW QUALITY PROTEIN: uncharacterized protein LOC105365017 [Ceratosolen solmsi marchali]	766937805	XM_011503071.1	597	0	PREDICTED: Ceratosolen solmsi marchali uncharacterized LOC105365017 (LOC105365017), mRNA	NA	NA	NA	NA	Q21502	280	3.00E-23	MOG interacting and ectopic P-granules protein 1 OS=Caenorhabditis elegans GN=mep-1 PE=1 SV=2	PF06560//PF00096	Glucose-6-phosphate isomerase (GPI)//Zinc finger, C2H2 type	GO:0006098//GO:0005982//GO:0006094//GO:0005985//GO:0006096	pentose-phosphate shunt//starch metabolic process//gluconeogenesis//sucrose metabolic process//glycolytic process	GO:0004347//GO:0046872	glucose-6-phosphate isomerase activity//metal ion binding	GO:0005737	cytoplasm	NA	NA
581	Cluster-49494.1634	1218	NA	NA	NA	NA	NA	644996319	XM_008212721.1	177	2.19E-85	PREDICTED: Nasonia vitripennis MOG interacting and ectopic P-granules protein 1 (LOC100121453), transcript variant X11, mRNA	NA	NA	NA	NA	NA	NA	NA	NA	NA	NA	NA	NA	NA	NA	NA	NA	NA	NA
582	Cluster-49494.1633	3930	766937806	XP_011501373.1	2763	0.00E+00	PREDICTED: LOW QUALITY PROTEIN: uncharacterized protein LOC105365017 [Ceratosolen solmsi marchali]	766937805	XM_011503071.1	597	0	PREDICTED: Ceratosolen solmsi marchali uncharacterized LOC105365017 (LOC105365017), mRNA	NA	NA	NA	NA	Q21502	280	3.60E-23	MOG interacting and ectopic P-granules protein 1 OS=Caenorhabditis elegans GN=mep-1 PE=1 SV=2	PF00096//PF06560	Zinc finger, C2H2 type//Glucose-6-phosphate isomerase (GPI)	GO:0006096//GO:0005985//GO:0006094//GO:0005982//GO:0006098	glycolytic process//sucrose metabolic process//gluconeogenesis//starch metabolic process//pentose-phosphate shunt	GO:0046872//GO:0004347	metal ion binding//glucose-6-phosphate isomerase activity	GO:0005737	cytoplasm	NA	NA
583	Cluster-49494.1632	428	NA	NA	NA	NA	NA	NA	NA	NA	NA	NA	NA	NA	NA	NA	NA	NA	NA	NA	NA	NA	NA	NA	NA	NA	NA	NA	NA	NA
584	Cluster-49494.1631	6125	766937806	XP_011501373.1	2763	0.00E+00	PREDICTED: LOW QUALITY PROTEIN: uncharacterized protein LOC105365017 [Ceratosolen solmsi marchali]	766937805	XM_011503071.1	597	0	PREDICTED: Ceratosolen solmsi marchali uncharacterized LOC105365017 (LOC105365017), mRNA	K13192	RBM26	RNA-binding protein 26	http://www.genome.jp/dbget-bin/www_bget?ko:K13192	Q6NZN0	368	3.50E-33	RNA-binding protein 26 OS=Mus musculus GN=Rbm26 PE=1 SV=2	PF00096//PF15926//PF06560//PF00076//PF05808//PF00642	Zinc finger, C2H2 type//E3 ubiquitin-protein ligase RNF220//Glucose-6-phosphate isomerase (GPI)//RNA recognition motif. (a.k.a. RRM, RBD, or RNP domain)//Podoplanin//Zinc finger C-x8-C-x5-C-x3-H type (and similar)	GO:0006094//GO:0005985//GO:0016567//GO:0005982//GO:0006098//GO:0006096//GO:0090263	gluconeogenesis//sucrose metabolic process//protein ubiquitination//starch metabolic process//pentose-phosphate shunt//glycolytic process//positive regulation of canonical Wnt signaling pathway	GO:0004347//GO:0003676//GO:0046872	glucose-6-phosphate isomerase activity//nucleic acid binding//metal ion binding	GO:0005737//GO:0016021	cytoplasm//integral component of membrane	KOG2135	Proteins containing the RNA recognition motif
585	Cluster-49494.1630	976	NA	NA	NA	NA	NA	NA	NA	NA	NA	NA	NA	NA	NA	NA	NA	NA	NA	NA	NA	NA	NA	NA	NA	NA	NA	NA	NA	NA
586	Cluster-56612.0	1103	68448544	NP_001020330.1	948	8.50E-100	HLA class II histocompatibility antigen gamma chain isoform a [Homo sapiens]>gi|20178292|sp|P04233.3|HG2A_HUMAN RecName: Full=HLA class II histocompatibility antigen gamma chain; AltName: Full=HLA-DR antigens-associated invariant chain; AltName: Full=Ia antigen-associated invariant chain; Short=Ii; AltName: Full=p33; AltName: CD_antigen=CD74>gi|119582135|gb|EAW61731.1| CD74 antigen (invariant pol…	343403785	NM_001025159.2	1101	0	Homo sapiens CD74 molecule, major histocompatibility complex, class II invariant chain (CD74), transcript variant 1, mRNA	K06505	CD74, DHLAG	CD74 antigen	http://www.genome.jp/dbget-bin/www_bget?ko:K06505	P04233	948	3.50E-101	HLA class II histocompatibility antigen gamma chain OS=Homo sapiens GN=CD74 PE=1 SV=3	PF08831	Class II MHC-associated invariant chain trimerisation domain	GO:0019886//GO:0045582//GO:0001516//GO:0006461//GO:0000187//GO:0045059//GO:0001961//GO:0002606//GO:0090023//GO:0002830//GO:0035691//GO:0048146//GO:2000343//GO:0043518//GO:0019882//GO:0045060//GO:0006886//GO:0006952//GO:0043030//GO:0007165//GO:0006955//GO:0051085//GO:0050731//GO:0060907//GO:0002906//GO:0070374//GO:0045581//GO:0002792//GO:0030890//GO:0019883//GO:0016064	antigen processing and presentation of exogenous peptide antigen via MHC class II//positive regulation of T cell differentiation//prostaglandin biosynthetic process//protein complex assembly//activation of MAPK activity//positive thymic T cell selection//positive regulation of cytokine-mediated signaling pathway//positive regulation of dendritic cell antigen processing and presentation//positive …	GO:0001540//GO:0042289//GO:0004896//GO:0042802//GO:0050998//GO:0035718	beta-amyloid binding//MHC class II protein binding//cytokine receptor activity//identical protein binding//nitric-oxide synthase binding//macrophage migration inhibitory factor binding	GO:0035692//GO:0000139//GO:0030669//GO:0009897//GO:0042613//GO:0043202//GO:0071556//GO:0032588//GO:0012507//GO:0005771//GO:0016020//GO:0005765//GO:0035693	macrophage migration inhibitory factor receptor complex//Golgi membrane//clathrin-coated endocytic vesicle membrane//external side of plasma membrane//MHC class II protein complex//lysosomal lumen//integral component of lumenal side of endoplasmic reticulum membrane//trans-Golgi network membrane//ER to Golgi transport vesicle membrane//multivesicular body//membrane//lysosomal membrane//NOS2-CD74 …	NA	NA
587	Cluster-49494.127919	1579	NA	NA	NA	NA	NA	NA	NA	NA	NA	NA	NA	NA	NA	NA	NA	NA	NA	NA	NA	NA	NA	NA	NA	NA	NA	NA	NA	NA
588	Cluster-49494.127918	353	NA	NA	NA	NA	NA	NA	NA	NA	NA	NA	NA	NA	NA	NA	NA	NA	NA	NA	NA	NA	NA	NA	NA	NA	NA	NA	NA	NA
589	Cluster-49494.1639	3786	NA	NA	NA	NA	NA	NA	NA	NA	NA	NA	NA	NA	NA	NA	NA	NA	NA	NA	PF06687//PF03276//PF03255	SUR7/PalI family//Spumavirus gag protein//Acetyl co-enzyme A carboxylase carboxyltransferase alpha subunit	GO:0046718//GO:0019076//GO:0075521//GO:0006090//GO:0006633	viral entry into host cell//viral release from host cell//microtubule-dependent intracellular transport of viral material towards nucleus//pyruvate metabolic process//fatty acid biosynthetic process	GO:0003989	acetyl-CoA carboxylase activity	GO:0044163//GO:0009317//GO:0005886//GO:0042025//GO:0030430//GO:0019028	host cytoskeleton//acetyl-CoA carboxylase complex//plasma membrane//host cell nucleus//host cell cytoplasm//viral capsid	NA	NA
590	Cluster-49494.1638	3800	NA	NA	NA	NA	NA	NA	NA	NA	NA	NA	NA	NA	NA	NA	NA	NA	NA	NA	PF06687//PF03255//PF03276	SUR7/PalI family//Acetyl co-enzyme A carboxylase carboxyltransferase alpha subunit//Spumavirus gag protein	GO:0019076//GO:0006090//GO:0075521//GO:0006633//GO:0046718	viral release from host cell//pyruvate metabolic process//microtubule-dependent intracellular transport of viral material towards nucleus//fatty acid biosynthetic process//viral entry into host cell	GO:0003989	acetyl-CoA carboxylase activity	GO:0042025//GO:0005886//GO:0030430//GO:0019028//GO:0044163//GO:0009317	host cell nucleus//plasma membrane//host cell cytoplasm//viral capsid//host cytoskeleton//acetyl-CoA carboxylase complex	NA	NA
591	Cluster-9750.0	1132	645025969	XP_008202268.1	1217	5.60E-131	PREDICTED: disks large homolog 5 isoform X3 [Nasonia vitripennis]	NA	NA	NA	NA	NA	NA	NA	NA	NA	Q8TDM6	138	3.00E-07	Disks large homolog 5 OS=Homo sapiens GN=DLG5 PE=1 SV=4	PF13180//PF00595	PDZ domain//PDZ domain (Also known as DHR or GLGF)	NA	NA	GO:0005515	protein binding	NA	NA	NA	NA
592	Cluster-49494.34537	1895	NA	NA	NA	NA	NA	NA	NA	NA	NA	NA	NA	NA	NA	NA	NA	NA	NA	NA	PF07359	Liver-expressed antimicrobial peptide 2 precursor (LEAP-2)	GO:0042742	defense response to bacterium	NA	NA	NA	NA	NA	NA
593	Cluster-49494.68407	1446	NA	NA	NA	NA	NA	NA	NA	NA	NA	NA	NA	NA	NA	NA	NA	NA	NA	NA	NA	NA	NA	NA	NA	NA	NA	NA	NA	NA
594	Cluster-49494.68404	853	NA	NA	NA	NA	NA	NA	NA	NA	NA	NA	NA	NA	NA	NA	NA	NA	NA	NA	PF07058	Microtubule-associated protein 70	GO:0007010	cytoskeleton organization	GO:0008017	microtubule binding	GO:0045298	tubulin complex	NA	NA
595	Cluster-49494.143518	1232	242025118	XP_002432973.1	668	2.80E-67	T-box protein, putative [Pediculus humanus corporis]>gi|212518482|gb|EEB20235.1| T-box protein, putative [Pediculus humanus corporis]	689919024	LM400011.1	43	6.85E-11	Hymenolepis nana genome assembly H_nana_Japan ,scaffold HNAJ_scaffold0001884	K10175	TBX1	T-box protein 1	http://www.genome.jp/dbget-bin/www_bget?ko:K10175	O43435	551	4.20E-55	T-box transcription factor TBX1 OS=Homo sapiens GN=TBX1 PE=1 SV=1	PF00907	T-box	GO:0006355	regulation of transcription, DNA-templated	GO:0003700	transcription factor activity, sequence-specific DNA binding	GO:0005667//GO:0005634	transcription factor complex//nucleus	NA	NA
596	Cluster-49494.34534	461	NA	NA	NA	NA	NA	NA	NA	NA	NA	NA	NA	NA	NA	NA	NA	NA	NA	NA	NA	NA	NA	NA	NA	NA	NA	NA	NA	NA
597	Cluster-49494.55766	306	NA	NA	NA	NA	NA	NA	NA	NA	NA	NA	NA	NA	NA	NA	NA	NA	NA	NA	PF12501	Phosphate ATP-binding cassette transporter	GO:0006817	phosphate ion transport	NA	NA	NA	NA	NA	NA
598	Cluster-49494.68402	758	NA	NA	NA	NA	NA	NA	NA	NA	NA	NA	NA	NA	NA	NA	NA	NA	NA	NA	NA	NA	NA	NA	NA	NA	NA	NA	NA	NA
599	Cluster-16881.0	252	NA	NA	NA	NA	NA	NA	NA	NA	NA	NA	NA	NA	NA	NA	NA	NA	NA	NA	NA	NA	NA	NA	NA	NA	NA	NA	NA	NA
600	Cluster-49494.68403	541	NA	NA	NA	NA	NA	NA	NA	NA	NA	NA	NA	NA	NA	NA	NA	NA	NA	NA	NA	NA	NA	NA	NA	NA	NA	NA	NA	NA
601	Cluster-49494.65845	385	NA	NA	NA	NA	NA	NA	NA	NA	NA	NA	NA	NA	NA	NA	NA	NA	NA	NA	NA	NA	NA	NA	NA	NA	NA	NA	NA	NA
602	Cluster-49494.65844	208	NA	NA	NA	NA	NA	NA	NA	NA	NA	NA	NA	NA	NA	NA	NA	NA	NA	NA	NA	NA	NA	NA	NA	NA	NA	NA	NA	NA
603	Cluster-49494.65847	1890	646694349	KDR07962.1	477	6.00E-45	Integrin alpha-PS1, partial [Zootermopsis nevadensis]	NA	NA	NA	NA	NA	NA	NA	NA	NA	Q24247	263	1.60E-21	Integrin alpha-PS1 OS=Drosophila melanogaster GN=mew PE=1 SV=2	NA	NA	NA	NA	NA	NA	NA	NA	KOG3637	Vitronectin receptor, alpha subunit
604	Cluster-49494.65846	933	NA	NA	NA	NA	NA	NA	NA	NA	NA	NA	NA	NA	NA	NA	NA	NA	NA	NA	NA	NA	NA	NA	NA	NA	NA	NA	NA	NA
605	Cluster-49494.65841	1222	NA	NA	NA	NA	NA	NA	NA	NA	NA	NA	NA	NA	NA	NA	NA	NA	NA	NA	PF05720	Cell-cell adhesion domain	GO:0007155	cell adhesion	NA	NA	NA	NA	NA	NA
606	Cluster-49494.65840	1554	741207786	AJA90883.1	173	8.80E-10	ubiquitin-conjugating enzyme UBE2Q [Lethenteron camtschaticum]	NA	NA	NA	NA	NA	K10582	UBE2Q	ubiquitin-conjugating enzyme E2 Q	http://www.genome.jp/dbget-bin/www_bget?ko:K10582	Q32L27	157	2.60E-09	Ubiquitin-conjugating enzyme E2 Q2 OS=Bos taurus GN=UBE2Q2 PE=2 SV=1	NA	NA	NA	NA	NA	NA	NA	NA	NA	NA
607	Cluster-49494.65843	1225	NA	NA	NA	NA	NA	NA	NA	NA	NA	NA	NA	NA	NA	NA	NA	NA	NA	NA	NA	NA	NA	NA	NA	NA	NA	NA	NA	NA
608	Cluster-49494.65842	1458	NA	NA	NA	NA	NA	NA	NA	NA	NA	NA	NA	NA	NA	NA	NA	NA	NA	NA	PF16716//PF00509//PF14764	Bone marrow stromal antigen 2//Haemagglutinin//AP-5 complex subunit, vesicle trafficking	GO:0051607//GO:0019064//GO:0007165	defense response to virus//fusion of virus membrane with host plasma membrane//signal transduction	GO:0046789	host cell surface receptor binding	GO:0044599//GO:0019031//GO:0009986	AP-5 adaptor complex//viral envelope//cell surface	NA	NA
609	Cluster-49494.68401	2079	665798031	XP_008546871.1	590	5.20E-58	PREDICTED: origin recognition complex subunit 2 [Microplitis demolitor]	NA	NA	NA	NA	NA	K02604	ORC2	origin recognition complex subunit 2	http://www.genome.jp/dbget-bin/www_bget?ko:K02604	Q24168	565	1.70E-56	Origin recognition complex subunit 2 OS=Drosophila melanogaster GN=Orc2 PE=1 SV=2	PF04084//PF15170	Origin recognition complex subunit 2//Calcium/calmodulin-dependent protein kinase II inhibitor	GO:0006260//GO:0045859	DNA replication//regulation of protein kinase activity	GO:0004860	protein kinase inhibitor activity	GO:0005634//GO:0000808	nucleus//origin recognition complex	KOG2928	Origin recognition complex, subunit 2
610	Cluster-49494.65849	1721	805826362	XP_012153050.1	348	5.00E-30	PREDICTED: putative uncharacterized protein DDB_G0277255 [Megachile rotundata]>gi|805826365|ref|XP_012153051.1| PREDICTED: putative uncharacterized protein DDB_G0277255 [Megachile rotundata]>gi|805826369|ref|XP_012153052.1| PREDICTED: putative uncharacterized protein DDB_G0277255 [Megachile rotundata]>gi|805826371|ref|XP_012153053.1| PREDICTED: putative uncharacterized protein DDB_G0277255 [Megac…	NA	NA	NA	NA	NA	K04699	SOCS6_7	suppressor of cytokine signaling 6/7	http://www.genome.jp/dbget-bin/www_bget?ko:K04699	O14512	194	1.50E-13	Suppressor of cytokine signaling 7 OS=Homo sapiens GN=SOCS7 PE=1 SV=2	PF07525	SOCS box	GO:0035556	intracellular signal transduction	NA	NA	NA	NA	NA	NA
611	Cluster-49494.65848	502	NA	NA	NA	NA	NA	NA	NA	NA	NA	NA	NA	NA	NA	NA	NA	NA	NA	NA	NA	NA	NA	NA	NA	NA	NA	NA	NA	NA
612	Cluster-49494.122304	2976	646703208	KDR12013.1	2377	4.50E-265	LIM domain kinase 1 [Zootermopsis nevadensis]	759054217	XM_011338002.1	118	3.42E-52	PREDICTED: Cerapachys biroi LIM domain kinase 1 (LOC105278713), transcript variant X4, mRNA	K05743	LIMK1	LIM domain kinase 1	http://www.genome.jp/dbget-bin/www_bget?ko:K05743	Q8IR79	1644	1.90E-181	LIM domain kinase 1 OS=Drosophila melanogaster GN=LIMK1 PE=1 SV=1	PF06293//PF00412//PF00069//PF07714//PF00595//PF06072	Lipopolysaccharide kinase (Kdo/WaaP) family//LIM domain//Protein kinase domain//Protein tyrosine kinase//PDZ domain (Also known as DHR or GLGF)//Alphaherpesvirus tegument protein US9	GO:0006468	protein phosphorylation	GO:0005524//GO:0005515//GO:0004672//GO:0016773//GO:0008270	ATP binding//protein binding//protein kinase activity//phosphotransferase activity, alcohol group as acceptor//zinc ion binding	GO:0019033//GO:0016020	viral tegument//membrane	NA	NA
613	Cluster-49494.18324	629	NA	NA	NA	NA	NA	NA	NA	NA	NA	NA	NA	NA	NA	NA	NA	NA	NA	NA	NA	NA	NA	NA	NA	NA	NA	NA	NA	NA
614	Cluster-49494.18325	252	NA	NA	NA	NA	NA	NA	NA	NA	NA	NA	NA	NA	NA	NA	NA	NA	NA	NA	PF02253	Phospholipase A1	GO:0009395//GO:0006629	phospholipid catabolic process//lipid metabolic process	GO:0004620	phospholipase activity	GO:0016020	membrane	NA	NA
615	Cluster-49494.18326	424	NA	NA	NA	NA	NA	NA	NA	NA	NA	NA	NA	NA	NA	NA	NA	NA	NA	NA	PF05699	hAT family C-terminal dimerisation region	NA	NA	GO:0046983	protein dimerization activity	NA	NA	NA	NA
616	Cluster-49494.18327	443	NA	NA	NA	NA	NA	NA	NA	NA	NA	NA	NA	NA	NA	NA	NA	NA	NA	NA	NA	NA	NA	NA	NA	NA	NA	NA	NA	NA
617	Cluster-49494.18320	890	NA	NA	NA	NA	NA	NA	NA	NA	NA	NA	NA	NA	NA	NA	NA	NA	NA	NA	NA	NA	NA	NA	NA	NA	NA	NA	NA	NA
618	Cluster-49494.18321	967	NA	NA	NA	NA	NA	199579883	AC189200.2	691	0	Brassica rapa subsp. pekinensis clone KBrB005J17, complete sequence	NA	NA	NA	NA	NA	NA	NA	NA	NA	NA	NA	NA	NA	NA	NA	NA	NA	NA
619	Cluster-4319.0	294	NA	NA	NA	NA	NA	NA	NA	NA	NA	NA	NA	NA	NA	NA	NA	NA	NA	NA	PF02347	Glycine cleavage system P-protein	GO:0006544//GO:0055114//GO:0006546//GO:0006563//GO:0006566	glycine metabolic process//oxidation-reduction process//glycine catabolic process//L-serine metabolic process//threonine metabolic process	GO:0004375	glycine dehydrogenase (decarboxylating) activity	NA	NA	NA	NA
620	Cluster-49494.18323	1422	NA	NA	NA	NA	NA	NA	NA	NA	NA	NA	NA	NA	NA	NA	NA	NA	NA	NA	PF07109	Magnesium-protoporphyrin IX methyltransferase C-terminus	GO:0015995//GO:0015994	chlorophyll biosynthetic process//chlorophyll metabolic process	GO:0046406	magnesium protoporphyrin IX methyltransferase activity	NA	NA	NA	NA
621	Cluster-15491.0	2193	766937621	XP_011501272.1	2156	1.40E-239	PREDICTED: serine/threonine-protein kinase PAK 2 [Ceratosolen solmsi marchali]	766937620	XM_011502970.1	543	0	PREDICTED: Ceratosolen solmsi marchali serine/threonine-protein kinase PAK 2 (LOC105364933), mRNA	K04409	PAK1	p21-activated kinase 1	http://www.genome.jp/dbget-bin/www_bget?ko:K04409	Q13177	966	5.70E-103	Serine/threonine-protein kinase PAK 2 OS=Homo sapiens GN=PAK2 PE=1 SV=3	PF06293//PF07714//PF00069	Lipopolysaccharide kinase (Kdo/WaaP) family//Protein tyrosine kinase//Protein kinase domain	GO:0006468	protein phosphorylation	GO:0016773//GO:0004672//GO:0005524	phosphotransferase activity, alcohol group as acceptor//protein kinase activity//ATP binding	GO:0016020	membrane	KOG0578	p21-activated serine/threonine protein kinase
622	Cluster-15491.1	2393	766937621	XP_011501272.1	2155	2.00E-239	PREDICTED: serine/threonine-protein kinase PAK 2 [Ceratosolen solmsi marchali]	766937620	XM_011502970.1	549	0	PREDICTED: Ceratosolen solmsi marchali serine/threonine-protein kinase PAK 2 (LOC105364933), mRNA	K04409	PAK1	p21-activated kinase 1	http://www.genome.jp/dbget-bin/www_bget?ko:K04409	Q29502	966	6.20E-103	Serine/threonine-protein kinase PAK 2 OS=Oryctolagus cuniculus GN=PAK2 PE=2 SV=1	PF00228//PF06293//PF00069//PF07714	Bowman-Birk serine protease inhibitor family//Lipopolysaccharide kinase (Kdo/WaaP) family//Protein kinase domain//Protein tyrosine kinase	GO:0006468	protein phosphorylation	GO:0016773//GO:0004672//GO:0004867//GO:0005524	phosphotransferase activity, alcohol group as acceptor//protein kinase activity//serine-type endopeptidase inhibitor activity//ATP binding	GO:0005576//GO:0016020	extracellular region//membrane	KOG0578	p21-activated serine/threonine protein kinase
623	Cluster-67358.1	755	NA	NA	NA	NA	NA	NA	NA	NA	NA	NA	NA	NA	NA	NA	NA	NA	NA	NA	NA	NA	NA	NA	NA	NA	NA	NA	NA	NA
624	Cluster-50389.0	525	NA	NA	NA	NA	NA	NA	NA	NA	NA	NA	NA	NA	NA	NA	NA	NA	NA	NA	NA	NA	NA	NA	NA	NA	NA	NA	NA	NA
625	Cluster-49494.9000	427	NA	NA	NA	NA	NA	NA	NA	NA	NA	NA	NA	NA	NA	NA	NA	NA	NA	NA	NA	NA	NA	NA	NA	NA	NA	NA	NA	NA
626	Cluster-49494.9001	2484	645019551	XP_008206887.1	1777	1.40E-195	PREDICTED: C-terminal-binding protein isoform X4 [Nasonia vitripennis]	645019550	XM_008208665.1	646	0	PREDICTED: Nasonia vitripennis C-terminal-binding protein (LOC100118146), transcript variant X4, mRNA	K04496	CTBP	C-terminal binding protein	http://www.genome.jp/dbget-bin/www_bget?ko:K04496	O46036	1572	3.50E-173	C-terminal-binding protein OS=Drosophila melanogaster GN=CtBP PE=1 SV=3	PF03446//PF00389//PF12270//PF02826	NAD binding domain of 6-phosphogluconate dehydrogenase//D-isomer specific 2-hydroxyacid dehydrogenase, catalytic domain//Cytochrome c oxidase subunit IV//D-isomer specific 2-hydroxyacid dehydrogenase, NAD binding domain	GO:0019521//GO:0015992//GO:0008152//GO:0006123//GO:0055114//GO:0006098	D-gluconate metabolic process//proton transport//metabolic process//mitochondrial electron transport, cytochrome c to oxygen//oxidation-reduction process//pentose-phosphate shunt	GO:0051287//GO:0004616//GO:0004129//GO:0016616	NAD binding//phosphogluconate dehydrogenase (decarboxylating) activity//cytochrome-c oxidase activity//oxidoreductase activity, acting on the CH-OH group of donors, NAD or NADP as acceptor	GO:0016021//GO:0045277	integral component of membrane//respiratory chain complex IV	KOG0067	Transcription factor CtBP
627	Cluster-49494.9002	335	NA	NA	NA	NA	NA	NA	NA	NA	NA	NA	NA	NA	NA	NA	NA	NA	NA	NA	NA	NA	NA	NA	NA	NA	NA	NA	NA	NA
628	Cluster-49494.9003	2073	766917314	XP_011505137.1	1974	1.70E-218	PREDICTED: C-terminal-binding protein isoform X1 [Ceratosolen solmsi marchali]>gi|766917316|ref|XP_011505144.1| PREDICTED: C-terminal-binding protein isoform X1 [Ceratosolen solmsi marchali]>gi|766917318|ref|XP_011505152.1| PREDICTED: C-terminal-binding protein isoform X1 [Ceratosolen solmsi marchali]	766917317	XM_011506850.1	795	0	PREDICTED: Ceratosolen solmsi marchali C-terminal-binding protein (LOC105367959), transcript variant X3, mRNA	K04496	CTBP	C-terminal binding protein	http://www.genome.jp/dbget-bin/www_bget?ko:K04496	O46036	1686	1.70E-186	C-terminal-binding protein OS=Drosophila melanogaster GN=CtBP PE=1 SV=3	PF12270//PF02826//PF03446//PF00389	Cytochrome c oxidase subunit IV//D-isomer specific 2-hydroxyacid dehydrogenase, NAD binding domain//NAD binding domain of 6-phosphogluconate dehydrogenase//D-isomer specific 2-hydroxyacid dehydrogenase, catalytic domain	GO:0019521//GO:0008152//GO:0006123//GO:0015992//GO:0006098//GO:0055114	D-gluconate metabolic process//metabolic process//mitochondrial electron transport, cytochrome c to oxygen//proton transport//pentose-phosphate shunt//oxidation-reduction process	GO:0004616//GO:0004129//GO:0051287//GO:0016616	phosphogluconate dehydrogenase (decarboxylating) activity//cytochrome-c oxidase activity//NAD binding//oxidoreductase activity, acting on the CH-OH group of donors, NAD or NADP as acceptor	GO:0016021//GO:0045277	integral component of membrane//respiratory chain complex IV	KOG0067	Transcription factor CtBP
629	Cluster-49494.9004	382	NA	NA	NA	NA	NA	NA	NA	NA	NA	NA	NA	NA	NA	NA	NA	NA	NA	NA	NA	NA	NA	NA	NA	NA	NA	NA	NA	NA
630	Cluster-49494.9005	1057	NA	NA	NA	NA	NA	NA	NA	NA	NA	NA	NA	NA	NA	NA	NA	NA	NA	NA	NA	NA	NA	NA	NA	NA	NA	NA	NA	NA
631	Cluster-49494.9006	3558	564247615	XP_006262904.1	361	3.20E-31	PREDICTED: zinc finger protein 91-like [Alligator mississippiensis]	589109754	XM_006966838.1	428	0	Trichoderma reesei QM6a predicted protein (TRIREDRAFT_49873), mRNA	K09228	KRAB	KRAB domain-containing zinc finger protein	http://www.genome.jp/dbget-bin/www_bget?ko:K09228	P15620	342	2.10E-30	Zinc finger protein 271 OS=Mus musculus GN=Znf271 PE=2 SV=1	PF07975//PF16622//PF00096//PF13465//PF02186	TFIIH C1-like domain//zinc-finger C2H2-type//Zinc finger, C2H2 type//Zinc-finger double domain//TFIIE beta subunit core domain	GO:0006281//GO:0006367	DNA repair//transcription initiation from RNA polymerase II promoter	GO:0008270//GO:0046872	zinc ion binding//metal ion binding	NA	NA	NA	NA
632	Cluster-49494.9007	3649	564247615	XP_006262904.1	361	3.30E-31	PREDICTED: zinc finger protein 91-like [Alligator mississippiensis]	589109754	XM_006966838.1	428	0	Trichoderma reesei QM6a predicted protein (TRIREDRAFT_49873), mRNA	K09228	KRAB	KRAB domain-containing zinc finger protein	http://www.genome.jp/dbget-bin/www_bget?ko:K09228	P15620	342	2.10E-30	Zinc finger protein 271 OS=Mus musculus GN=Znf271 PE=2 SV=1	PF02186//PF13465//PF16622//PF00096//PF07975	TFIIE beta subunit core domain//Zinc-finger double domain//zinc-finger C2H2-type//Zinc finger, C2H2 type//TFIIH C1-like domain	GO:0006281//GO:0006367	DNA repair//transcription initiation from RNA polymerase II promoter	GO:0008270//GO:0046872	zinc ion binding//metal ion binding	NA	NA	NA	NA
633	Cluster-49494.9008	3498	564247615	XP_006262904.1	324	6.10E-27	PREDICTED: zinc finger protein 91-like [Alligator mississippiensis]	589109754	XM_006966838.1	428	0	Trichoderma reesei QM6a predicted protein (TRIREDRAFT_49873), mRNA	K09228	KRAB	KRAB domain-containing zinc finger protein	http://www.genome.jp/dbget-bin/www_bget?ko:K09228	Q5R5U3	309	1.40E-26	Zinc finger protein 271 OS=Pongo abelii GN=ZNF271 PE=2 SV=1	PF13912//PF13465//PF02186//PF07975//PF16622//PF00096	C2H2-type zinc finger//Zinc-finger double domain//TFIIE beta subunit core domain//TFIIH C1-like domain//zinc-finger C2H2-type//Zinc finger, C2H2 type	GO:0006367//GO:0006281	transcription initiation from RNA polymerase II promoter//DNA repair	GO:0008270//GO:0046872	zinc ion binding//metal ion binding	NA	NA	NA	NA
634	Cluster-49494.9009	3719	564247615	XP_006262904.1	361	3.30E-31	PREDICTED: zinc finger protein 91-like [Alligator mississippiensis]	589109754	XM_006966838.1	428	0	Trichoderma reesei QM6a predicted protein (TRIREDRAFT_49873), mRNA	K09228	KRAB	KRAB domain-containing zinc finger protein	http://www.genome.jp/dbget-bin/www_bget?ko:K09228	P15620	342	2.20E-30	Zinc finger protein 271 OS=Mus musculus GN=Znf271 PE=2 SV=1	PF07975//PF00096//PF16622//PF13465//PF02186	TFIIH C1-like domain//Zinc finger, C2H2 type//zinc-finger C2H2-type//Zinc-finger double domain//TFIIE beta subunit core domain	GO:0006281//GO:0006367	DNA repair//transcription initiation from RNA polymerase II promoter	GO:0046872//GO:0008270	metal ion binding//zinc ion binding	NA	NA	NA	NA
635	Cluster-49494.28589	485	NA	NA	NA	NA	NA	NA	NA	NA	NA	NA	NA	NA	NA	NA	NA	NA	NA	NA	NA	NA	NA	NA	NA	NA	NA	NA	NA	NA
636	Cluster-39186.0	273	NA	NA	NA	NA	NA	NA	NA	NA	NA	NA	NA	NA	NA	NA	NA	NA	NA	NA	NA	NA	NA	NA	NA	NA	NA	NA	NA	NA
637	Cluster-4627.0	531	766923733	XP_011506503.1	297	1.20E-24	PREDICTED: ras-related protein Rab-35 [Ceratosolen solmsi marchali]	645002851	XM_001603252.3	113	3.48E-50	PREDICTED: Nasonia vitripennis ras-related protein Rab-35 (LOC100114946), mRNA	K07876	RAB35, RAB1C	Ras-related protein Rab-35	http://www.genome.jp/dbget-bin/www_bget?ko:K07876	Q5U316	274	2.40E-23	Ras-related protein Rab-35 OS=Rattus norvegicus GN=Rab35 PE=1 SV=1	PF00493//PF00735//PF07728//PF10662//PF00025//PF07475//PF08477//PF00005//PF00071//PF01926//PF03193	MCM2/3/5 family//Septin//AAA domain (dynein-related subfamily)//Ethanolamine utilisation - propanediol utilisation//ADP-ribosylation factor family//HPr Serine kinase C-terminal domain//Ras of Complex, Roc, domain of DAPkinase//ABC transporter//Ras family//50S ribosome-binding GTPase//Protein of unknown function, DUF258	GO:0007264//GO:0000160//GO:0006576//GO:0006109//GO:0016310//GO:0006260	small GTPase mediated signal transduction//phosphorelay signal transduction system//cellular biogenic amine metabolic process//regulation of carbohydrate metabolic process//phosphorylation//DNA replication	GO:0016887//GO:0000155//GO:0005524//GO:0003677//GO:0005525//GO:0004672//GO:0003924	ATPase activity//phosphorelay sensor kinase activity//ATP binding//DNA binding//GTP binding//protein kinase activity//GTPase activity	GO:0009365	protein histidine kinase complex	KOG0079	GTP-binding protein H-ray, small G protein superfamily
638	Cluster-49494.154103	386	861625169	KMQ88473.1	236	1.10E-17	gag-pol polyprotein [Lasius niger]	38196008	AY350710.1	383	0	Brassica oleracea clone BAC Bo37N21, partial sequence	NA	NA	NA	NA	P04146	207	1.00E-15	Copia protein OS=Drosophila melanogaster GN=GIP PE=1 SV=3	NA	NA	NA	NA	NA	NA	NA	NA	NA	NA
639	Cluster-49494.154100	255	NA	NA	NA	NA	NA	NA	NA	NA	NA	NA	NA	NA	NA	NA	NA	NA	NA	NA	NA	NA	NA	NA	NA	NA	NA	NA	NA	NA
640	Cluster-49494.154101	334	NA	NA	NA	NA	NA	NA	NA	NA	NA	NA	NA	NA	NA	NA	NA	NA	NA	NA	NA	NA	NA	NA	NA	NA	NA	NA	NA	NA
641	Cluster-4877.0	490	645026168	XP_008203695.1	712	8.70E-73	PREDICTED: fibrillin-1 isoform X2 [Nasonia vitripennis]	766920572	XM_011506463.1	164	1.43E-78	PREDICTED: Ceratosolen solmsi marchali fibrillin-1 (LOC105367694), mRNA	NA	NA	NA	NA	Q66PY1	199	1.10E-14	Signal peptide, CUB and EGF-like domain-containing protein 3 OS=Mus musculus GN=Scube3 PE=1 SV=1	PF07645//PF00424	Calcium-binding EGF domain//REV protein (anti-repression trans-activator protein)	GO:0006355	regulation of transcription, DNA-templated	GO:0003700//GO:0005509	transcription factor activity, sequence-specific DNA binding//calcium ion binding	GO:0005667//GO:0042025	transcription factor complex//host cell nucleus	NA	NA
642	Cluster-49494.68409	978	NA	NA	NA	NA	NA	NA	NA	NA	NA	NA	NA	NA	NA	NA	NA	NA	NA	NA	NA	NA	NA	NA	NA	NA	NA	NA	NA	NA
643	Cluster-36414.0	461	NA	NA	NA	NA	NA	NA	NA	NA	NA	NA	NA	NA	NA	NA	NA	NA	NA	NA	NA	NA	NA	NA	NA	NA	NA	NA	NA	NA
644	Cluster-36233.0	358	NA	NA	NA	NA	NA	NA	NA	NA	NA	NA	NA	NA	NA	NA	NA	NA	NA	NA	PF02313	Fumarate reductase subunit D	GO:0006106	fumarate metabolic process	NA	NA	GO:0016020	membrane	NA	NA
645	Cluster-59183.0	506	NA	NA	NA	NA	NA	NA	NA	NA	NA	NA	NA	NA	NA	NA	NA	NA	NA	NA	NA	NA	NA	NA	NA	NA	NA	NA	NA	NA
646	Cluster-60000.1	222	NA	NA	NA	NA	NA	NA	NA	NA	NA	NA	NA	NA	NA	NA	NA	NA	NA	NA	NA	NA	NA	NA	NA	NA	NA	NA	NA	NA
647	Cluster-30619.0	528	NA	NA	NA	NA	NA	NA	NA	NA	NA	NA	NA	NA	NA	NA	NA	NA	NA	NA	NA	NA	NA	NA	NA	NA	NA	NA	NA	NA
648	Cluster-2349.0	864	766932155	XP_011498291.1	449	4.80E-42	PREDICTED: LOW QUALITY PROTEIN: GATA zinc finger domain-containing protein 14 [Ceratosolen solmsi marchali]	NA	NA	NA	NA	NA	K11429	SUV420H	histone-lysine N-methyltransferase SUV420H	http://www.genome.jp/dbget-bin/www_bget?ko:K11429	Q5RJX8	221	5.50E-17	Histone-lysine N-methyltransferase SUV420H1-B OS=Xenopus laevis GN=suv420h1-b PE=2 SV=1	NA	NA	NA	NA	NA	NA	NA	NA	KOG2589	Histone tail methylase
649	Cluster-16017.3	1006	226823248	NP_001152829.1	1332	2.30E-144	ecdysone receptor isoform B1 [Nasonia vitripennis]	226823247	NM_001159357.1	351	0	Nasonia vitripennis ecdysone receptor (Ecr), transcript variant B1, mRNA	K14034	NR1H1, EcR	ecdysone receptor	http://www.genome.jp/dbget-bin/www_bget?ko:K14034	P34021	976	1.80E-104	Ecdysone receptor OS=Drosophila melanogaster GN=EcR PE=1 SV=1	PF00104//PF00105	Ligand-binding domain of nuclear hormone receptor//Zinc finger, C4 type (two domains)	GO:0043401//GO:0006355	steroid hormone mediated signaling pathway//regulation of transcription, DNA-templated	GO:0043565//GO:0008270//GO:0003700	sequence-specific DNA binding//zinc ion binding//transcription factor activity, sequence-specific DNA binding	GO:0005634//GO:0005667	nucleus//transcription factor complex	NA	NA
650	Cluster-16017.2	865	766925440	XP_011494615.1	249	7.50E-19	PREDICTED: LOW QUALITY PROTEIN: ecdysone receptor-like [Ceratosolen solmsi marchali]	226823247	NM_001159357.1	140	5.69E-65	Nasonia vitripennis ecdysone receptor (Ecr), transcript variant B1, mRNA	K14034	NR1H1, EcR	ecdysone receptor	http://www.genome.jp/dbget-bin/www_bget?ko:K14034	P49880	158	1.10E-09	Ecdysone receptor OS=Aedes aegypti GN=EcR PE=1 SV=2	PF00104	Ligand-binding domain of nuclear hormone receptor	GO:0006355//GO:0043401	regulation of transcription, DNA-templated//steroid hormone mediated signaling pathway	NA	NA	NA	NA	NA	NA
651	Cluster-16017.1	482	NA	NA	NA	NA	NA	226823247	NM_001159357.1	49	1.19E-14	Nasonia vitripennis ecdysone receptor (Ecr), transcript variant B1, mRNA	NA	NA	NA	NA	NA	NA	NA	NA	NA	NA	NA	NA	NA	NA	NA	NA	NA	NA
652	Cluster-6327.0	424	345484212	XP_003424976.1	189	3.30E-12	PREDICTED: turripeptide Pal9.2-like [Nasonia vitripennis]	NA	NA	NA	NA	NA	NA	NA	NA	NA	NA	NA	NA	NA	PF07648//PF00050	Kazal-type serine protease inhibitor domain//Kazal-type serine protease inhibitor domain	NA	NA	GO:0005515	protein binding	NA	NA	NA	NA
653	Cluster-5442.0	457	156550362	XP_001607497.1	543	3.20E-53	PREDICTED: transmembrane protein 147 [Nasonia vitripennis]	NA	NA	NA	NA	NA	NA	NA	NA	NA	Q3SZR6	366	4.40E-34	Transmembrane protein 147 OS=Bos taurus GN=TMEM147 PE=2 SV=1	NA	NA	NA	NA	NA	NA	NA	NA	KOG3236	Predicted membrane protein
654	Cluster-49494.68179	2005	241575317	XP_002403471.1	294	1.10E-23	phosphoacetylglucosamine mutase, putative [Ixodes scapularis]>gi|215500232|gb|EEC09726.1| phosphoacetylglucosamine mutase, putative, partial [Ixodes scapularis]	NA	NA	NA	NA	NA	K01836	E5.4.2.3	phosphoacetylglucosamine mutase	http://www.genome.jp/dbget-bin/www_bget?ko:K01836	Q9CYR6	256	1.10E-20	Phosphoacetylglucosamine mutase OS=Mus musculus GN=Pgm3 PE=1 SV=1	NA	NA	GO:0006040//GO:0005975	amino sugar metabolic process//carbohydrate metabolic process	GO:0000287//GO:0004610	magnesium ion binding//phosphoacetylglucosamine mutase activity	NA	NA	KOG2537	Phosphoglucomutase/phosphomannomutase
655	Cluster-36913.0	460	NA	NA	NA	NA	NA	NA	NA	NA	NA	NA	NA	NA	NA	NA	NA	NA	NA	NA	NA	NA	NA	NA	NA	NA	NA	NA	NA	NA
656	Cluster-49494.68177	3000	NA	NA	NA	NA	NA	NA	NA	NA	NA	NA	NA	NA	NA	NA	NA	NA	NA	NA	PF09074//PF06449	Mer2//Mitochondrial domain of unknown function (DUF1082)	GO:0007131	reciprocal meiotic recombination	GO:0016820	hydrolase activity, acting on acid anhydrides, catalyzing transmembrane movement of substances	GO:0000794//GO:0016021//GO:0005739	condensed nuclear chromosome//integral component of membrane//mitochondrion	NA	NA
657	Cluster-49494.68174	3406	357621620	EHJ73395.1	530	7.70E-51	hypothetical protein KGM_06389 [Danaus plexippus]	NA	NA	NA	NA	NA	NA	NA	NA	NA	Q9VM60	413	1.20E-38	Mini-chromosome maintenance complex-binding protein OS=Drosophila melanogaster GN=CG3430 PE=1 SV=1	NA	NA	NA	NA	NA	NA	NA	NA	KOG2545	Conserved membrane protein
658	Cluster-49494.68175	3535	357621620	EHJ73395.1	530	8.00E-51	hypothetical protein KGM_06389 [Danaus plexippus]	NA	NA	NA	NA	NA	NA	NA	NA	NA	Q9VM60	413	1.20E-38	Mini-chromosome maintenance complex-binding protein OS=Drosophila melanogaster GN=CG3430 PE=1 SV=1	NA	NA	NA	NA	NA	NA	NA	NA	KOG2545	Conserved membrane protein
659	Cluster-49494.68172	13350	642912227	XP_008199943.1	1120	1.20E-118	PREDICTED: DNA-dependent protein kinase catalytic subunit-like [Tribolium castaneum]>gi|642912229|ref|XP_008199945.1| PREDICTED: DNA-dependent protein kinase catalytic subunit-like [Tribolium castaneum]>gi|642912231|ref|XP_008199946.1| PREDICTED: DNA-dependent protein kinase catalytic subunit-like [Tribolium castaneum]	NA	NA	NA	NA	NA	NA	NA	NA	NA	Q8QGX4	959	2.20E-101	DNA-dependent protein kinase catalytic subunit OS=Gallus gallus GN=PRKDC PE=2 SV=1	PF00454//PF02260//PF01369//PF14764//PF08163	Phosphatidylinositol 3- and 4-kinase//FATC domain//Sec7 domain//AP-5 complex subunit, vesicle trafficking//NUC194 domain	GO:0032012//GO:0009069//GO:0016310//GO:0006303//GO:0043087	regulation of ARF protein signal transduction//serine family amino acid metabolic process//phosphorylation//double-strand break repair via nonhomologous end joining//regulation of GTPase activity	GO:0016773//GO:0004677//GO:0005086//GO:0005524//GO:0005515//GO:0003677	phosphotransferase activity, alcohol group as acceptor//DNA-dependent protein kinase activity//ARF guanyl-nucleotide exchange factor activity//ATP binding//protein binding//DNA binding	GO:0044599//GO:0005958//GO:0005634	AP-5 adaptor complex//DNA-dependent protein kinase-DNA ligase 4 complex//nucleus	KOG0891	DNA-dependent protein kinase
660	Cluster-49494.68173	211	NA	NA	NA	NA	NA	NA	NA	NA	NA	NA	NA	NA	NA	NA	NA	NA	NA	NA	NA	NA	NA	NA	NA	NA	NA	NA	NA	NA
661	Cluster-7504.1	328	NA	NA	NA	NA	NA	NA	NA	NA	NA	NA	NA	NA	NA	NA	NA	NA	NA	NA	NA	NA	NA	NA	NA	NA	NA	NA	NA	NA
662	Cluster-7504.0	518	NA	NA	NA	NA	NA	NA	NA	NA	NA	NA	NA	NA	NA	NA	NA	NA	NA	NA	NA	NA	NA	NA	NA	NA	NA	NA	NA	NA
663	Cluster-49494.98647	1080	751774251	XP_011213746.1	270	3.40E-21	PREDICTED: exonuclease 3'-5' domain-containing protein 2-like [Bactrocera dorsalis]	NA	NA	NA	NA	NA	K10900	WRN, RECQL2	werner syndrome ATP-dependent helicase	http://www.genome.jp/dbget-bin/www_bget?ko:K10900	O09053	190	2.70E-13	Werner syndrome ATP-dependent helicase homolog OS=Mus musculus GN=Wrn PE=1 SV=3	PF01612	3'-5' exonuclease	GO:0006139	nucleobase-containing compound metabolic process	GO:0003676//GO:0008408	nucleic acid binding//3'-5' exonuclease activity	NA	NA	NA	NA
664	Cluster-49494.98646	1097	NA	NA	NA	NA	NA	NA	NA	NA	NA	NA	NA	NA	NA	NA	NA	NA	NA	NA	PF15150	Phorbol-12-myristate-13-acetate-induced	GO:0006915//GO:0001836//GO:0006919//GO:0006974	apoptotic process//release of cytochrome c from mitochondria//activation of cysteine-type endopeptidase activity involved in apoptotic process//cellular response to DNA damage stimulus	NA	NA	NA	NA	NA	NA
665	Cluster-25076.0	529	831788413	XP_012758738.1	719	1.50E-73	hypothetical protein SAMD00019534_013170 [Acytostelium subglobosum LB1]>gi|735859370|dbj|GAM18142.1| hypothetical protein SAMD00019534_013170 [Acytostelium subglobosum LB1]	363751394	XM_003645866.1	65	1.67E-23	Eremothecium cymbalariae DBVPG#7215 hypothetical protein (Ecym_4013) mRNA, complete cds	NA	NA	NA	NA	P10963	745	5.80E-78	Phosphoenolpyruvate carboxykinase [ATP] OS=Saccharomyces cerevisiae (strain ATCC 204508 / S288c) GN=PCK1 PE=1 SV=2	PF01293	Phosphoenolpyruvate carboxykinase	GO:0006094//GO:0006099//GO:0015976	gluconeogenesis//tricarboxylic acid cycle//carbon utilization	GO:0004612//GO:0005524	phosphoenolpyruvate carboxykinase (ATP) activity//ATP binding	NA	NA	NA	NA
666	Cluster-49494.98644	4687	669214631	CDW61304.1	235	1.70E-16	hypothetical protein TTRE_0000975501 [Trichuris trichiura]	808178755	KP161617.1	4374	0	Brassica napus strain 51218 plastid, complete genome	NA	NA	NA	NA	Q3BAI2	409	4.70E-38	Uncharacterized protein ORF91 OS=Phalaenopsis aphrodite subsp. formosana PE=4 SV=1	NA	NA	NA	NA	NA	NA	NA	NA	NA	NA
667	Cluster-49494.98643	2305	780686115	XP_011698577.1	140	8.70E-06	PREDICTED: adenylate kinase isoenzyme 5-like [Wasmannia auropunctata]	808178843	KP161618.1	2305	0	Brassica napus strain 51218 mitochondrion, complete genome	NA	NA	NA	NA	P93290	215	7.20E-16	Uncharacterized mitochondrial protein AtMg00240 OS=Arabidopsis thaliana GN=AtMg00240 PE=4 SV=1	NA	NA	NA	NA	NA	NA	NA	NA	NA	NA
668	Cluster-49494.98642	1969	665814659	XP_008555950.1	543	1.40E-52	PREDICTED: transmembrane protein 182 [Microplitis demolitor]	NA	NA	NA	NA	NA	NA	NA	NA	NA	NA	NA	NA	NA	PF00822//PF06687//PF13903	PMP-22/EMP/MP20/Claudin family//SUR7/PalI family//PMP-22/EMP/MP20/Claudin tight junction	NA	NA	NA	NA	GO:0005886//GO:0016021	plasma membrane//integral component of membrane	NA	NA
669	Cluster-49494.98641	4225	270016119	EFA12567.1	750	3.00E-76	hypothetical protein TcasGA2_TC004196 [Tribolium castaneum]	NA	NA	NA	NA	NA	NA	NA	NA	NA	P0CT40	568	1.50E-56	Transposon Tf2-9 polyprotein OS=Schizosaccharomyces pombe (strain 972 / ATCC 24843) GN=Tf2-9 PE=3 SV=1	PF00665	Integrase core domain	GO:0015074	DNA integration	NA	NA	NA	NA	NA	NA
670	Cluster-49494.98640	510	NA	NA	NA	NA	NA	NA	NA	NA	NA	NA	NA	NA	NA	NA	NA	NA	NA	NA	NA	NA	NA	NA	NA	NA	NA	NA	NA	NA
671	Cluster-8882.0	345	NA	NA	NA	NA	NA	NA	NA	NA	NA	NA	NA	NA	NA	NA	NA	NA	NA	NA	NA	NA	NA	NA	NA	NA	NA	NA	NA	NA
672	Cluster-49494.98649	2624	242013209	XP_002427307.1	301	2.10E-24	hypothetical protein Phum_PHUM308880 [Pediculus humanus corporis]>gi|212511648|gb|EEB14569.1| hypothetical protein Phum_PHUM308880 [Pediculus humanus corporis]	NA	NA	NA	NA	NA	NA	NA	NA	NA	NA	NA	NA	NA	PF01043	SecA preprotein cross-linking domain	GO:0017038	protein import	NA	NA	GO:0016020	membrane	NA	NA
673	Cluster-49494.98648	5484	242013209	XP_002427307.1	301	4.50E-24	hypothetical protein Phum_PHUM308880 [Pediculus humanus corporis]>gi|212511648|gb|EEB14569.1| hypothetical protein Phum_PHUM308880 [Pediculus humanus corporis]	NA	NA	NA	NA	NA	NA	NA	NA	NA	NA	NA	NA	NA	PF17052//PF11808//PF01043	Cap associated factor//Domain of unknown function (DUF3329)//SecA preprotein cross-linking domain	GO:0017038//GO:0017148//GO:0006413//GO:0016310	protein import//negative regulation of translation//translational initiation//phosphorylation	GO:0004673	protein histidine kinase activity	GO:0009365//GO:0005845//GO:0016020	protein histidine kinase complex//mRNA cap binding complex//membrane	NA	NA
674	Cluster-49494.23274	1768	NA	NA	NA	NA	NA	NA	NA	NA	NA	NA	NA	NA	NA	NA	NA	NA	NA	NA	NA	NA	NA	NA	NA	NA	NA	NA	NA	NA
675	Cluster-49494.23275	311	NA	NA	NA	NA	NA	NA	NA	NA	NA	NA	NA	NA	NA	NA	NA	NA	NA	NA	NA	NA	NA	NA	NA	NA	NA	NA	NA	NA
676	Cluster-49494.23276	402	NA	NA	NA	NA	NA	NA	NA	NA	NA	NA	NA	NA	NA	NA	NA	NA	NA	NA	NA	NA	NA	NA	NA	NA	NA	NA	NA	NA
677	Cluster-32125.0	606	290986318	XP_002675871.1	417	1.70E-38	oxidoreductase [Naegleria gruberi]>gi|284089470|gb|EFC43127.1| oxidoreductase [Naegleria gruberi]	615469396	XM_007600472.1	597	0	Colletotrichum fioriniae PJ7 aldo/keto reductase mRNA	NA	NA	NA	NA	Q00258	636	2.90E-65	Norsolorinic acid reductase A OS=Aspergillus parasiticus GN=norA PE=3 SV=1	NA	NA	NA	NA	NA	NA	NA	NA	KOG1575	Voltage-gated shaker-like K+ channel, subunit beta/KCNAB
678	Cluster-797.1	990	537238301	ERE86278.1	313	3.30E-26	A/G-specific adenine DNA glycosylase-like protein [Cricetulus griseus]	827078391	XM_008102391.1	187	4.89E-91	Colletotrichum graminicola M1.001 A/G-specific adenine glycosylase partial mRNA	K03575	mutY	A/G-specific adenine glycosylase	http://www.genome.jp/dbget-bin/www_bget?ko:K03575	Q8R5G2	296	1.30E-25	A/G-specific adenine DNA glycosylase OS=Rattus norvegicus GN=Mutyh PE=2 SV=1	PF00633//PF00730	Helix-hairpin-helix motif//HhH-GPD superfamily base excision DNA repair protein	GO:0006284	base-excision repair	GO:0003677	DNA binding	NA	NA	KOG2457	A/G-specific adenine DNA glycosylase
679	Cluster-797.0	380	752403478	XP_011223594.1	271	9.30E-22	PREDICTED: A/G-specific adenine DNA glycosylase isoform X5 [Ailuropoda melanoleuca]	827078391	XM_008102391.1	189	1.37E-92	Colletotrichum graminicola M1.001 A/G-specific adenine glycosylase partial mRNA	K03575	mutY	A/G-specific adenine glycosylase	http://www.genome.jp/dbget-bin/www_bget?ko:K03575	Q8R5G2	256	2.10E-21	A/G-specific adenine DNA glycosylase OS=Rattus norvegicus GN=Mutyh PE=2 SV=1	PF00633//PF00730	Helix-hairpin-helix motif//HhH-GPD superfamily base excision DNA repair protein	GO:0006284	base-excision repair	GO:0003677	DNA binding	NA	NA	KOG2457	A/G-specific adenine DNA glycosylase
680	Cluster-49494.23272	280	NA	NA	NA	NA	NA	NA	NA	NA	NA	NA	NA	NA	NA	NA	NA	NA	NA	NA	NA	NA	NA	NA	NA	NA	NA	NA	NA	NA
681	Cluster-49494.23273	748	NA	NA	NA	NA	NA	NA	NA	NA	NA	NA	NA	NA	NA	NA	NA	NA	NA	NA	NA	NA	NA	NA	NA	NA	NA	NA	NA	NA
682	Cluster-49494.138992	201	NA	NA	NA	NA	NA	NA	NA	NA	NA	NA	NA	NA	NA	NA	NA	NA	NA	NA	NA	NA	NA	NA	NA	NA	NA	NA	NA	NA
683	Cluster-49494.23278	3665	NA	NA	NA	NA	NA	NA	NA	NA	NA	NA	NA	NA	NA	NA	NA	NA	NA	NA	NA	NA	NA	NA	NA	NA	NA	NA	NA	NA
684	Cluster-49494.23279	933	NA	NA	NA	NA	NA	NA	NA	NA	NA	NA	NA	NA	NA	NA	NA	NA	NA	NA	NA	NA	NA	NA	NA	NA	NA	NA	NA	NA
685	Cluster-50730.1	895	426352202	XP_004043605.1	605	4.10E-60	PREDICTED: E3 ubiquitin-protein ligase TRIM31 [Gorilla gorilla gorilla]	768054161	XR_953076.1	895	0	PREDICTED: Homo sapiens tripartite motif containing 31 (TRIM31), transcript variant X18, misc_RNA	K12011	TRIM31	tripartite motif-containing protein 31	http://www.genome.jp/dbget-bin/www_bget?ko:K12011	Q9BZY9	454	5.40E-44	E3 ubiquitin-protein ligase TRIM31 OS=Homo sapiens GN=TRIM31 PE=1 SV=2	NA	NA	NA	NA	NA	NA	NA	NA	NA	NA
686	Cluster-6950.0	741	766918625	XP_011499380.1	433	3.00E-40	PREDICTED: low-density lipoprotein receptor-related protein 2-like [Ceratosolen solmsi marchali]	NA	NA	NA	NA	NA	NA	NA	NA	NA	NA	NA	NA	NA	PF00906	Hepatitis core antigen	GO:0009405	pathogenesis	GO:0005198	structural molecule activity	NA	NA	NA	NA
687	Cluster-34238.0	558	NA	NA	NA	NA	NA	NA	NA	NA	NA	NA	NA	NA	NA	NA	NA	NA	NA	NA	NA	NA	NA	NA	NA	NA	NA	NA	NA	NA
688	Cluster-49494.5632	421	644993933	XP_008213669.1	429	4.90E-40	PREDICTED: serine/threonine-protein kinase 10 isoform X2 [Nasonia vitripennis]	NA	NA	NA	NA	NA	K08836	SLK	STE20-like kinase	http://www.genome.jp/dbget-bin/www_bget?ko:K08836	NA	NA	NA	NA	NA	NA	NA	NA	NA	NA	NA	NA	NA	NA
689	Cluster-49494.5631	2592	817214019	XP_012283262.1	2203	5.90E-245	PREDICTED: serine/threonine-protein kinase 10 [Orussus abietinus]	644993934	XM_008215452.1	615	0	PREDICTED: Nasonia vitripennis serine/threonine-protein kinase 10 (LOC100119808), transcript variant X4, mRNA	K08836	SLK	STE20-like kinase	http://www.genome.jp/dbget-bin/www_bget?ko:K08836	F1NBT0	949	6.30E-101	Serine/threonine-protein kinase 10 OS=Gallus gallus GN=STK10 PE=3 SV=2	PF00069//PF07714	Protein kinase domain//Protein tyrosine kinase	GO:0006468	protein phosphorylation	GO:0005524//GO:0004672	ATP binding//protein kinase activity	NA	NA	KOG0576	Mitogen-activated protein kinase kinase kinase kinase (MAP4K), germinal center kinase family
690	Cluster-49494.5630	1073	345481080	XP_001605268.2	1066	1.70E-113	PREDICTED: synapse-associated protein of 47 kDa isoform X2 [Nasonia vitripennis]	645010284	XM_008215240.1	354	0	PREDICTED: Nasonia vitripennis synapse-associated protein of 47 kDa (LOC100121657), transcript variant X4, mRNA	NA	NA	NA	NA	Q960T2	467	2.00E-45	Synapse-associated protein of 47 kDa OS=Drosophila melanogaster GN=Sap47 PE=1 SV=1	NA	NA	NA	NA	NA	NA	NA	NA	KOG4310	Synapse-associated protein
691	Cluster-49494.5637	617	NA	NA	NA	NA	NA	NA	NA	NA	NA	NA	NA	NA	NA	NA	NA	NA	NA	NA	NA	NA	NA	NA	NA	NA	NA	NA	NA	NA
692	Cluster-49494.5636	2105	645008719	XP_008204031.1	2974	0.00E+00	PREDICTED: rho GTPase-activating protein 7 isoform X1 [Nasonia vitripennis]	645008721	XM_008205810.1	1016	0	PREDICTED: Nasonia vitripennis rho GTPase-activating protein 7 (LOC100123284), transcript variant X2, mRNA	NA	NA	NA	NA	Q923Q2	1325	1.30E-144	StAR-related lipid transfer protein 13 OS=Mus musculus GN=Stard13 PE=1 SV=5	PF00620//PF01852	RhoGAP domain//START domain	GO:0007165	signal transduction	GO:0008289	lipid binding	NA	NA	KOG2200	Tumour suppressor protein p122-RhoGAP/DLC1
693	Cluster-49494.5635	912	861586355	KMQ82465.1	247	1.40E-18	transposable element tc3 transposase [Lasius niger]	NA	NA	NA	NA	NA	NA	NA	NA	NA	NA	NA	NA	NA	NA	NA	NA	NA	NA	NA	NA	NA	NA	NA
694	Cluster-33742.0	368	664765234	XP_008540298.1	612	2.60E-61	PREDICTED: dihydrolipoyllysine-residue acetyltransferase component of pyruvate dehydrogenase complex, mitochondrial [Equus przewalskii]	859784148	XM_004749812.2	344	9.08E-179	PREDICTED: Mustela putorius furo dihydrolipoamide S-acetyltransferase (DLAT), mRNA	K00627	DLAT, aceF, pdhC	pyruvate dehydrogenase E2 component (dihydrolipoamide acetyltransferase)	http://www.genome.jp/dbget-bin/www_bget?ko:K00627	P10515	601	2.00E-61	Dihydrolipoyllysine-residue acetyltransferase component of pyruvate dehydrogenase complex, mitochondrial OS=Homo sapiens GN=DLAT PE=1 SV=3	PF00198	2-oxoacid dehydrogenases acyltransferase (catalytic domain)	GO:0008152	metabolic process	GO:0016746	transferase activity, transferring acyl groups	NA	NA	KOG0557	Dihydrolipoamide acetyltransferase
695	Cluster-49494.141124	223	NA	NA	NA	NA	NA	NA	NA	NA	NA	NA	NA	NA	NA	NA	NA	NA	NA	NA	NA	NA	NA	NA	NA	NA	NA	NA	NA	NA
696	Cluster-49494.159192	2266	242023947	XP_002432392.1	386	2.60E-34	transcription factor, putative [Pediculus humanus corporis]>gi|212517815|gb|EEB19654.1| transcription factor, putative [Pediculus humanus corporis]	NA	NA	NA	NA	NA	NA	NA	NA	NA	O13796	388	6.20E-36	Ribosome quality control complex subunit 1 OS=Schizosaccharomyces pombe (strain 972 / ATCC 24843) GN=rqc1 PE=1 SV=2	PF02724//PF02444//PF10399	CDC45-like protein//Hepatitis E virus ORF-2 (Putative capsid protein)//Ubiquitinol-cytochrome C reductase Fe-S subunit TAT signal	GO:0015992//GO:0006118//GO:0055114//GO:0006119//GO:0006270	proton transport//obsolete electron transport//oxidation-reduction process//oxidative phosphorylation//DNA replication initiation	GO:0008121	ubiquinol-cytochrome-c reductase activity	GO:0030430	host cell cytoplasm	KOG2422	Uncharacterized conserved protein
697	Cluster-49494.5639	1113	345498365	XP_001608011.2	437	1.50E-40	PREDICTED: coiled-coil domain-containing protein 134-like [Nasonia vitripennis]	NA	NA	NA	NA	NA	NA	NA	NA	NA	Q9H6E4	159	1.10E-09	Coiled-coil domain-containing protein 134 OS=Homo sapiens GN=CCDC134 PE=1 SV=1	PF08718	Glycolipid transfer protein (GLTP)	GO:0046836	glycolipid transport	GO:0017089//GO:0051861	glycolipid transporter activity//glycolipid binding	GO:0005737	cytoplasm	NA	NA
698	Cluster-49494.5638	2089	645016357	XP_008211446.1	1906	1.30E-210	PREDICTED: uncharacterized protein LOC100121510 isoform X5 [Nasonia vitripennis]	645016356	XM_008213224.1	672	0	PREDICTED: Nasonia vitripennis uncharacterized LOC100121510 (LOC100121510), transcript variant X7, mRNA	NA	NA	NA	NA	NA	NA	NA	NA	PF06732//PF00013//PF07650//PF13014	Pescadillo N-terminus//KH domain//KH domain//KH domain	GO:0042254	ribosome biogenesis	GO:0003723	RNA binding	GO:0005730	nucleolus	NA	NA
699	Cluster-4895.0	657	345478768	XP_003423804.1	341	1.20E-29	PREDICTED: probable salivary secreted peptide [Nasonia vitripennis]	NA	NA	NA	NA	NA	NA	NA	NA	NA	D8KY57	234	1.30E-18	Probable salivary secreted peptide OS=Bombus ignitus PE=2 SV=1	NA	NA	NA	NA	NA	NA	NA	NA	NA	NA
700	Cluster-29512.0	584	511909660	XP_004774246.1	502	2.30E-48	PREDICTED: cartilage-associated protein isoform X1 [Mustela putorius furo]	21750221	AK091772.1	518	0	Homo sapiens cDNA FLJ34453 fis, clone HLUNG2002429, highly similar to Homo sapiens mRNA for cartilage-associated protein	K19606	CRTAP	cartilage-associated protein	http://www.genome.jp/dbget-bin/www_bget?ko:K19606	O75718	476	9.90E-47	Cartilage-associated protein OS=Homo sapiens GN=CRTAP PE=1 SV=1	NA	NA	NA	NA	NA	NA	NA	NA	NA	NA
701	Cluster-60695.0	1946	NA	NA	NA	NA	NA	NA	NA	NA	NA	NA	NA	NA	NA	NA	NA	NA	NA	NA	PF03513//PF02637	Cloacin immunity protein//GatB domain	GO:0006955//GO:0030153	immune response//bacteriocin immunity	GO:0015643//GO:0016884	toxic substance binding//carbon-nitrogen ligase activity, with glutamine as amido-N-donor	GO:0019814	immunoglobulin complex	NA	NA
702	Cluster-56635.0	487	NA	NA	NA	NA	NA	NA	NA	NA	NA	NA	NA	NA	NA	NA	NA	NA	NA	NA	PF07297	Dolichol phosphate-mannose biosynthesis regulatory protein (DPM2)	GO:0009059	macromolecule biosynthetic process	NA	NA	GO:0030176	integral component of endoplasmic reticulum membrane	NA	NA
703	Cluster-49494.141125	356	NA	NA	NA	NA	NA	NA	NA	NA	NA	NA	NA	NA	NA	NA	NA	NA	NA	NA	NA	NA	NA	NA	NA	NA	NA	NA	NA	NA
704	Cluster-65287.0	400	NA	NA	NA	NA	NA	NA	NA	NA	NA	NA	NA	NA	NA	NA	NA	NA	NA	NA	NA	NA	NA	NA	NA	NA	NA	NA	NA	NA
705	Cluster-49494.66596	3049	170054589	XP_001863197.1	425	1.00E-38	Eaf6 [Culex quinquefasciatus]>gi|167874884|gb|EDS38267.1| Eaf6 [Culex quinquefasciatus]	NA	NA	NA	NA	NA	K11344	EAF6	chromatin modification-related protein EAF6	http://www.genome.jp/dbget-bin/www_bget?ko:K11344	Q6AZD3	376	2.00E-34	Chromatin modification-related protein MEAF6 OS=Danio rerio GN=meaf6 PE=2 SV=1	NA	NA	NA	NA	NA	NA	NA	NA	KOG3856	Uncharacterized conserved protein
706	Cluster-51190.0	685	NA	NA	NA	NA	NA	NA	NA	NA	NA	NA	NA	NA	NA	NA	NA	NA	NA	NA	NA	NA	NA	NA	NA	NA	NA	NA	NA	NA
707	Cluster-35804.0	466	NA	NA	NA	NA	NA	859916136	XM_013046992.1	440	0	PREDICTED: Mustela putorius furo high mobility group box 1 (HMGB1), mRNA	NA	NA	NA	NA	NA	NA	NA	NA	NA	NA	NA	NA	NA	NA	NA	NA	NA	NA
708	Cluster-5447.0	833	645003062	XP_008208118.1	861	7.80E-90	PREDICTED: regulator of chromosome condensation [Nasonia vitripennis]	NA	NA	NA	NA	NA	K11493	RCC1	regulator of chromosome condensation	http://www.genome.jp/dbget-bin/www_bget?ko:K11493	P25183	392	7.80E-37	Regulator of chromosome condensation OS=Xenopus laevis GN=rcc1 PE=2 SV=1	NA	NA	NA	NA	NA	NA	NA	NA	KOG1426	FOG: RCC1 domain
709	Cluster-27440.0	1072	780038766	XP_011667771.1	170	1.30E-09	PREDICTED: uncharacterized protein LOC580518 [Strongylocentrotus purpuratus]	NA	NA	NA	NA	NA	NA	NA	NA	NA	P19199	127	5.40E-06	Polyprotein P3 OS=Commelina yellow mottle virus PE=3 SV=2	NA	NA	NA	NA	NA	NA	NA	NA	NA	NA
710	Cluster-22267.0	948	859873476	XP_012920051.1	1626	1.70E-178	PREDICTED: calsyntenin-1 isoform X3 [Mustela putorius furo]	859873481	XM_013064598.1	901	0	PREDICTED: Mustela putorius furo calsyntenin 1 (CLSTN1), transcript variant X4, mRNA	NA	NA	NA	NA	Q6Q0N0	1499	3.80E-165	Calsyntenin-1 OS=Rattus norvegicus GN=Clstn1 PE=2 SV=1	PF00722	Glycosyl hydrolases family 16	GO:0005975	carbohydrate metabolic process	GO:0004553	hydrolase activity, hydrolyzing O-glycosyl compounds	NA	NA	KOG1834	Calsyntenin
711	Cluster-24428.0	739	NA	NA	NA	NA	NA	767936690	XM_011543697.1	739	0	PREDICTED: Homo sapiens ectodermal-neural cortex 1 (with BTB domain) (ENC1), transcript variant X2, mRNA	NA	NA	NA	NA	NA	NA	NA	NA	NA	NA	NA	NA	NA	NA	NA	NA	NA	NA
712	Cluster-27841.0	412	NA	NA	NA	NA	NA	NA	NA	NA	NA	NA	NA	NA	NA	NA	NA	NA	NA	NA	NA	NA	NA	NA	NA	NA	NA	NA	NA	NA
713	Cluster-49494.164439	1341	831792297	XP_012759997.1	348	3.90E-30	hypothetical protein SAMD00019534_036510 [Acytostelium subglobosum LB1]>gi|735994787|dbj|GAM20476.1| hypothetical protein SAMD00019534_036510 [Acytostelium subglobosum LB1]	NA	NA	NA	NA	NA	K11154	RDH16	retinol dehydrogenase 16	http://www.genome.jp/dbget-bin/www_bget?ko:K11154	Q09851	462	9.60E-45	NADPH-dependent 1-acyldihydroxyacetone phosphate reductase OS=Schizosaccharomyces pombe (strain 972 / ATCC 24843) GN=ayr1 PE=3 SV=2	PF00106//PF02558//PF02826//PF00107//PF02254//PF01370	short chain dehydrogenase//Ketopantoate reductase PanE/ApbA//D-isomer specific 2-hydroxyacid dehydrogenase, NAD binding domain//Zinc-binding dehydrogenase//TrkA-N domain//NAD dependent epimerase/dehydratase family	GO:0008152//GO:0015940//GO:0006813//GO:0055114	metabolic process//pantothenate biosynthetic process//potassium ion transport//oxidation-reduction process	GO:0051287//GO:0050662//GO:0008677//GO:0016491//GO:0003824	NAD binding//coenzyme binding//2-dehydropantoate 2-reductase activity//oxidoreductase activity//catalytic activity	NA	NA	KOG1209	1-Acyl dihydroxyacetone phosphate reductase and related dehydrogenases
714	Cluster-44081.0	301	NA	NA	NA	NA	NA	NA	NA	NA	NA	NA	NA	NA	NA	NA	NA	NA	NA	NA	NA	NA	NA	NA	NA	NA	NA	NA	NA	NA
715	Cluster-28839.0	496	NA	NA	NA	NA	NA	NA	NA	NA	NA	NA	NA	NA	NA	NA	NA	NA	NA	NA	NA	NA	NA	NA	NA	NA	NA	NA	NA	NA
716	Cluster-49494.164431	706	859762146	XP_012906814.1	339	2.20E-29	PREDICTED: catechol O-methyltransferase [Mustela putorius furo]	859762145	XM_013051360.1	636	0	PREDICTED: Mustela putorius furo catechol-O-methyltransferase (COMT), mRNA	K00545	COMT	catechol O-methyltransferase	http://www.genome.jp/dbget-bin/www_bget?ko:K00545	O88587	278	1.10E-23	Catechol O-methyltransferase OS=Mus musculus GN=Comt PE=1 SV=2	NA	NA	NA	NA	NA	NA	NA	NA	NA	NA
717	Cluster-49494.164430	573	470362756	XP_004365422.1	136	6.30E-06	hypothetical protein CAOG_00551 [Capsaspora owczarzaki ATCC 30864]>gi|765548366|gb|KJE88987.1| hypothetical protein CAOG_000551 [Capsaspora owczarzaki ATCC 30864]	NA	NA	NA	NA	NA	NA	NA	NA	NA	Q9P7K6	215	1.80E-16	SDO1-like protein C21C3.19 OS=Schizosaccharomyces pombe (strain 972 / ATCC 24843) GN=SPBC21C3.19 PE=3 SV=1	NA	NA	NA	NA	NA	NA	NA	NA	NA	NA
718	Cluster-49494.164433	865	NA	NA	NA	NA	NA	685382050	XM_009125269.1	634	0	PREDICTED: Brassica rapa uncharacterized LOC103848352 (LOC103848352), mRNA	NA	NA	NA	NA	NA	NA	NA	NA	PF00253//PF02902	Ribosomal protein S14p/S29e//Ulp1 protease family, C-terminal catalytic domain	GO:0006508//GO:0042254//GO:0006412	proteolysis//ribosome biogenesis//translation	GO:0003735//GO:0008234	structural constituent of ribosome//cysteine-type peptidase activity	GO:0005840//GO:0005622	ribosome//intracellular	NA	NA
719	Cluster-49494.164432	3877	762091119	XP_011427947.1	371	2.40E-32	PREDICTED: metal tolerance protein 9-like [Crassostrea gigas]	629670562	XM_007799042.1	303	6.44E-155	Eutypa lata UCREL1 putative cation efflux family protein mRNA	NA	NA	NA	NA	Q5NA18	358	3.20E-32	Metal tolerance protein 5 OS=Oryza sativa subsp. japonica GN=MTP5 PE=2 SV=1	PF05438//PF12678//PF00599//PF01545	Thyrotropin-releasing hormone (TRH)//RING-H2 zinc finger//Influenza Matrix protein (M2)//Cation efflux family	GO:0055085//GO:0007218//GO:0009755//GO:0006812//GO:0015992	transmembrane transport//neuropeptide signaling pathway//hormone-mediated signaling pathway//cation transport//proton transport	GO:0015078//GO:0008324//GO:0008270//GO:0005184	hydrogen ion transmembrane transporter activity//cation transmembrane transporter activity//zinc ion binding//neuropeptide hormone activity	GO:0033644//GO:0055036//GO:0005576//GO:0016021	host cell membrane//virion membrane//extracellular region//integral component of membrane	NA	NA
720	Cluster-543.0	506	NA	NA	NA	NA	NA	NA	NA	NA	NA	NA	NA	NA	NA	NA	NA	NA	NA	NA	PF03702//PF08527	Uncharacterised protein family (UPF0075)//Protein-arginine deiminase (PAD) middle domain	GO:0018101//GO:0006807//GO:0006040//GO:0009254	protein citrullination//nitrogen compound metabolic process//amino sugar metabolic process//peptidoglycan turnover	GO:0005524//GO:0004668//GO:0005509//GO:0016773	ATP binding//protein-arginine deiminase activity//calcium ion binding//phosphotransferase activity, alcohol group as acceptor	GO:0005737	cytoplasm	NA	NA
721	Cluster-16279.0	419	821026476	XP_012353176.1	358	8.30E-32	PREDICTED: DDB1- and CUL4-associated factor 7 isoform X2 [Nomascus leucogenys]	441418829	NG_033092.1	419	0	Homo sapiens DDB1 and CUL4 associated factor 7 (DCAF7), RefSeqGene on chromosome 17	NA	NA	NA	NA	NA	NA	NA	NA	NA	NA	NA	NA	NA	NA	NA	NA	NA	NA
722	Cluster-49494.164437	1467	831792297	XP_012759997.1	295	5.90E-24	hypothetical protein SAMD00019534_036510 [Acytostelium subglobosum LB1]>gi|735994787|dbj|GAM20476.1| hypothetical protein SAMD00019534_036510 [Acytostelium subglobosum LB1]	NA	NA	NA	NA	NA	NA	NA	NA	NA	Q09851	412	6.60E-39	NADPH-dependent 1-acyldihydroxyacetone phosphate reductase OS=Schizosaccharomyces pombe (strain 972 / ATCC 24843) GN=ayr1 PE=3 SV=2	PF00106	short chain dehydrogenase	GO:0008152	metabolic process	GO:0016491	oxidoreductase activity	NA	NA	KOG1209	1-Acyl dihydroxyacetone phosphate reductase and related dehydrogenases
723	Cluster-49494.164436	1072	NA	NA	NA	NA	NA	NA	NA	NA	NA	NA	NA	NA	NA	NA	NA	NA	NA	NA	PF01103//PF03427	Surface antigen//Carbohydrate binding domain (family 19)	GO:0006032	chitin catabolic process	GO:0008061	chitin binding	GO:0019867	outer membrane	NA	NA
724	Cluster-16866.0	441	NA	NA	NA	NA	NA	NA	NA	NA	NA	NA	NA	NA	NA	NA	NA	NA	NA	NA	NA	NA	NA	NA	NA	NA	NA	NA	NA	NA
725	Cluster-65505.0	838	NA	NA	NA	NA	NA	297207167	AC240985.1	258	1.40E-130	Brassica rapa subsp. pekinensis clone KBrB008O16, complete sequence	NA	NA	NA	NA	NA	NA	NA	NA	NA	NA	NA	NA	NA	NA	NA	NA	NA	NA
726	Cluster-55796.4	659	NA	NA	NA	NA	NA	NA	NA	NA	NA	NA	NA	NA	NA	NA	NA	NA	NA	NA	NA	NA	NA	NA	NA	NA	NA	NA	NA	NA
727	Cluster-59558.0	994	4507217	NP_003124.1	433	4.00E-40	signal recognition particle 9 kDa protein isoform 2 [Homo sapiens]>gi|350538135|ref|NP_001233507.1| signal recognition particle 9 kDa protein [Pan troglodytes]>gi|332251979|ref|XP_003275129.1| PREDICTED: signal recognition particle 9 kDa protein isoform X1 [Nomascus leucogenys]>gi|397487782|ref|XP_003814958.1| PREDICTED: signal recognition particle 9 kDa protein isoform X1 [Pan paniscus]>gi|42633…	194363759	NM_003133.5	994	0	Homo sapiens signal recognition particle 9kDa (SRP9), transcript variant 2, mRNA	K03109	SRP9	signal recognition particle subunit SRP9	http://www.genome.jp/dbget-bin/www_bget?ko:K03109	P49458	433	1.60E-41	Signal recognition particle 9 kDa protein OS=Homo sapiens GN=SRP9 PE=1 SV=2	NA	NA	GO:0045900//GO:0006614	negative regulation of translational elongation//SRP-dependent cotranslational protein targeting to membrane	GO:0005047//GO:0008312	signal recognition particle binding//7S RNA binding	GO:0005785//GO:0005786//GO:0005829	signal recognition particle receptor complex//signal recognition particle, endoplasmic reticulum targeting//cytosol	KOG3465	Signal recognition particle, subunit Srp9
728	Cluster-52142.0	388	NA	NA	NA	NA	NA	NA	NA	NA	NA	NA	NA	NA	NA	NA	NA	NA	NA	NA	NA	NA	NA	NA	NA	NA	NA	NA	NA	NA
729	Cluster-49494.24729	584	641679599	XP_008188631.1	299	8.10E-25	PREDICTED: teneurin-m isoform X1 [Acyrthosiphon pisum]	NA	NA	NA	NA	NA	NA	NA	NA	NA	Q9VYN8	140	9.10E-08	Teneurin-a OS=Drosophila melanogaster GN=Ten-a PE=1 SV=2	NA	NA	NA	NA	NA	NA	NA	NA	NA	NA
730	Cluster-49494.24728	2339	646701256	KDR11061.1	651	4.90E-65	Vacuolar protein sorting-associated protein 41-like protein [Zootermopsis nevadensis]	NA	NA	NA	NA	NA	NA	NA	NA	NA	P49754	442	3.50E-42	Vacuolar protein sorting-associated protein 41 homolog OS=Homo sapiens GN=VPS41 PE=1 SV=3	PF12861//PF00637//PF13639//PF00097//PF17123//PF00628//PF12678//PF14634	Anaphase-promoting complex subunit 11 RING-H2 finger//Region in Clathrin and VPS//Ring finger domain//Zinc finger, C3HC4 type (RING finger)//RING-like zinc finger//PHD-finger//RING-H2 zinc finger//zinc-RING finger domain	GO:0006886//GO:0016567//GO:0016192	intracellular protein transport//protein ubiquitination//vesicle-mediated transport	GO:0008270//GO:0046872//GO:0004842//GO:0005515	zinc ion binding//metal ion binding//ubiquitin-protein transferase activity//protein binding	GO:0005680	anaphase-promoting complex	KOG2066	Vacuolar assembly/sorting protein VPS41
731	Cluster-47117.0	1588	61744481	NP_001012682.1	2189	1.50E-243	4F2 cell-surface antigen heavy chain isoform e [Homo sapiens]>gi|66840141|gb|AAH03000.2| Solute carrier family 3 (activators of dibasic and neutral amino acid transport), member 2 [Homo sapiens]>gi|119594527|gb|EAW74121.1| solute carrier family 3 (activators of dibasic and neutral amino acid transport), member 2, isoform CRA_d [Homo sapiens]	312032449	NM_001013251.2	1555	0	Homo sapiens solute carrier family 3 (amino acid transporter heavy chain), member 2 (SLC3A2), transcript variant 6, mRNA	K06519	SLC3A2, MDU1	solute carrier family 3, member 2	http://www.genome.jp/dbget-bin/www_bget?ko:K06519	P08195	2189	6.30E-245	4F2 cell-surface antigen heavy chain OS=Homo sapiens GN=SLC3A2 PE=1 SV=3	PF00150//PF00128//PF02386	Cellulase (glycosyl hydrolase family 5)//Alpha amylase, catalytic domain//Cation transport protein	GO:0006812//GO:0016049//GO:0007596//GO:0055085//GO:0006816//GO:0060356//GO:0005975//GO:0015827//GO:0050900//GO:0015804	cation transport//cell growth//blood coagulation//transmembrane transport//calcium ion transport//leucine import//carbohydrate metabolic process//tryptophan transport//leukocyte migration//neutral amino acid transport	GO:0005515//GO:0015175//GO:0004553//GO:0003824//GO:0008324//GO:0043169//GO:0005432	protein binding//neutral amino acid transmembrane transporter activity//hydrolase activity, hydrolyzing O-glycosyl compounds//catalytic activity//cation transmembrane transporter activity//cation binding//calcium:sodium antiporter activity	GO:0016324//GO:0009986//GO:0042470//GO:0016021	apical plasma membrane//cell surface//melanosome//integral component of membrane	KOG0471	Alpha-amylase
732	Cluster-49494.66594	3204	805766667	XP_012135318.1	319	2.10E-26	PREDICTED: uncharacterized protein LOC100877049 [Megachile rotundata]>gi|805766670|ref|XP_012135319.1| PREDICTED: uncharacterized protein LOC100877049 [Megachile rotundata]	NA	NA	NA	NA	NA	K04701	CISH	cytokine inducible SH2-containing protein	http://www.genome.jp/dbget-bin/www_bget?ko:K04701	Q62225	252	5.20E-20	Cytokine-inducible SH2-containing protein OS=Mus musculus GN=Cish PE=1 SV=1	PF07525	SOCS box	GO:0035556	intracellular signal transduction	NA	NA	NA	NA	NA	NA
733	Cluster-49494.24723	240	NA	NA	NA	NA	NA	NA	NA	NA	NA	NA	NA	NA	NA	NA	NA	NA	NA	NA	NA	NA	NA	NA	NA	NA	NA	NA	NA	NA
734	Cluster-49494.24722	1091	NA	NA	NA	NA	NA	NA	NA	NA	NA	NA	NA	NA	NA	NA	NA	NA	NA	NA	NA	NA	NA	NA	NA	NA	NA	NA	NA	NA
735	Cluster-49494.24721	1037	242014790	XP_002428068.1	310	7.60E-26	Microsomal glutathione S-transferase, putative [Pediculus humanus corporis]>gi|212512587|gb|EEB15330.1| Microsomal glutathione S-transferase, putative [Pediculus humanus corporis]	NA	NA	NA	NA	NA	K00799	GST, gst	glutathione S-transferase	http://www.genome.jp/dbget-bin/www_bget?ko:K00799	P10620	201	1.40E-14	Microsomal glutathione S-transferase 1 OS=Homo sapiens GN=MGST1 PE=1 SV=1	NA	NA	NA	NA	NA	NA	NA	NA	NA	NA
736	Cluster-49494.24720	512	NA	NA	NA	NA	NA	297207205	AC241023.1	254	1.39E-128	Brassica rapa subsp. pekinensis clone KBrB039N20, complete sequence	NA	NA	NA	NA	NA	NA	NA	NA	NA	NA	NA	NA	NA	NA	NA	NA	NA	NA
737	Cluster-49494.24727	311	NA	NA	NA	NA	NA	NA	NA	NA	NA	NA	NA	NA	NA	NA	NA	NA	NA	NA	NA	NA	NA	NA	NA	NA	NA	NA	NA	NA
738	Cluster-49494.24726	404	766920071	XP_011504488.1	424	1.80E-39	PREDICTED: potassium channel subfamily T member 2 [Ceratosolen solmsi marchali]	NA	NA	NA	NA	NA	K04946	KCNT1	potassium channel subfamily T member 1	http://www.genome.jp/dbget-bin/www_bget?ko:K04946	Q9Z258	199	9.00E-15	Potassium channel subfamily T member 1 OS=Rattus norvegicus GN=Kcnt1 PE=1 SV=1	NA	NA	NA	NA	NA	NA	NA	NA	NA	NA
739	Cluster-49494.24725	945	NA	NA	NA	NA	NA	NA	NA	NA	NA	NA	NA	NA	NA	NA	NA	NA	NA	NA	NA	NA	NA	NA	NA	NA	NA	NA	NA	NA
740	Cluster-49494.24724	611	NA	NA	NA	NA	NA	NA	NA	NA	NA	NA	NA	NA	NA	NA	NA	NA	NA	NA	NA	NA	NA	NA	NA	NA	NA	NA	NA	NA
741	Cluster-58759.0	1204	NA	NA	NA	NA	NA	NA	NA	NA	NA	NA	NA	NA	NA	NA	NA	NA	NA	NA	NA	NA	NA	NA	NA	NA	NA	NA	NA	NA
742	Cluster-49494.152030	338	NA	NA	NA	NA	NA	NA	NA	NA	NA	NA	NA	NA	NA	NA	NA	NA	NA	NA	NA	NA	NA	NA	NA	NA	NA	NA	NA	NA
743	Cluster-60763.0	415	NA	NA	NA	NA	NA	NA	NA	NA	NA	NA	NA	NA	NA	NA	NA	NA	NA	NA	NA	NA	NA	NA	NA	NA	NA	NA	NA	NA
744	Cluster-49494.152031	243	NA	NA	NA	NA	NA	199579981	AC189300.2	187	1.07E-91	Brassica rapa subsp. pekinensis clone KBrB028P01, complete sequence	NA	NA	NA	NA	NA	NA	NA	NA	NA	NA	NA	NA	NA	NA	NA	NA	NA	NA
745	Cluster-54746.0	688	NA	NA	NA	NA	NA	NA	NA	NA	NA	NA	NA	NA	NA	NA	NA	NA	NA	NA	NA	NA	NA	NA	NA	NA	NA	NA	NA	NA
746	Cluster-49494.152032	1009	NA	NA	NA	NA	NA	NA	NA	NA	NA	NA	NA	NA	NA	NA	NA	NA	NA	NA	PF03052	Adenoviral protein L1 52/55-kDa	GO:0019068	virion assembly	NA	NA	NA	NA	NA	NA
747	Cluster-39419.2	385	859746458	XP_004737878.2	194	8.00E-13	PREDICTED: 40S ribosomal protein S14 [Mustela putorius furo]	758192198	XM_011320176.1	126	1.46E-57	Fusarium graminearum PH-1 40S ribosomal protein S14 mRNA	K02955	RP-S14e, RPS14	small subunit ribosomal protein S14e	http://www.genome.jp/dbget-bin/www_bget?ko:K02955	P19115	202	3.90E-15	40S ribosomal protein S14 OS=Neurospora crassa (strain ATCC 24698 / 74-OR23-1A / CBS 708.71 / DSM 1257 / FGSC 987) GN=rps-14 PE=3 SV=2	PF00411//PF03423	Ribosomal protein S11//Carbohydrate binding domain (family 25)	GO:0042254//GO:0006412	ribosome biogenesis//translation	GO:0003735//GO:2001070	structural constituent of ribosome//starch binding	GO:0005840	ribosome	KOG0407	40S ribosomal protein S14
748	Cluster-49494.127257	436	NA	NA	NA	NA	NA	NA	NA	NA	NA	NA	NA	NA	NA	NA	NA	NA	NA	NA	NA	NA	NA	NA	NA	NA	NA	NA	NA	NA
749	Cluster-4047.0	1256	766916872	XP_011495727.1	522	2.40E-50	PREDICTED: histone-lysine N-methyltransferase NSD2-like [Ceratosolen solmsi marchali]	NA	NA	NA	NA	NA	K11424	WHSC1, MMSET, NSD2	histone-lysine N-methyltransferase NSD2	http://www.genome.jp/dbget-bin/www_bget?ko:K11424	Q8BVE8	140	2.00E-07	Histone-lysine N-methyltransferase NSD2 OS=Mus musculus GN=Whsc1 PE=1 SV=2	NA	NA	NA	NA	NA	NA	NA	NA	NA	NA
750	Cluster-30836.0	308	NA	NA	NA	NA	NA	NA	NA	NA	NA	NA	NA	NA	NA	NA	NA	NA	NA	NA	NA	NA	NA	NA	NA	NA	NA	NA	NA	NA
751	Cluster-50417.0	507	NA	NA	NA	NA	NA	NA	NA	NA	NA	NA	NA	NA	NA	NA	NA	NA	NA	NA	NA	NA	NA	NA	NA	NA	NA	NA	NA	NA
752	Cluster-49494.152035	255	NA	NA	NA	NA	NA	NA	NA	NA	NA	NA	NA	NA	NA	NA	NA	NA	NA	NA	NA	NA	NA	NA	NA	NA	NA	NA	NA	NA
753	Cluster-49494.106516	8770	808118871	XP_003394741.2	1076	9.70E-114	PREDICTED: uncharacterized protein LOC100649920 isoform X2 [Bombus terrestris]	NA	NA	NA	NA	NA	NA	NA	NA	NA	Q00900	248	4.10E-19	Human immunodeficiency virus type I enhancer-binding protein 2 homolog OS=Rattus norvegicus GN=Hivep2 PE=2 SV=2	PF06524//PF00701//PF13465//PF00636//PF00096	NOA36 protein//Dihydrodipicolinate synthetase family//Zinc-finger double domain//Ribonuclease III domain//Zinc finger, C2H2 type	GO:0051252//GO:0008152//GO:0006396	regulation of RNA metabolic process//metabolic process//RNA processing	GO:0008270//GO:0016829//GO:0003723//GO:0046872//GO:0004525	zinc ion binding//lyase activity//RNA binding//metal ion binding//ribonuclease III activity	GO:0005634	nucleus	KOG1721	FOG: Zn-finger
754	Cluster-49494.106517	5342	808118871	XP_003394741.2	860	6.60E-89	PREDICTED: uncharacterized protein LOC100649920 isoform X2 [Bombus terrestris]	NA	NA	NA	NA	NA	NA	NA	NA	NA	Q3UHF7	248	2.50E-19	Transcription factor HIVEP2 OS=Mus musculus GN=Hivep2 PE=1 SV=1	PF06524//PF00096//PF16622//PF03063//PF00636//PF13465//PF00412	NOA36 protein//Zinc finger, C2H2 type//zinc-finger C2H2-type//Prismane/CO dehydrogenase family//Ribonuclease III domain//Zinc-finger double domain//LIM domain	GO:0006396//GO:0051252//GO:0055114	RNA processing//regulation of RNA metabolic process//oxidation-reduction process	GO:0046872//GO:0016491//GO:0003723//GO:0008270//GO:0004525	metal ion binding//oxidoreductase activity//RNA binding//zinc ion binding//ribonuclease III activity	GO:0005634	nucleus	KOG1721	FOG: Zn-finger
755	Cluster-49494.25898	415	NA	NA	NA	NA	NA	71834718	AC166739.1	158	2.58E-75	Brassica rapa BAC clone, KBrH001P13, complete sequence	NA	NA	NA	NA	NA	NA	NA	NA	NA	NA	NA	NA	NA	NA	NA	NA	NA	NA
756	Cluster-49494.25899	260	NA	NA	NA	NA	NA	NA	NA	NA	NA	NA	NA	NA	NA	NA	NA	NA	NA	NA	NA	NA	NA	NA	NA	NA	NA	NA	NA	NA
757	Cluster-49494.106512	2605	808118871	XP_003394741.2	860	3.20E-89	PREDICTED: uncharacterized protein LOC100649920 isoform X2 [Bombus terrestris]	NA	NA	NA	NA	NA	NA	NA	NA	NA	Q9UL36	158	3.30E-09	Zinc finger protein 236 OS=Homo sapiens GN=ZNF236 PE=2 SV=2	PF00412//PF13465//PF03063//PF16622//PF00096	LIM domain//Zinc-finger double domain//Prismane/CO dehydrogenase family//zinc-finger C2H2-type//Zinc finger, C2H2 type	GO:0055114	oxidation-reduction process	GO:0046872//GO:0008270//GO:0016491	metal ion binding//zinc ion binding//oxidoreductase activity	NA	NA	KOG1721	FOG: Zn-finger
758	Cluster-49494.106513	2680	NA	NA	NA	NA	NA	NA	NA	NA	NA	NA	NA	NA	NA	NA	NA	NA	NA	NA	NA	NA	NA	NA	NA	NA	NA	NA	NA	NA
759	Cluster-49494.106510	5672	115670904	XP_795786.2	466	3.40E-43	PREDICTED: importin-9 [Strongylocentrotus purpuratus]	827074612	XM_008100536.1	163	6.32E-77	Colletotrichum graminicola M1.001 importin-beta domain-containing protein partial mRNA	NA	NA	NA	NA	Q10297	641	7.10E-65	Importin subunit beta-5 OS=Schizosaccharomyces pombe (strain 972 / ATCC 24843) GN=kap114 PE=3 SV=3	PF03378//PF03810//PF15761	CAS/CSE protein, C-terminus//Importin-beta N-terminal domain//Immortalisation up-regulated protein	GO:0006886	intracellular protein transport	GO:0008536//GO:0005515	Ran GTPase binding//protein binding	GO:0005634	nucleus	KOG2274	Predicted importin 9
760	Cluster-25457.0	376	345491252	XP_001602668.2	399	1.30E-36	PREDICTED: ubiquitin thioesterase trabid isoform X1 [Nasonia vitripennis]>gi|645019634|ref|XP_008206910.1| PREDICTED: ubiquitin thioesterase trabid isoform X1 [Nasonia vitripennis]>gi|645019637|ref|XP_008206911.1| PREDICTED: ubiquitin thioesterase trabid isoform X1 [Nasonia vitripennis]>gi|645019641|ref|XP_008206912.1| PREDICTED: ubiquitin thioesterase trabid isoform X1 [Nasonia vitripennis]>gi|6…	NA	NA	NA	NA	NA	K11862	ZRANB1, TRABID	ubiquitin thioesterase ZRANB1	http://www.genome.jp/dbget-bin/www_bget?ko:K11862	Q9VH90	130	8.50E-07	Ubiquitin thioesterase trabid OS=Drosophila melanogaster GN=trbd PE=1 SV=1	PF00641	Zn-finger in Ran binding protein and others	NA	NA	GO:0008270	zinc ion binding	NA	NA	NA	NA
761	Cluster-49494.25892	1516	NA	NA	NA	NA	NA	NA	NA	NA	NA	NA	NA	NA	NA	NA	NA	NA	NA	NA	NA	NA	NA	NA	NA	NA	NA	NA	NA	NA
762	Cluster-49494.25893	365	NA	NA	NA	NA	NA	NA	NA	NA	NA	NA	NA	NA	NA	NA	NA	NA	NA	NA	NA	NA	NA	NA	NA	NA	NA	NA	NA	NA
763	Cluster-49494.25890	564	NA	NA	NA	NA	NA	NA	NA	NA	NA	NA	NA	NA	NA	NA	NA	NA	NA	NA	NA	NA	NA	NA	NA	NA	NA	NA	NA	NA
764	Cluster-49494.25891	2168	NA	NA	NA	NA	NA	NA	NA	NA	NA	NA	NA	NA	NA	NA	NA	NA	NA	NA	PF00476	DNA polymerase family A	GO:0006260	DNA replication	GO:0003887//GO:0003677	DNA-directed DNA polymerase activity//DNA binding	GO:0042575	DNA polymerase complex	NA	NA
765	Cluster-49494.25896	389	699657846	XP_009881815.1	203	7.30E-14	PREDICTED: uncharacterized protein LOC104285113, partial [Charadrius vociferus]	397140804	JX012385.1	138	3.16E-64	Brassica napus isolate T0055 retrotransposon LTR/Copia, complete sequence	NA	NA	NA	NA	P92519	207	1.00E-15	Uncharacterized mitochondrial protein AtMg00810 OS=Arabidopsis thaliana GN=AtMg00810 PE=4 SV=1	NA	NA	NA	NA	NA	NA	NA	NA	NA	NA
766	Cluster-49494.25897	230	NA	NA	NA	NA	NA	NA	NA	NA	NA	NA	NA	NA	NA	NA	NA	NA	NA	NA	NA	NA	NA	NA	NA	NA	NA	NA	NA	NA
767	Cluster-49494.25894	3403	NA	NA	NA	NA	NA	NA	NA	NA	NA	NA	NA	NA	NA	NA	NA	NA	NA	NA	PF02776//PF08069	Thiamine pyrophosphate enzyme, N-terminal TPP binding domain//Ribosomal S13/S15 N-terminal domain	GO:0042254//GO:0006412	ribosome biogenesis//translation	GO:0003735//GO:0030976	structural constituent of ribosome//thiamine pyrophosphate binding	GO:0005840	ribosome	NA	NA
768	Cluster-49494.25895	880	NA	NA	NA	NA	NA	NA	NA	NA	NA	NA	NA	NA	NA	NA	NA	NA	NA	NA	NA	NA	NA	NA	NA	NA	NA	NA	NA	NA
769	Cluster-49494.66592	701	NA	NA	NA	NA	NA	NA	NA	NA	NA	NA	NA	NA	NA	NA	NA	NA	NA	NA	NA	NA	NA	NA	NA	NA	NA	NA	NA	NA
770	Cluster-49494.20918	1199	861627598	KMQ89126.1	555	3.40E-54	retrovirus-related pol polyprotein from transposon tnt 1-94 [Lasius niger]	685262428	XM_009152353.1	69	2.35E-25	PREDICTED: Brassica rapa uncharacterized LOC103873946 (LOC103873946), mRNA	NA	NA	NA	NA	P10978	563	1.70E-56	Retrovirus-related Pol polyprotein from transposon TNT 1-94 OS=Nicotiana tabacum PE=2 SV=1	PF13683//PF00665	Integrase core domain//Integrase core domain	GO:0015074	DNA integration	NA	NA	NA	NA	NA	NA
771	Cluster-49494.20919	208	NA	NA	NA	NA	NA	NA	NA	NA	NA	NA	NA	NA	NA	NA	NA	NA	NA	NA	PF01529	DHHC palmitoyltransferase	NA	NA	GO:0008270	zinc ion binding	NA	NA	NA	NA
772	Cluster-49494.20914	1606	66806827	XP_637136.1	252	6.30E-19	hypothetical protein DDB_G0287671 [Dictyostelium discoideum AX4]>gi|60465560|gb|EAL63644.1| hypothetical protein DDB_G0287671 [Dictyostelium discoideum AX4]	NA	NA	NA	NA	NA	NA	NA	NA	NA	NA	NA	NA	NA	PF13640	2OG-Fe(II) oxygenase superfamily	GO:0055114	oxidation-reduction process	GO:0016491	oxidoreductase activity	NA	NA	NA	NA
773	Cluster-49494.20915	637	NA	NA	NA	NA	NA	NA	NA	NA	NA	NA	NA	NA	NA	NA	NA	NA	NA	NA	NA	NA	NA	NA	NA	NA	NA	NA	NA	NA
774	Cluster-49494.20916	510	67476846	XP_653966.1	167	1.40E-09	hypothetical protein [Entamoeba histolytica HM-1:IMSS]>gi|56470974|gb|EAL48580.1| leucine-rich repeat containing protein [Entamoeba histolytica HM-1:IMSS]>gi|480524074|gb|ENY63150.1| polygalacturonase inhibitor 1 precursor, putative [Entamoeba histolytica HM-1:IMSS-A]	NA	NA	NA	NA	NA	NA	NA	NA	NA	NA	NA	NA	NA	NA	NA	NA	NA	NA	NA	NA	NA	NA	NA
775	Cluster-49494.20917	354	861622273	KMQ87706.1	210	1.00E-14	retrovirus-related gag-pol polyprotein [Lasius niger]	685262428	XM_009152353.1	69	6.47E-26	PREDICTED: Brassica rapa uncharacterized LOC103873946 (LOC103873946), mRNA	NA	NA	NA	NA	P10978	227	4.50E-18	Retrovirus-related Pol polyprotein from transposon TNT 1-94 OS=Nicotiana tabacum PE=2 SV=1	PF00665//PF03352	Integrase core domain//Methyladenine glycosylase	GO:0006284//GO:0015074	base-excision repair//DNA integration	GO:0008725	DNA-3-methyladenine glycosylase activity	NA	NA	NA	NA
776	Cluster-49494.20910	845	NA	NA	NA	NA	NA	NA	NA	NA	NA	NA	NA	NA	NA	NA	NA	NA	NA	NA	NA	NA	NA	NA	NA	NA	NA	NA	NA	NA
777	Cluster-49494.20911	851	NA	NA	NA	NA	NA	NA	NA	NA	NA	NA	NA	NA	NA	NA	NA	NA	NA	NA	NA	NA	NA	NA	NA	NA	NA	NA	NA	NA
778	Cluster-49494.20912	595	NA	NA	NA	NA	NA	NA	NA	NA	NA	NA	NA	NA	NA	NA	NA	NA	NA	NA	NA	NA	NA	NA	NA	NA	NA	NA	NA	NA
779	Cluster-49494.20913	1605	66806827	XP_637136.1	252	6.30E-19	hypothetical protein DDB_G0287671 [Dictyostelium discoideum AX4]>gi|60465560|gb|EAL63644.1| hypothetical protein DDB_G0287671 [Dictyostelium discoideum AX4]	NA	NA	NA	NA	NA	NA	NA	NA	NA	NA	NA	NA	NA	PF13640	2OG-Fe(II) oxygenase superfamily	GO:0055114	oxidation-reduction process	GO:0016491	oxidoreductase activity	NA	NA	NA	NA
780	Cluster-28798.0	463	NA	NA	NA	NA	NA	NA	NA	NA	NA	NA	NA	NA	NA	NA	NA	NA	NA	NA	NA	NA	NA	NA	NA	NA	NA	NA	NA	NA
781	Cluster-49494.10748	1161	NA	NA	NA	NA	NA	NA	NA	NA	NA	NA	NA	NA	NA	NA	NA	NA	NA	NA	NA	NA	NA	NA	NA	NA	NA	NA	NA	NA
782	Cluster-49494.10749	2674	645029005	XP_008213203.1	2172	2.40E-241	PREDICTED: laccase-4-like [Nasonia vitripennis]	NA	NA	NA	NA	NA	NA	NA	NA	NA	Q12719	502	4.40E-49	Laccase-4 OS=Trametes versicolor GN=LCC4 PE=3 SV=1	PF07731//PF07732//PF00394	Multicopper oxidase//Multicopper oxidase//Multicopper oxidase	GO:0055114	oxidation-reduction process	GO:0005507//GO:0016491	copper ion binding//oxidoreductase activity	NA	NA	KOG1263	Multicopper oxidases
783	Cluster-49494.10746	1520	765548266	KJE88887.1	244	5.00E-18	hypothetical protein CAOG_009309 [Capsaspora owczarzaki ATCC 30864]	NA	NA	NA	NA	NA	NA	NA	NA	NA	O70257	207	4.00E-15	Syntaxin-7 OS=Rattus norvegicus GN=Stx7 PE=1 SV=4	PF00015//PF05739//PF00804//PF05478	Methyl-accepting chemotaxis protein (MCP) signalling domain//SNARE domain//Syntaxin//Prominin	GO:0007165	signal transduction	GO:0005515//GO:0004871	protein binding//signal transducer activity	GO:0016021//GO:0016020	integral component of membrane//membrane	KOG0811	SNARE protein PEP12/VAM3/Syntaxin 7/Syntaxin 17
784	Cluster-49494.10747	422	766926567	XP_011495233.1	668	9.50E-68	PREDICTED: phosphatidylinositol 4-phosphate 3-kinase C2 domain-containing subunit beta [Ceratosolen solmsi marchali]	NA	NA	NA	NA	NA	K00923	PIK3C2	phosphatidylinositol-4-phosphate 3-kinase	http://www.genome.jp/dbget-bin/www_bget?ko:K00923	Q61194	166	6.30E-11	Phosphatidylinositol 4-phosphate 3-kinase C2 domain-containing subunit alpha OS=Mus musculus GN=Pik3c2a PE=1 SV=2	NA	NA	NA	NA	NA	NA	NA	NA	NA	NA
785	Cluster-25090.0	626	193617928	XP_001951053.1	837	3.60E-87	PREDICTED: regucalcin-like isoform X2 [Acyrthosiphon pisum]	NA	NA	NA	NA	NA	K01053	E3.1.1.17, gnl, RGN	gluconolactonase	http://www.genome.jp/dbget-bin/www_bget?ko:K01053	Q9I923	240	2.50E-19	Regucalcin OS=Gallus gallus GN=RGN PE=2 SV=1	PF00397	WW domain	NA	NA	GO:0005515	protein binding	NA	NA	NA	NA
786	Cluster-49494.10745	1578	676495433	XP_009066890.1	190	9.50E-12	hypothetical protein LOTGIDRAFT_237001 [Lottia gigantea]>gi|556093730|gb|ESO82383.1| hypothetical protein LOTGIDRAFT_237001 [Lottia gigantea]	NA	NA	NA	NA	NA	NA	NA	NA	NA	Q5RBW6	164	4.10E-10	Syntaxin-12 OS=Pongo abelii GN=STX12 PE=2 SV=1	PF00015//PF05739//PF00804	Methyl-accepting chemotaxis protein (MCP) signalling domain//SNARE domain//Syntaxin	GO:0007165	signal transduction	GO:0004871//GO:0005515	signal transducer activity//protein binding	GO:0016020	membrane	KOG0811	SNARE protein PEP12/VAM3/Syntaxin 7/Syntaxin 17
787	Cluster-49494.10742	855	289328051	NP_001166069.1	552	5.50E-54	serine protease 128 precursor [Nasonia vitripennis]	NA	NA	NA	NA	NA	NA	NA	NA	NA	Q7SIG2	370	2.90E-34	Chymotrypsin-1 OS=Solenopsis invicta PE=1 SV=1	PF00089	Trypsin	GO:0006508	proteolysis	GO:0004252	serine-type endopeptidase activity	NA	NA	NA	NA
788	Cluster-49494.10743	1520	765548266	KJE88887.1	244	5.00E-18	hypothetical protein CAOG_009309 [Capsaspora owczarzaki ATCC 30864]	NA	NA	NA	NA	NA	NA	NA	NA	NA	O70257	207	4.00E-15	Syntaxin-7 OS=Rattus norvegicus GN=Stx7 PE=1 SV=4	PF05478//PF00804//PF00015//PF05739	Prominin//Syntaxin//Methyl-accepting chemotaxis protein (MCP) signalling domain//SNARE domain	GO:0007165	signal transduction	GO:0004871//GO:0005515	signal transducer activity//protein binding	GO:0016020//GO:0016021	membrane//integral component of membrane	KOG0811	SNARE protein PEP12/VAM3/Syntaxin 7/Syntaxin 17
789	Cluster-49494.10740	1100	NA	NA	NA	NA	NA	NA	NA	NA	NA	NA	NA	NA	NA	NA	NA	NA	NA	NA	NA	NA	NA	NA	NA	NA	NA	NA	NA	NA
790	Cluster-49494.10741	390	NA	NA	NA	NA	NA	NA	NA	NA	NA	NA	NA	NA	NA	NA	NA	NA	NA	NA	NA	NA	NA	NA	NA	NA	NA	NA	NA	NA
791	Cluster-67386.0	410	NA	NA	NA	NA	NA	NA	NA	NA	NA	NA	NA	NA	NA	NA	NA	NA	NA	NA	NA	NA	NA	NA	NA	NA	NA	NA	NA	NA
792	Cluster-67386.1	395	NA	NA	NA	NA	NA	NA	NA	NA	NA	NA	NA	NA	NA	NA	NA	NA	NA	NA	NA	NA	NA	NA	NA	NA	NA	NA	NA	NA
793	Cluster-49494.41919	4260	808122787	XP_012164666.1	3076	0.00E+00	PREDICTED: LOW QUALITY PROTEIN: probable ATP-dependent RNA helicase DHX34 [Bombus terrestris]	NA	NA	NA	NA	NA	NA	NA	NA	NA	Q14147	2253	6.40E-252	Probable ATP-dependent RNA helicase DHX34 OS=Homo sapiens GN=DHX34 PE=1 SV=2	PF00437//PF00270//PF00005//PF04851//PF04408	Type II/IV secretion system protein//DEAD/DEAH box helicase//ABC transporter//Type III restriction enzyme, res subunit//Helicase associated domain (HA2)	GO:0006810	transport	GO:0003677//GO:0004386//GO:0005524//GO:0003676//GO:0016787//GO:0016887	DNA binding//helicase activity//ATP binding//nucleic acid binding//hydrolase activity//ATPase activity	NA	NA	KOG0922	DEAH-box RNA helicase
794	Cluster-49494.41918	712	NA	NA	NA	NA	NA	NA	NA	NA	NA	NA	NA	NA	NA	NA	NA	NA	NA	NA	NA	NA	NA	NA	NA	NA	NA	NA	NA	NA
795	Cluster-49494.41915	1692	NA	NA	NA	NA	NA	NA	NA	NA	NA	NA	NA	NA	NA	NA	NA	NA	NA	NA	NA	NA	NA	NA	NA	NA	NA	NA	NA	NA
796	Cluster-49494.41914	1174	NA	NA	NA	NA	NA	NA	NA	NA	NA	NA	NA	NA	NA	NA	NA	NA	NA	NA	NA	NA	NA	NA	NA	NA	NA	NA	NA	NA
797	Cluster-49494.41917	1180	193661951	XP_001942931.1	622	5.70E-62	PREDICTED: ABC transporter G family member 23-like [Acyrthosiphon pisum]>gi|641672997|ref|XP_008186145.1| PREDICTED: ABC transporter G family member 23-like [Acyrthosiphon pisum]	NA	NA	NA	NA	NA	NA	NA	NA	NA	NA	NA	NA	NA	NA	NA	NA	NA	NA	NA	NA	NA	NA	NA
798	Cluster-49494.41916	277	NA	NA	NA	NA	NA	NA	NA	NA	NA	NA	NA	NA	NA	NA	NA	NA	NA	NA	NA	NA	NA	NA	NA	NA	NA	NA	NA	NA
799	Cluster-49494.41911	2205	641659095	XP_008180952.1	729	4.20E-74	PREDICTED: sodium/potassium/calcium exchanger 5-like isoform X1 [Acyrthosiphon pisum]	NA	NA	NA	NA	NA	K13753	SLC24A5, NCKX5	solute carrier family 24 (sodium/potassium/calcium exchanger), member 5	http://www.genome.jp/dbget-bin/www_bget?ko:K13753	Q9VN12	392	2.10E-36	Probable sodium/potassium/calcium exchanger CG1090 OS=Drosophila melanogaster GN=CG1090 PE=2 SV=3	PF01699//PF05656	Sodium/calcium exchanger protein//Protein of unknown function (DUF805)	GO:0055085	transmembrane transport	NA	NA	GO:0016021	integral component of membrane	KOG1307	K+-dependent Ca2+/Na+ exchanger NCKX1 and related proteins
800	Cluster-49494.41910	366	NA	NA	NA	NA	NA	NA	NA	NA	NA	NA	NA	NA	NA	NA	NA	NA	NA	NA	NA	NA	NA	NA	NA	NA	NA	NA	NA	NA
801	Cluster-49494.41913	535	NA	NA	NA	NA	NA	NA	NA	NA	NA	NA	NA	NA	NA	NA	NA	NA	NA	NA	PF06273	Plant specific eukaryotic initiation factor 4B	GO:0006446	regulation of translational initiation	GO:0003743	translation initiation factor activity	GO:0005840	ribosome	NA	NA
802	Cluster-49494.41912	2060	315493890	ADU33112.1	204	3.00E-13	transposase [Fenneropenaeus chinensis]	NA	NA	NA	NA	NA	NA	NA	NA	NA	NA	NA	NA	NA	NA	NA	NA	NA	NA	NA	NA	NA	NA	NA
803	Cluster-43110.1	726	857974780	CEO99462.1	197	6.70E-13	hypothetical protein PBRA_001368 [Plasmodiophora brassicae]	628302765	XM_007761486.1	254	2.01E-128	Cladophialophora yegresii CBS 114405 H+-transporting ATPase partial mRNA	NA	NA	NA	NA	P49380	575	4.10E-58	Plasma membrane ATPase OS=Kluyveromyces lactis (strain ATCC 8585 / CBS 2359 / DSM 70799 / NBRC 1267 / NRRL Y-1140 / WM37) GN=PMA1 PE=1 SV=1	NA	NA	NA	NA	NA	NA	NA	NA	KOG0205	Plasma membrane H+-transporting ATPase
804	Cluster-31591.0	492	NA	NA	NA	NA	NA	NA	NA	NA	NA	NA	NA	NA	NA	NA	NA	NA	NA	NA	PF09421//PF00779	Frequency clock protein//BTK motif	GO:0007623//GO:0006355//GO:0035556	circadian rhythm//regulation of transcription, DNA-templated//intracellular signal transduction	NA	NA	GO:0005737//GO:0005634	cytoplasm//nucleus	NA	NA
805	Cluster-67458.0	726	641672309	XP_008185890.1	362	5.00E-32	PREDICTED: tigger transposable element-derived protein 6-like [Acyrthosiphon pisum]	NA	NA	NA	NA	NA	NA	NA	NA	NA	NA	NA	NA	NA	PF03184	DDE superfamily endonuclease	NA	NA	GO:0003676	nucleic acid binding	NA	NA	NA	NA
806	Cluster-30119.0	592	NA	NA	NA	NA	NA	NA	NA	NA	NA	NA	NA	NA	NA	NA	NA	NA	NA	NA	NA	NA	NA	NA	NA	NA	NA	NA	NA	NA
807	Cluster-49494.16960	271	NA	NA	NA	NA	NA	NA	NA	NA	NA	NA	NA	NA	NA	NA	NA	NA	NA	NA	NA	NA	NA	NA	NA	NA	NA	NA	NA	NA
808	Cluster-16705.0	441	NA	NA	NA	NA	NA	NA	NA	NA	NA	NA	NA	NA	NA	NA	NA	NA	NA	NA	NA	NA	NA	NA	NA	NA	NA	NA	NA	NA
809	Cluster-43995.0	1527	182896	AAA35861.1	1392	3.80E-151	carcinoma-associated antigen GA733-2 [Homo sapiens]>gi|182906|gb|AAB00775.1| carcinoma-associated antigen GA733-2 [Homo sapiens]>gi|15928632|gb|AAH14785.1| Epithelial cell adhesion molecule [Homo sapiens]>gi|61360398|gb|AAX41856.1| tumor-associated calcium signal transducer 1 [synthetic construct]>gi|123980870|gb|ABM82264.1| tumor-associated calcium signal transducer 1 [synthetic construct]>gi|12…	218505669	NM_002354.2	1524	0	Homo sapiens epithelial cell adhesion molecule (EPCAM), mRNA	K06737	TACSTD1	tumor-associated calcium signal transducer 1	http://www.genome.jp/dbget-bin/www_bget?ko:K06737	P16422	1386	7.80E-152	Epithelial cell adhesion molecule OS=Homo sapiens GN=EPCAM PE=1 SV=2	PF05454//PF08114//PF09668	Dystroglycan (Dystrophin-associated glycoprotein 1)//ATPase proteolipid family//Aspartyl protease	GO:0006508//GO:0008284//GO:0050790//GO:0007016//GO:0001657	proteolysis//positive regulation of cell proliferation//regulation of catalytic activity//cytoskeletal anchoring at plasma membrane//ureteric bud development	GO:0005515//GO:0004190//GO:0030234	protein binding//aspartic-type endopeptidase activity//enzyme regulator activity	GO:0016328//GO:0009986//GO:0016324//GO:0016021//GO:0005923//GO:0016010//GO:0016323	lateral plasma membrane//cell surface//apical plasma membrane//integral component of membrane//bicellular tight junction//dystrophin-associated glycoprotein complex//basolateral plasma membrane	NA	NA
810	Cluster-49494.16963	501	NA	NA	NA	NA	NA	NA	NA	NA	NA	NA	NA	NA	NA	NA	NA	NA	NA	NA	NA	NA	NA	NA	NA	NA	NA	NA	NA	NA
811	Cluster-49494.16964	3396	NA	NA	NA	NA	NA	NA	NA	NA	NA	NA	NA	NA	NA	NA	NA	NA	NA	NA	NA	NA	NA	NA	NA	NA	NA	NA	NA	NA
812	Cluster-49494.16965	403	NA	NA	NA	NA	NA	NA	NA	NA	NA	NA	NA	NA	NA	NA	NA	NA	NA	NA	NA	NA	NA	NA	NA	NA	NA	NA	NA	NA
813	Cluster-49494.16966	1666	817197061	XP_012274135.1	655	1.20E-65	PREDICTED: electroneutral sodium bicarbonate exchanger 1 [Orussus abietinus]	769858351	XM_011642545.1	58	4.28E-19	PREDICTED: Pogonomyrmex barbatus sodium-driven chloride bicarbonate exchanger (LOC105429517), transcript variant X15, mRNA	K13858	SLC4A7	solute carrier family 4 (sodium bicarbonate cotransporter), member 7	http://www.genome.jp/dbget-bin/www_bget?ko:K13858	Q9R1N3	404	6.30E-38	Sodium bicarbonate cotransporter 3 OS=Rattus norvegicus GN=Slc4a7 PE=1 SV=1	PF07565//PF01113	Band 3 cytoplasmic domain//Dihydrodipicolinate reductase, N-terminus	GO:0006820//GO:0009085//GO:0009089//GO:0055114	anion transport//lysine biosynthetic process//lysine biosynthetic process via diaminopimelate//oxidation-reduction process	GO:0008839//GO:0008509	4-hydroxy-tetrahydrodipicolinate reductase//anion transmembrane transporter activity	GO:0016021	integral component of membrane	KOG1172	Na+-independent Cl/HCO3 exchanger AE1 and related transporters (SLC4 family)
814	Cluster-49494.16967	1253	NA	NA	NA	NA	NA	NA	NA	NA	NA	NA	NA	NA	NA	NA	NA	NA	NA	NA	NA	NA	NA	NA	NA	NA	NA	NA	NA	NA
815	Cluster-49494.16968	435	NA	NA	NA	NA	NA	NA	NA	NA	NA	NA	NA	NA	NA	NA	NA	NA	NA	NA	NA	NA	NA	NA	NA	NA	NA	NA	NA	NA
816	Cluster-49494.16969	1265	NA	NA	NA	NA	NA	NA	NA	NA	NA	NA	NA	NA	NA	NA	NA	NA	NA	NA	NA	NA	NA	NA	NA	NA	NA	NA	NA	NA
817	Cluster-53589.0	569	NA	NA	NA	NA	NA	NA	NA	NA	NA	NA	NA	NA	NA	NA	NA	NA	NA	NA	NA	NA	NA	NA	NA	NA	NA	NA	NA	NA
818	Cluster-52889.0	310	674593875	CDS27368.1	147	1.80E-07	gag pol polyprotein [Hymenolepis microstoma]	NA	NA	NA	NA	NA	NA	NA	NA	NA	NA	NA	NA	NA	NA	NA	NA	NA	NA	NA	NA	NA	NA	NA
819	Cluster-49494.109867	2240	242017064	XP_002429013.1	742	1.30E-75	histone-lysine N-methyltransferase, setb1, putative [Pediculus humanus corporis]>gi|212513859|gb|EEB16275.1| histone-lysine N-methyltransferase, setb1, putative [Pediculus humanus corporis]	NA	NA	NA	NA	NA	K11421	SETDB1	histone-lysine N-methyltransferase SETDB1	http://www.genome.jp/dbget-bin/www_bget?ko:K11421	Q6INA9	436	1.70E-41	Histone-lysine N-methyltransferase SETDB1 OS=Xenopus laevis GN=setdb1 PE=2 SV=1	PF16716//PF16740	Bone marrow stromal antigen 2//Spindle and kinetochore-associated protein 2	GO:0007067//GO:0007059//GO:0000090//GO:0051607//GO:0051301//GO:0031110	mitotic nuclear division//chromosome segregation//mitotic anaphase//defense response to virus//cell division//regulation of microtubule polymerization or depolymerization	GO:0008017	microtubule binding	GO:0000940//GO:0045298//GO:0005876	condensed chromosome outer kinetochore//tubulin complex//spindle microtubule	NA	NA
820	Cluster-49494.109866	1400	NA	NA	NA	NA	NA	NA	NA	NA	NA	NA	NA	NA	NA	NA	NA	NA	NA	NA	PF15009	Transmembrane protein 173	GO:0002218//GO:0032481	activation of innate immune response//positive regulation of type I interferon production	NA	NA	NA	NA	NA	NA
821	Cluster-4481.0	364	345486152	XP_001600442.2	308	4.60E-26	PREDICTED: transferrin-like [Nasonia vitripennis]	NA	NA	NA	NA	NA	NA	NA	NA	NA	NA	NA	NA	NA	NA	NA	NA	NA	NA	NA	NA	NA	NA	NA
822	Cluster-4481.1	373	345486152	XP_001600442.2	371	2.30E-33	PREDICTED: transferrin-like [Nasonia vitripennis]	NA	NA	NA	NA	NA	NA	NA	NA	NA	Q26643	153	1.80E-09	Transferrin OS=Sarcophaga peregrina PE=1 SV=1	NA	NA	NA	NA	NA	NA	NA	NA	NA	NA
823	Cluster-49494.109863	1116	NA	NA	NA	NA	NA	NA	NA	NA	NA	NA	NA	NA	NA	NA	NA	NA	NA	NA	NA	NA	NA	NA	NA	NA	NA	NA	NA	NA
824	Cluster-49494.109862	2317	861651390	KMQ97762.1	199	1.30E-12	chromobox protein 5 [Lasius niger]	NA	NA	NA	NA	NA	NA	NA	NA	NA	Q6AYK9	142	2.10E-07	Chromodomain Y-like protein OS=Rattus norvegicus GN=Cdyl PE=2 SV=1	NA	NA	NA	NA	NA	NA	NA	NA	KOG1911	Heterochromatin-associated protein HP1 and related CHROMO domain proteins
825	Cluster-49494.109861	2428	339896241	AEK21806.1	940	1.60E-98	cytochrome P450 [Bemisia tabaci]	685830398	LN609529.1	44	3.81E-11	Strongyloides ratti genome assembly S_ratti_ED321 ,chromosome : 2	K07427	CYP4V	cytochrome P450, family 4, subfamily V	http://www.genome.jp/dbget-bin/www_bget?ko:K07427	P29981	903	1.30E-95	Cytochrome P450 4C1 OS=Blaberus discoidalis GN=CYP4C1 PE=2 SV=1	PF00067	Cytochrome P450	GO:0055114	oxidation-reduction process	GO:0016705//GO:0005506//GO:0020037	oxidoreductase activity, acting on paired donors, with incorporation or reduction of molecular oxygen//iron ion binding//heme binding	NA	NA	NA	NA
826	Cluster-49494.109860	714	NA	NA	NA	NA	NA	NA	NA	NA	NA	NA	NA	NA	NA	NA	NA	NA	NA	NA	NA	NA	NA	NA	NA	NA	NA	NA	NA	NA
827	Cluster-49494.109869	3823	861615735	KMQ86187.1	2430	4.20E-271	retroelement polyprotein [Lasius niger]	NA	NA	NA	NA	NA	NA	NA	NA	NA	Q99315	727	5.10E-75	Transposon Ty3-G Gag-Pol polyprotein OS=Saccharomyces cerevisiae (strain ATCC 204508 / S288c) GN=TY3B-G PE=1 SV=3	PF00665//PF13683//PF01405	Integrase core domain//Integrase core domain//Photosystem II reaction centre T protein	GO:0015979//GO:0015074	photosynthesis//DNA integration	NA	NA	GO:0009523//GO:0016020//GO:0009539	photosystem II//membrane//photosystem II reaction center	KOG0017	FOG: Transposon-encoded proteins with TYA, reverse transcriptase, integrase domains in various combinations
828	Cluster-49494.109868	1533	780646647	XP_011689342.1	387	1.30E-34	PREDICTED: uncharacterized protein LOC105450919 [Wasmannia auropunctata]	NA	NA	NA	NA	NA	NA	NA	NA	NA	NA	NA	NA	NA	NA	NA	NA	NA	NA	NA	NA	NA	NA	NA
829	Cluster-9585.0	1104	645018326	XP_008205952.1	1433	4.90E-156	PREDICTED: papilin [Nasonia vitripennis]	645018325	XM_008207730.1	411	0	PREDICTED: Nasonia vitripennis papilin (LOC100117523), mRNA	NA	NA	NA	NA	Q868Z9	643	8.10E-66	Papilin OS=Drosophila melanogaster GN=Ppn PE=1 SV=2	PF00014	Kunitz/Bovine pancreatic trypsin inhibitor domain	NA	NA	GO:0004867	serine-type endopeptidase inhibitor activity	NA	NA	KOG4597	Serine proteinase inhibitor (KU family) with thrombospondin repeats
830	Cluster-32270.0	581	NA	NA	NA	NA	NA	NA	NA	NA	NA	NA	NA	NA	NA	NA	NA	NA	NA	NA	NA	NA	NA	NA	NA	NA	NA	NA	NA	NA
831	Cluster-44067.0	1145	NA	NA	NA	NA	NA	NA	NA	NA	NA	NA	NA	NA	NA	NA	NA	NA	NA	NA	NA	NA	NA	NA	NA	NA	NA	NA	NA	NA
832	Cluster-49494.7091	433	NA	NA	NA	NA	NA	NA	NA	NA	NA	NA	NA	NA	NA	NA	NA	NA	NA	NA	NA	NA	NA	NA	NA	NA	NA	NA	NA	NA
833	Cluster-49494.7090	2439	NA	NA	NA	NA	NA	NA	NA	NA	NA	NA	NA	NA	NA	NA	NA	NA	NA	NA	NA	NA	NA	NA	NA	NA	NA	NA	NA	NA
834	Cluster-49494.7093	1473	401426502	XP_003877735.1	392	3.40E-35	prostaglandin f2-alpha synthase [Leishmania mexicana MHOM/GT/2001/U1103]>gi|322493981|emb|CBZ29272.1| prostaglandin f2-alpha synthase [Leishmania mexicana MHOM/GT/2001/U1103]	667657202	XM_008602211.1	207	5.60E-102	Beauveria bassiana ARSEF 2860 aldo/keto reductase partial mRNA	K00011	E1.1.1.21, AKR1	aldehyde reductase	http://www.genome.jp/dbget-bin/www_bget?ko:K00011	A0QV10	415	3.00E-39	Uncharacterized oxidoreductase MSMEG_2408/MSMEI_2347 OS=Mycobacterium smegmatis (strain ATCC 700084 / mc(2)155) GN=MSMEG_2408 PE=1 SV=1	NA	NA	NA	NA	NA	NA	NA	NA	KOG1577	Aldo/keto reductase family proteins
835	Cluster-49494.7092	643	156380028	XP_001631757.1	290	9.80E-24	predicted protein [Nematostella vectensis]>gi|156218802|gb|EDO39694.1| predicted protein [Nematostella vectensis]	768311756	CP010984.1	138	5.40E-64	Verticillium dahliae VdLs.17 chromosome 5, complete sequence	K00011	E1.1.1.21, AKR1	aldehyde reductase	http://www.genome.jp/dbget-bin/www_bget?ko:K00011	A0QV10	265	3.20E-22	Uncharacterized oxidoreductase MSMEG_2408/MSMEI_2347 OS=Mycobacterium smegmatis (strain ATCC 700084 / mc(2)155) GN=MSMEG_2408 PE=1 SV=1	PF00531	Death domain	GO:0007165	signal transduction	GO:0005515	protein binding	NA	NA	KOG1577	Aldo/keto reductase family proteins
836	Cluster-49494.7095	643	156380028	XP_001631757.1	290	9.80E-24	predicted protein [Nematostella vectensis]>gi|156218802|gb|EDO39694.1| predicted protein [Nematostella vectensis]	768311756	CP010984.1	138	5.40E-64	Verticillium dahliae VdLs.17 chromosome 5, complete sequence	K00011	E1.1.1.21, AKR1	aldehyde reductase	http://www.genome.jp/dbget-bin/www_bget?ko:K00011	A0QV10	265	3.20E-22	Uncharacterized oxidoreductase MSMEG_2408/MSMEI_2347 OS=Mycobacterium smegmatis (strain ATCC 700084 / mc(2)155) GN=MSMEG_2408 PE=1 SV=1	PF00531	Death domain	GO:0007165	signal transduction	GO:0005515	protein binding	NA	NA	KOG1577	Aldo/keto reductase family proteins
837	Cluster-49494.7094	1445	401426502	XP_003877735.1	392	3.30E-35	prostaglandin f2-alpha synthase [Leishmania mexicana MHOM/GT/2001/U1103]>gi|322493981|emb|CBZ29272.1| prostaglandin f2-alpha synthase [Leishmania mexicana MHOM/GT/2001/U1103]	667657202	XM_008602211.1	207	5.49E-102	Beauveria bassiana ARSEF 2860 aldo/keto reductase partial mRNA	K00011	E1.1.1.21, AKR1	aldehyde reductase	http://www.genome.jp/dbget-bin/www_bget?ko:K00011	A0QV10	415	2.90E-39	Uncharacterized oxidoreductase MSMEG_2408/MSMEI_2347 OS=Mycobacterium smegmatis (strain ATCC 700084 / mc(2)155) GN=MSMEG_2408 PE=1 SV=1	NA	NA	NA	NA	NA	NA	NA	NA	KOG1577	Aldo/keto reductase family proteins
838	Cluster-49494.7097	1531	270015364	EFA11812.1	157	6.20E-08	hypothetical protein TcasGA2_TC008591 [Tribolium castaneum]	NA	NA	NA	NA	NA	NA	NA	NA	NA	Q91G88	145	6.30E-08	Putative KilA-N domain-containing protein 006L OS=Invertebrate iridescent virus 6 GN=IIV6-006L PE=3 SV=1	NA	NA	NA	NA	NA	NA	NA	NA	NA	NA
839	Cluster-49494.7096	1474	401426502	XP_003877735.1	392	3.40E-35	prostaglandin f2-alpha synthase [Leishmania mexicana MHOM/GT/2001/U1103]>gi|322493981|emb|CBZ29272.1| prostaglandin f2-alpha synthase [Leishmania mexicana MHOM/GT/2001/U1103]	667657202	XM_008602211.1	207	5.61E-102	Beauveria bassiana ARSEF 2860 aldo/keto reductase partial mRNA	K00011	E1.1.1.21, AKR1	aldehyde reductase	http://www.genome.jp/dbget-bin/www_bget?ko:K00011	A0QV10	415	3.00E-39	Uncharacterized oxidoreductase MSMEG_2408/MSMEI_2347 OS=Mycobacterium smegmatis (strain ATCC 700084 / mc(2)155) GN=MSMEG_2408 PE=1 SV=1	NA	NA	NA	NA	NA	NA	NA	NA	KOG1577	Aldo/keto reductase family proteins
840	Cluster-49494.7099	2100	645011561	XP_008214303.1	1277	1.10E-137	PREDICTED: LIM/homeobox protein Lhx5 isoform X1 [Nasonia vitripennis]>gi|645011563|ref|XP_008214304.1| PREDICTED: LIM/homeobox protein Lhx5 isoform X1 [Nasonia vitripennis]>gi|645011570|ref|XP_008214307.1| PREDICTED: LIM/homeobox protein Lhx5 isoform X1 [Nasonia vitripennis]	645011564	XM_001601102.3	742	0	PREDICTED: Nasonia vitripennis LIM/homeobox protein Lhx5 (LOC100116733), transcript variant X3, mRNA	K09372	LHX1	LIM homeobox protein 1	http://www.genome.jp/dbget-bin/www_bget?ko:K09372	P61376	530	2.00E-52	LIM/homeobox protein Lhx5 OS=Rattus norvegicus GN=Lhx5 PE=2 SV=1	PF00046//PF00412//PF08619//PF00848//PF05920	Homeobox domain//LIM domain//Alkali metal cation/H+ antiporter Nha1 C terminus//Ring hydroxylating alpha subunit (catalytic domain)//Homeobox KN domain	GO:0006355//GO:0015992//GO:0019439//GO:0006885//GO:0055114//GO:0006814	regulation of transcription, DNA-templated//proton transport//aromatic compound catabolic process//regulation of pH//oxidation-reduction process//sodium ion transport	GO:0015385//GO:0008270//GO:0051537//GO:0005506//GO:0016708//GO:0003677	sodium:proton antiporter activity//zinc ion binding//2 iron, 2 sulfur cluster binding//iron ion binding//oxidoreductase activity, acting on paired donors, with incorporation or reduction of molecular oxygen, NAD(P)H as one donor, and incorporation of two atoms of oxygen into one donor//DNA binding	GO:0016020	membrane	KOG4577	Transcription factor LIM3, contains LIM and HOX domains
841	Cluster-49494.7098	1328	NA	NA	NA	NA	NA	NA	NA	NA	NA	NA	NA	NA	NA	NA	NA	NA	NA	NA	PF08027	Albumin I chain b	GO:0009405	pathogenesis	GO:0045735	nutrient reservoir activity	NA	NA	NA	NA
842	Cluster-49494.13217	319	NA	NA	NA	NA	NA	NA	NA	NA	NA	NA	NA	NA	NA	NA	NA	NA	NA	NA	NA	NA	NA	NA	NA	NA	NA	NA	NA	NA
843	Cluster-49494.13216	436	NA	NA	NA	NA	NA	NA	NA	NA	NA	NA	NA	NA	NA	NA	NA	NA	NA	NA	NA	NA	NA	NA	NA	NA	NA	NA	NA	NA
844	Cluster-49494.13211	560	38788353	NP_006393.2	514	9.10E-50	ragulator complex protein LAMTOR5 [Homo sapiens]>gi|51513153|gb|AAH62619.2| Hepatitis B virus x interacting protein [Homo sapiens]>gi|119576851|gb|EAW56447.1| hepatitis B virus x interacting protein [Homo sapiens]>gi|313882384|gb|ADR82678.1| hepatitis B virus x interacting protein [synthetic construct]>gi|649106302|gb|AIC50653.1| HBXIP, partial [synthetic construct]	38788352	NM_006402.2	530	0	Homo sapiens late endosomal/lysosomal adaptor, MAPK and MTOR activator 5 (LAMTOR5), mRNA	K16344	HBXIP	hepatitis B virus X-interacting protein	http://www.genome.jp/dbget-bin/www_bget?ko:K16344	Q3SZ68	462	4.00E-45	Ragulator complex protein LAMTOR5 OS=Bos taurus GN=LAMTOR5 PE=3 SV=1	PF16672	Ragulator complex protein LAMTOR5	GO:0071230//GO:0043087//GO:0008361//GO:0009615//GO:0032008//GO:0043154//GO:0043066//GO:0019079//GO:0061462	cellular response to amino acid stimulus//regulation of GTPase activity//regulation of cell size//response to virus//positive regulation of TOR signaling//negative regulation of cysteine-type endopeptidase activity involved in apoptotic process//negative regulation of apoptotic process//viral genome replication//protein localization to lysosome	GO:0005085//GO:0032947	guanyl-nucleotide exchange factor activity//protein complex scaffold	GO:0005737//GO:0071986//GO:0005829//GO:0005764	cytoplasm//Ragulator complex//cytosol//lysosome	NA	NA
845	Cluster-49494.13210	340	NA	NA	NA	NA	NA	NA	NA	NA	NA	NA	NA	NA	NA	NA	NA	NA	NA	NA	NA	NA	NA	NA	NA	NA	NA	NA	NA	NA
846	Cluster-49494.13213	293	NA	NA	NA	NA	NA	NA	NA	NA	NA	NA	NA	NA	NA	NA	NA	NA	NA	NA	NA	NA	NA	NA	NA	NA	NA	NA	NA	NA
847	Cluster-49494.13212	358	NA	NA	NA	NA	NA	NA	NA	NA	NA	NA	NA	NA	NA	NA	NA	NA	NA	NA	NA	NA	NA	NA	NA	NA	NA	NA	NA	NA
848	Cluster-51629.0	436	NA	NA	NA	NA	NA	NA	NA	NA	NA	NA	NA	NA	NA	NA	NA	NA	NA	NA	NA	NA	NA	NA	NA	NA	NA	NA	NA	NA
849	Cluster-67005.0	641	NA	NA	NA	NA	NA	NA	NA	NA	NA	NA	NA	NA	NA	NA	NA	NA	NA	NA	PF12814	Meiotic cell cortex C-terminal pleckstrin homology	GO:0032065	cortical protein anchoring	GO:0005515//GO:0005543	protein binding//phospholipid binding	GO:0005938	cell cortex	NA	NA
850	Cluster-5474.0	780	645019696	XP_008206928.1	579	3.70E-57	PREDICTED: flocculation protein FLO11 [Nasonia vitripennis]>gi|645019699|ref|XP_001602935.2| PREDICTED: flocculation protein FLO11 [Nasonia vitripennis]	645019698	XM_001602885.3	76	1.93E-29	PREDICTED: Nasonia vitripennis flocculation protein FLO11 (LOC100119094), transcript variant X2, mRNA	NA	NA	NA	NA	NA	NA	NA	NA	NA	NA	NA	NA	NA	NA	NA	NA	NA	NA
851	Cluster-26046.0	480	NA	NA	NA	NA	NA	NA	NA	NA	NA	NA	NA	NA	NA	NA	NA	NA	NA	NA	NA	NA	NA	NA	NA	NA	NA	NA	NA	NA
852	Cluster-49494.58562	437	642915956	XP_008190826.1	360	5.10E-32	PREDICTED: LOW QUALITY PROTEIN: protein kinase C, brain isozyme-like [Tribolium castaneum]	571562173	XM_006570268.1	107	6.12E-47	PREDICTED: Apis mellifera protein kinase C (Pkc), transcript variant X1, mRNA	K02677	CPKC	classical protein kinase C	http://www.genome.jp/dbget-bin/www_bget?ko:K02677	P05130	342	2.60E-31	Protein kinase C, brain isozyme OS=Drosophila melanogaster GN=Pkc53E PE=2 SV=2	PF07714//PF00069	Protein tyrosine kinase//Protein kinase domain	GO:0006468	protein phosphorylation	GO:0004672//GO:0005524	protein kinase activity//ATP binding	NA	NA	KOG0694	Serine/threonine protein kinase
853	Cluster-19314.0	575	768434304	XP_011558555.1	514	9.30E-50	PREDICTED: chaperone protein ClpB3, mitochondrial-like, partial [Plutella xylostella]	NA	NA	NA	NA	NA	K03695	clpB	ATP-dependent Clp protease ATP-binding subunit ClpB	http://www.genome.jp/dbget-bin/www_bget?ko:K03695	O94641	533	2.40E-53	Heat shock protein 104 OS=Schizosaccharomyces pombe (strain 972 / ATCC 24843) GN=hsp104 PE=3 SV=1	PF05496//PF06309//PF06414//PF00005//PF00158//PF00910//PF01695//PF07724//PF02562//PF08477//PF04851//PF02367//PF00437//PF00004//PF06068//PF07728	Holliday junction DNA helicase ruvB N-terminus//Torsin//Zeta toxin//ABC transporter//Sigma-54 interaction domain//RNA helicase//IstB-like ATP binding protein//AAA domain (Cdc48 subfamily)//PhoH-like protein//Ras of Complex, Roc, domain of DAPkinase//Type III restriction enzyme, res subunit//Threonylcarbamoyl adenosine biosynthesis protein TsaE//Type II/IV secretion system protein//ATPase family a…	GO:0006281//GO:0006810//GO:0006355//GO:0007264//GO:0006310//GO:0002949	DNA repair//transport//regulation of transcription, DNA-templated//small GTPase mediated signal transduction//DNA recombination//tRNA threonylcarbamoyladenosine modification	GO:0005525//GO:0003678//GO:0003724//GO:0005524//GO:0003723//GO:0008134//GO:0003677//GO:0016301//GO:0016887//GO:0016787//GO:0009378	GTP binding//DNA helicase activity//RNA helicase activity//ATP binding//RNA binding//transcription factor binding//DNA binding//kinase activity//ATPase activity//hydrolase activity//four-way junction helicase activity	GO:0009379//GO:0005667//GO:0005657	Holliday junction helicase complex//transcription factor complex//replication fork	KOG1051	Chaperone HSP104 and related ATP-dependent Clp proteases
854	Cluster-65990.1	813	NA	NA	NA	NA	NA	NA	NA	NA	NA	NA	NA	NA	NA	NA	NA	NA	NA	NA	NA	NA	NA	NA	NA	NA	NA	NA	NA	NA
855	Cluster-59706.0	291	NA	NA	NA	NA	NA	NA	NA	NA	NA	NA	NA	NA	NA	NA	NA	NA	NA	NA	NA	NA	NA	NA	NA	NA	NA	NA	NA	NA
856	Cluster-57706.0	853	NA	NA	NA	NA	NA	NA	NA	NA	NA	NA	NA	NA	NA	NA	NA	NA	NA	NA	PF00737	Photosystem II 10 kDa phosphoprotein	GO:0050821//GO:0015979	protein stabilization//photosynthesis	GO:0042301	phosphate ion binding	GO:0009523//GO:0016020	photosystem II//membrane	NA	NA
857	Cluster-16162.0	531	NA	NA	NA	NA	NA	NA	NA	NA	NA	NA	NA	NA	NA	NA	NA	NA	NA	NA	PF00003	7 transmembrane sweet-taste receptor of 3 GCPR	GO:0007186	G-protein coupled receptor signaling pathway	GO:0004930	G-protein coupled receptor activity	GO:0016021	integral component of membrane	NA	NA
858	Cluster-65873.0	548	NA	NA	NA	NA	NA	NA	NA	NA	NA	NA	NA	NA	NA	NA	NA	NA	NA	NA	PF09514	SSXRD motif	GO:0006355	regulation of transcription, DNA-templated	NA	NA	GO:0005634	nucleus	NA	NA
859	Cluster-49494.120583	3132	641651884	XP_008178166.1	882	1.10E-91	PREDICTED: serine proteinase stubble-like [Acyrthosiphon pisum]	NA	NA	NA	NA	NA	NA	NA	NA	NA	P28175	360	1.50E-32	Limulus clotting factor C OS=Tachypleus tridentatus PE=1 SV=1	PF00089	Trypsin	GO:0006508	proteolysis	GO:0004252	serine-type endopeptidase activity	NA	NA	NA	NA
860	Cluster-49494.56951	288	NA	NA	NA	NA	NA	NA	NA	NA	NA	NA	NA	NA	NA	NA	NA	NA	NA	NA	NA	NA	NA	NA	NA	NA	NA	NA	NA	NA
861	Cluster-49494.56950	2017	NA	NA	NA	NA	NA	NA	NA	NA	NA	NA	NA	NA	NA	NA	NA	NA	NA	NA	NA	NA	NA	NA	NA	NA	NA	NA	NA	NA
862	Cluster-49494.56953	2970	242018333	XP_002429632.1	1509	2.00E-164	Regulatory-associated protein of mTOR, putative [Pediculus humanus corporis]>gi|212514611|gb|EEB16894.1| Regulatory-associated protein of mTOR, putative [Pediculus humanus corporis]	NA	NA	NA	NA	NA	K07204	RAPTOR	regulatory associated protein of mTOR	http://www.genome.jp/dbget-bin/www_bget?ko:K07204	Q8N122	1304	4.90E-142	Regulatory-associated protein of mTOR OS=Homo sapiens GN=RPTOR PE=1 SV=1	PF06451//PF02985//PF07228	Moricin//HEAT repeat//Stage II sporulation protein E (SpoIIE)	GO:0042742	defense response to bacterium	GO:0003824//GO:0005515	catalytic activity//protein binding	GO:0005576	extracellular region	KOG1517	Guanine nucleotide binding protein MIP1
863	Cluster-49494.56952	233	NA	NA	NA	NA	NA	NA	NA	NA	NA	NA	NA	NA	NA	NA	NA	NA	NA	NA	NA	NA	NA	NA	NA	NA	NA	NA	NA	NA
864	Cluster-49494.56955	326	NA	NA	NA	NA	NA	NA	NA	NA	NA	NA	NA	NA	NA	NA	NA	NA	NA	NA	NA	NA	NA	NA	NA	NA	NA	NA	NA	NA
865	Cluster-49494.56954	1886	242018333	XP_002429632.1	1461	4.70E-159	Regulatory-associated protein of mTOR, putative [Pediculus humanus corporis]>gi|212514611|gb|EEB16894.1| Regulatory-associated protein of mTOR, putative [Pediculus humanus corporis]	NA	NA	NA	NA	NA	K07204	RAPTOR	regulatory associated protein of mTOR	http://www.genome.jp/dbget-bin/www_bget?ko:K07204	Q8N122	1304	3.10E-142	Regulatory-associated protein of mTOR OS=Homo sapiens GN=RPTOR PE=1 SV=1	PF02985//PF11698//PF07228//PF06451	HEAT repeat//V-ATPase subunit H//Stage II sporulation protein E (SpoIIE)//Moricin	GO:0015991//GO:0042742	ATP hydrolysis coupled proton transport//defense response to bacterium	GO:0016820//GO:0003824//GO:0005515	hydrolase activity, acting on acid anhydrides, catalyzing transmembrane movement of substances//catalytic activity//protein binding	GO:0000221//GO:0005576	vacuolar proton-transporting V-type ATPase, V1 domain//extracellular region	KOG1517	Guanine nucleotide binding protein MIP1
866	Cluster-49494.56957	623	NA	NA	NA	NA	NA	NA	NA	NA	NA	NA	NA	NA	NA	NA	NA	NA	NA	NA	NA	NA	NA	NA	NA	NA	NA	NA	NA	NA
867	Cluster-49494.56956	647	512981373	XP_004852692.1	564	1.70E-55	PREDICTED: protein S100-A10-like [Heterocephalus glaber]	115298655	NM_002966.2	633	0	Homo sapiens S100 calcium binding protein A10 (S100A10), mRNA	K17274	S100A10	calpactin-1 light chain	http://www.genome.jp/dbget-bin/www_bget?ko:K17274	P60903	514	4.30E-51	Protein S100-A10 OS=Homo sapiens GN=S100A10 PE=1 SV=2	PF13499//PF00036//PF13405//PF13833	EF-hand domain pair//EF hand//EF-hand domain//EF-hand domain pair	NA	NA	GO:0005509	calcium ion binding	NA	NA	NA	NA
868	Cluster-49494.56959	2031	244790117	NP_001156460.1	364	8.20E-32	spindle and KT associated 1 [Acyrthosiphon pisum]>gi|641648649|ref|XP_008183015.1| PREDICTED: spindle and KT associated 1 isoform X1 [Acyrthosiphon pisum]	NA	NA	NA	NA	NA	NA	NA	NA	NA	B0BM28	216	4.90E-16	Spindle and kinetochore-associated protein 1 OS=Xenopus tropicalis GN=ska1 PE=2 SV=1	PF04136	Sec34-like family	GO:0006886	intracellular protein transport	NA	NA	GO:0005801//GO:0016020	cis-Golgi network//membrane	NA	NA
869	Cluster-49494.56958	3750	NA	NA	NA	NA	NA	NA	NA	NA	NA	NA	NA	NA	NA	NA	NA	NA	NA	NA	NA	NA	NA	NA	NA	NA	NA	NA	NA	NA
870	Cluster-37882.1	365	195128931	XP_002008912.1	238	6.00E-18	GI13754 [Drosophila mojavensis]>gi|193920521|gb|EDW19388.1| GI13754 [Drosophila mojavensis]	NA	NA	NA	NA	NA	K01756	purB, ADSL	adenylosuccinate lyase	http://www.genome.jp/dbget-bin/www_bget?ko:K01756	Q05911	202	3.70E-15	Adenylosuccinate lyase OS=Saccharomyces cerevisiae (strain ATCC 204508 / S288c) GN=ADE13 PE=1 SV=1	PF02631	RecX family	GO:0006282	regulation of DNA repair	GO:0003824	catalytic activity	NA	NA	KOG2700	Adenylosuccinate lyase
871	Cluster-49494.120584	2693	NA	NA	NA	NA	NA	645009076	XM_008212124.1	73	3.20E-27	PREDICTED: Nasonia vitripennis neuroplastin (LOC100119100), transcript variant X2, mRNA	NA	NA	NA	NA	NA	NA	NA	NA	NA	NA	NA	NA	NA	NA	NA	NA	NA	NA
872	Cluster-49494.32135	462	NA	NA	NA	NA	NA	NA	NA	NA	NA	NA	NA	NA	NA	NA	NA	NA	NA	NA	NA	NA	NA	NA	NA	NA	NA	NA	NA	NA
873	Cluster-49494.32134	902	NA	NA	NA	NA	NA	NA	NA	NA	NA	NA	NA	NA	NA	NA	NA	NA	NA	NA	NA	NA	NA	NA	NA	NA	NA	NA	NA	NA
874	Cluster-30473.0	600	NA	NA	NA	NA	NA	NA	NA	NA	NA	NA	NA	NA	NA	NA	NA	NA	NA	NA	NA	NA	NA	NA	NA	NA	NA	NA	NA	NA
875	Cluster-51437.0	1023	164691193	BAF98779.1	491	7.70E-47	unnamed protein product [Homo sapiens]	164691464	AK310078.1	906	0	Homo sapiens cDNA, FLJ17120	K00657	speG	diamine N-acetyltransferase	http://www.genome.jp/dbget-bin/www_bget?ko:K00657	P21673	366	9.90E-34	Diamine acetyltransferase 1 OS=Homo sapiens GN=SAT1 PE=1 SV=1	NA	NA	NA	NA	NA	NA	NA	NA	NA	NA
876	Cluster-10752.1	552	NA	NA	NA	NA	NA	NA	NA	NA	NA	NA	NA	NA	NA	NA	NA	NA	NA	NA	NA	NA	NA	NA	NA	NA	NA	NA	NA	NA
877	Cluster-10752.0	239	NA	NA	NA	NA	NA	NA	NA	NA	NA	NA	NA	NA	NA	NA	NA	NA	NA	NA	NA	NA	NA	NA	NA	NA	NA	NA	NA	NA
878	Cluster-3761.0	222	NA	NA	NA	NA	NA	297207339	AC241160.1	37	2.36E-08	Brassica rapa subsp. pekinensis clone KBrH092L18, complete sequence	NA	NA	NA	NA	NA	NA	NA	NA	NA	NA	NA	NA	NA	NA	NA	NA	NA	NA
879	Cluster-37701.0	545	NA	NA	NA	NA	NA	NA	NA	NA	NA	NA	NA	NA	NA	NA	NA	NA	NA	NA	NA	NA	NA	NA	NA	NA	NA	NA	NA	NA
880	Cluster-49494.32131	2284	NA	NA	NA	NA	NA	667651308	XM_008599264.1	142	1.19E-65	Beauveria bassiana ARSEF 2860 LMBR1 domain-containing protein partial mRNA	NA	NA	NA	NA	Q75BI0	231	1.00E-17	Protein LDB19 OS=Ashbya gossypii (strain ATCC 10895 / CBS 109.51 / FGSC 9923 / NRRL Y-1056) GN=LDB19 PE=3 SV=1	PF01764//PF00489	Lipase (class 3)//Interleukin-6/G-CSF/MGF family	GO:0040007//GO:0008283//GO:0006629//GO:0006955//GO:0007165	growth//cell proliferation//lipid metabolic process//immune response//signal transduction	GO:0005138	interleukin-6 receptor binding	GO:0005576//GO:0005896	extracellular region//interleukin-6 receptor complex	NA	NA
881	Cluster-49494.58238	2618	817220945	XP_012286027.1	1972	3.70E-218	PREDICTED: probable ATP-dependent RNA helicase DHX35 isoform X1 [Orussus abietinus]	NA	NA	NA	NA	NA	K13117	DHX35	ATP-dependent RNA helicase DDX35	http://www.genome.jp/dbget-bin/www_bget?ko:K13117	Q9H5Z1	1711	2.80E-189	Probable ATP-dependent RNA helicase DHX35 OS=Homo sapiens GN=DHX35 PE=1 SV=2	PF00005//PF04408//PF00270//PF00004	ABC transporter//Helicase associated domain (HA2)//DEAD/DEAH box helicase//ATPase family associated with various cellular activities (AAA)	NA	NA	GO:0016887//GO:0003676//GO:0004386//GO:0005524	ATPase activity//nucleic acid binding//helicase activity//ATP binding	NA	NA	KOG0922	DEAH-box RNA helicase
882	Cluster-49494.32130	1260	826461568	XP_012534312.1	306	2.70E-25	PREDICTED: alpha-tocopherol transfer protein-like [Monomorium pharaonis]	NA	NA	NA	NA	NA	NA	NA	NA	NA	NA	NA	NA	NA	NA	NA	NA	NA	NA	NA	NA	NA	NA	NA
883	Cluster-18979.0	616	NA	NA	NA	NA	NA	NA	NA	NA	NA	NA	NA	NA	NA	NA	NA	NA	NA	NA	PF05225	helix-turn-helix, Psq domain	NA	NA	GO:0003677	DNA binding	NA	NA	NA	NA
884	Cluster-28388.0	616	NA	NA	NA	NA	NA	NA	NA	NA	NA	NA	NA	NA	NA	NA	NA	NA	NA	NA	NA	NA	NA	NA	NA	NA	NA	NA	NA	NA
885	Cluster-30181.0	648	NA	NA	NA	NA	NA	NA	NA	NA	NA	NA	NA	NA	NA	NA	NA	NA	NA	NA	NA	NA	NA	NA	NA	NA	NA	NA	NA	NA
886	Cluster-49494.32133	2344	NA	NA	NA	NA	NA	667651308	XM_008599264.1	142	1.22E-65	Beauveria bassiana ARSEF 2860 LMBR1 domain-containing protein partial mRNA	NA	NA	NA	NA	Q75BI0	231	1.00E-17	Protein LDB19 OS=Ashbya gossypii (strain ATCC 10895 / CBS 109.51 / FGSC 9923 / NRRL Y-1056) GN=LDB19 PE=3 SV=1	PF01764//PF00489	Lipase (class 3)//Interleukin-6/G-CSF/MGF family	GO:0040007//GO:0007165//GO:0006955//GO:0006629//GO:0008283	growth//signal transduction//immune response//lipid metabolic process//cell proliferation	GO:0005138	interleukin-6 receptor binding	GO:0005896//GO:0005576	interleukin-6 receptor complex//extracellular region	NA	NA
887	Cluster-3620.0	527	156546912	XP_001599972.1	451	1.70E-42	PREDICTED: uncharacterized protein LOC100113687 isoform X2 [Nasonia vitripennis]	NA	NA	NA	NA	NA	NA	NA	NA	NA	NA	NA	NA	NA	NA	NA	NA	NA	NA	NA	NA	NA	NA	NA
888	Cluster-49494.45329	263	NA	NA	NA	NA	NA	NA	NA	NA	NA	NA	NA	NA	NA	NA	NA	NA	NA	NA	NA	NA	NA	NA	NA	NA	NA	NA	NA	NA
889	Cluster-49494.45326	917	NA	NA	NA	NA	NA	NA	NA	NA	NA	NA	NA	NA	NA	NA	NA	NA	NA	NA	NA	NA	NA	NA	NA	NA	NA	NA	NA	NA
890	Cluster-49494.45327	1160	NA	NA	NA	NA	NA	NA	NA	NA	NA	NA	NA	NA	NA	NA	NA	NA	NA	NA	NA	NA	NA	NA	NA	NA	NA	NA	NA	NA
891	Cluster-49494.45324	2956	328705364	XP_001952862.2	1862	2.40E-205	PREDICTED: band 4.1-like protein 4 isoform X1 [Acyrthosiphon pisum]	571511107	XR_408201.1	84	2.70E-33	PREDICTED: Apis mellifera band 4.1-like protein 4A-like (LOC411452), transcript variant X9, misc_RNA	NA	NA	NA	NA	Q9HCS5	973	1.20E-103	Band 4.1-like protein 4A OS=Homo sapiens GN=EPB41L4A PE=1 SV=2	PF03840	Preprotein translocase SecG subunit	GO:0015031//GO:0009306	protein transport//protein secretion	GO:0015450	P-P-bond-hydrolysis-driven protein transmembrane transporter activity	GO:0009941//GO:0016021	chloroplast envelope//integral component of membrane	KOG3530	FERM domain protein EHM2
892	Cluster-49494.45325	301	NA	NA	NA	NA	NA	NA	NA	NA	NA	NA	NA	NA	NA	NA	NA	NA	NA	NA	NA	NA	NA	NA	NA	NA	NA	NA	NA	NA
893	Cluster-49494.45322	1473	NA	NA	NA	NA	NA	NA	NA	NA	NA	NA	NA	NA	NA	NA	NA	NA	NA	NA	NA	NA	NA	NA	NA	NA	NA	NA	NA	NA
894	Cluster-49494.45323	821	NA	NA	NA	NA	NA	NA	NA	NA	NA	NA	NA	NA	NA	NA	NA	NA	NA	NA	NA	NA	NA	NA	NA	NA	NA	NA	NA	NA
895	Cluster-49494.45320	648	NA	NA	NA	NA	NA	NA	NA	NA	NA	NA	NA	NA	NA	NA	NA	NA	NA	NA	NA	NA	NA	NA	NA	NA	NA	NA	NA	NA
896	Cluster-49494.45321	568	NA	NA	NA	NA	NA	NA	NA	NA	NA	NA	NA	NA	NA	NA	NA	NA	NA	NA	NA	NA	NA	NA	NA	NA	NA	NA	NA	NA
897	Cluster-49494.128378	345	NA	NA	NA	NA	NA	NA	NA	NA	NA	NA	NA	NA	NA	NA	NA	NA	NA	NA	NA	NA	NA	NA	NA	NA	NA	NA	NA	NA
898	Cluster-49494.128379	217	NA	NA	NA	NA	NA	NA	NA	NA	NA	NA	NA	NA	NA	NA	NA	NA	NA	NA	NA	NA	NA	NA	NA	NA	NA	NA	NA	NA
899	Cluster-49494.137280	327	694539519	XP_009496490.1	488	5.50E-47	ATP synthase subunit beta, mitochondrial [Fonticula alba]>gi|627946939|gb|KCV68919.1| ATP synthase subunit beta, mitochondrial [Fonticula alba]	326499078	AK374834.1	303	4.93E-156	Hordeum vulgare subsp. vulgare mRNA for predicted protein, complete cds, clone: NIASHv3077J11	K02133	ATPeF1B, ATP5B, ATP2	F-type H+-transporting ATPase subunit beta	http://www.genome.jp/dbget-bin/www_bget?ko:K02133	P23704	523	2.00E-52	ATP synthase subunit beta, mitochondrial OS=Neurospora crassa (strain ATCC 24698 / 74-OR23-1A / CBS 708.71 / DSM 1257 / FGSC 987) GN=atp-2 PE=2 SV=1	PF00006//PF00306	ATP synthase alpha/beta family, nucleotide-binding domain//ATP synthase alpha/beta chain, C terminal domain	GO:0015991	ATP hydrolysis coupled proton transport	GO:0016820//GO:0005524	hydrolase activity, acting on acid anhydrides, catalyzing transmembrane movement of substances//ATP binding	GO:0033178	proton-transporting two-sector ATPase complex, catalytic domain	KOG1350	F0F1-type ATP synthase, beta subunit
900	Cluster-54120.0	428	NA	NA	NA	NA	NA	NA	NA	NA	NA	NA	NA	NA	NA	NA	NA	NA	NA	NA	NA	NA	NA	NA	NA	NA	NA	NA	NA	NA
901	Cluster-49494.128376	1078	193712531	XP_001945247.1	199	5.90E-13	PREDICTED: cation transport regulator-like protein 2 [Acyrthosiphon pisum]	NA	NA	NA	NA	NA	K07232	chaC	cation transport protein ChaC	http://www.genome.jp/dbget-bin/www_bget?ko:K07232	B3STU3	186	7.80E-13	Glutathione-specific gamma-glutamylcyclotransferase 1 OS=Rattus norvegicus GN=Chac1 PE=2 SV=1	NA	NA	NA	NA	NA	NA	NA	NA	KOG3182	Predicted cation transporter
902	Cluster-49494.59391	4109	NA	NA	NA	NA	NA	NA	NA	NA	NA	NA	NA	NA	NA	NA	NA	NA	NA	NA	PF00489	Interleukin-6/G-CSF/MGF family	GO:0007165//GO:0006955//GO:0008283//GO:0040007	signal transduction//immune response//cell proliferation//growth	GO:0005138	interleukin-6 receptor binding	GO:0005896//GO:0005576	interleukin-6 receptor complex//extracellular region	NA	NA
903	Cluster-49494.88969	2326	NA	NA	NA	NA	NA	NA	NA	NA	NA	NA	NA	NA	NA	NA	NA	NA	NA	NA	NA	NA	NA	NA	NA	NA	NA	NA	NA	NA
904	Cluster-2774.0	618	766921407	XP_011505222.1	437	8.50E-41	PREDICTED: probable 39S ribosomal protein L49, mitochondrial [Ceratosolen solmsi marchali]	NA	NA	NA	NA	NA	K17430	MRPL49, NOF1	large subunit ribosomal protein L49	http://www.genome.jp/dbget-bin/www_bget?ko:K17430	Q9VYI3	345	1.60E-31	Probable 39S ribosomal protein L49, mitochondrial OS=Drosophila melanogaster GN=mRpL49 PE=3 SV=1	PF01253//PF05046	Translation initiation factor SUI1//Mitochondrial large subunit ribosomal protein (Img2)	GO:0006413//GO:0006412//GO:0006446//GO:0042254	translational initiation//translation//regulation of translational initiation//ribosome biogenesis	GO:0003743//GO:0003735	translation initiation factor activity//structural constituent of ribosome	GO:0005622//GO:0005840	intracellular//ribosome	KOG4034	Uncharacterized conserved protein NOF (Neighbor of FAU)
905	Cluster-67195.0	1537	524910538	XP_005110145.1	431	1.10E-39	PREDICTED: NADH dehydrogenase [ubiquinone] iron-sulfur protein 8, mitochondrial-like [Aplysia californica]	768311758	CP010986.1	179	2.15E-86	Verticillium dahliae VdLs.17 chromosome 7, complete sequence	K03941	NDUFS8	NADH dehydrogenase (ubiquinone) Fe-S protein 8	http://www.genome.jp/dbget-bin/www_bget?ko:K03941	Q12644	479	1.20E-46	NADH-ubiquinone oxidoreductase 23 kDa subunit, mitochondrial OS=Neurospora crassa (strain ATCC 24698 / 74-OR23-1A / CBS 708.71 / DSM 1257 / FGSC 987) GN=nuo21.3c PE=2 SV=1	NA	NA	NA	NA	NA	NA	NA	NA	KOG3256	NADH:ubiquinone oxidoreductase, NDUFS8/23 kDa subunit
906	Cluster-49494.128374	5262	769866733	XP_011645356.1	1493	2.60E-162	PREDICTED: Down syndrome cell adhesion molecule-like protein Dscam2 isoform X2 [Pogonomyrmex barbatus]	NA	NA	NA	NA	NA	NA	NA	NA	NA	Q9VS29	692	8.10E-71	Down syndrome cell adhesion molecule-like protein Dscam2 OS=Drosophila melanogaster GN=Dscam2 PE=2 SV=3	PF13895//PF05790//PF00641//PF02480	Immunoglobulin domain//Immunoglobulin C2-set domain//Zn-finger in Ran binding protein and others//Alphaherpesvirus glycoprotein E	GO:0007155	cell adhesion	GO:0008270//GO:0005515	zinc ion binding//protein binding	GO:0016020//GO:0016021	membrane//integral component of membrane	NA	NA
907	Cluster-49494.32607	269	NA	NA	NA	NA	NA	NA	NA	NA	NA	NA	NA	NA	NA	NA	NA	NA	NA	NA	NA	NA	NA	NA	NA	NA	NA	NA	NA	NA
908	Cluster-49494.32606	489	NA	NA	NA	NA	NA	NA	NA	NA	NA	NA	NA	NA	NA	NA	NA	NA	NA	NA	NA	NA	NA	NA	NA	NA	NA	NA	NA	NA
909	Cluster-49494.32605	350	NA	NA	NA	NA	NA	NA	NA	NA	NA	NA	NA	NA	NA	NA	NA	NA	NA	NA	NA	NA	NA	NA	NA	NA	NA	NA	NA	NA
910	Cluster-49494.32604	3379	641660767	XP_008181613.1	3724	0.00E+00	PREDICTED: potassium channel subfamily T member 2 isoform X1 [Acyrthosiphon pisum]	157120127	XM_001659553.1	405	0	Aedes aegypti AAEL008915-RA partial mRNA	K04947	KCNT2	potassium channel subfamily T member 2	http://www.genome.jp/dbget-bin/www_bget?ko:K04947	Q8QFV0	2411	2.40E-270	Potassium channel subfamily T member 1 OS=Gallus gallus GN=KCNT1 PE=2 SV=1	PF03493//PF00520	Calcium-activated BK potassium channel alpha subunit//Ion transport protein	GO:0006813//GO:0055085//GO:0006811	potassium ion transport//transmembrane transport//ion transport	GO:0015269//GO:0005216	calcium-activated potassium channel activity//ion channel activity	GO:0016020	membrane	KOG1420	Ca2+-activated K+ channel Slowpoke, alpha subunit
911	Cluster-49494.32603	542	NA	NA	NA	NA	NA	NA	NA	NA	NA	NA	NA	NA	NA	NA	NA	NA	NA	NA	PF12297	Ellis van Creveld protein 2 like protein	GO:0007224	smoothened signaling pathway	NA	NA	NA	NA	NA	NA
912	Cluster-49494.69659	283	NA	NA	NA	NA	NA	NA	NA	NA	NA	NA	NA	NA	NA	NA	NA	NA	NA	NA	NA	NA	NA	NA	NA	NA	NA	NA	NA	NA
913	Cluster-49494.32601	1023	NA	NA	NA	NA	NA	NA	NA	NA	NA	NA	NA	NA	NA	NA	NA	NA	NA	NA	NA	NA	NA	NA	NA	NA	NA	NA	NA	NA
914	Cluster-2455.0	1702	645009526	XP_008210463.1	1311	1.10E-141	PREDICTED: oxysterol-binding protein 1 isoform X3 [Nasonia vitripennis]	766924586	XM_011495843.1	175	3.99E-84	PREDICTED: Ceratosolen solmsi marchali oxysterol-binding protein 1 (LOC105359289), transcript variant X2, mRNA	NA	NA	NA	NA	Q5QNQ6	728	1.70E-75	Oxysterol-binding protein 2 OS=Mus musculus GN=Osbp2 PE=2 SV=1	NA	NA	NA	NA	NA	NA	NA	NA	KOG1737	Oxysterol-binding protein
915	Cluster-49494.69654	1412	642927320	XP_008195219.1	769	6.20E-79	PREDICTED: methionine aminopeptidase 1D, mitochondrial [Tribolium castaneum]>gi|642927322|ref|XP_008195220.1| PREDICTED: methionine aminopeptidase 1D, mitochondrial [Tribolium castaneum]	NA	NA	NA	NA	NA	K01265	map	methionyl aminopeptidase	http://www.genome.jp/dbget-bin/www_bget?ko:K01265	Q6UB28	701	2.00E-72	Methionine aminopeptidase 1D, mitochondrial OS=Homo sapiens GN=METAP1D PE=1 SV=1	NA	NA	NA	NA	NA	NA	NA	NA	KOG2738	Putative methionine aminopeptidase
916	Cluster-49494.69655	370	NA	NA	NA	NA	NA	NA	NA	NA	NA	NA	NA	NA	NA	NA	NA	NA	NA	NA	NA	NA	NA	NA	NA	NA	NA	NA	NA	NA
917	Cluster-49494.69656	689	831301272	XP_012682631.1	155	4.80E-08	PREDICTED: monocyte to macrophage differentiation factor 2 [Clupea harengus]	NA	NA	NA	NA	NA	NA	NA	NA	NA	Q8IY49	137	2.40E-07	Monocyte to macrophage differentiation factor 2 OS=Homo sapiens GN=MMD2 PE=1 SV=2	PF03006	Haemolysin-III related	NA	NA	NA	NA	GO:0016021	integral component of membrane	KOG4243	Macrophage maturation-associated protein
918	Cluster-49494.69657	6186	195431748	XP_002063890.1	793	4.50E-81	GK15915 [Drosophila willistoni]>gi|194159975|gb|EDW74876.1| GK15915 [Drosophila willistoni]	NA	NA	NA	NA	NA	K05607	AUH	methylglutaconyl-CoA hydratase	http://www.genome.jp/dbget-bin/www_bget?ko:K05607	Q13825	718	9.20E-74	Methylglutaconyl-CoA hydratase, mitochondrial OS=Homo sapiens GN=AUH PE=1 SV=1	PF16113//PF00378//PF03006	Enoyl-CoA hydratase/isomerase//Enoyl-CoA hydratase/isomerase//Haemolysin-III related	GO:0008152	metabolic process	GO:0016836//GO:0003824	hydro-lyase activity//catalytic activity	GO:0016021	integral component of membrane	KOG1679	Enoyl-CoA hydratase
919	Cluster-49494.69650	7618	662196311	XP_008471181.1	2459	3.60E-274	PREDICTED: girdin [Diaphorina citri]	NA	NA	NA	NA	NA	K07763	MMP14	matrix metalloproteinase-14 (membrane-inserted)	http://www.genome.jp/dbget-bin/www_bget?ko:K07763	P85120	816	4.90E-85	Daple-like protein OS=Xenopus laevis GN=ccdc88c PE=1 SV=1	PF00413//PF01400//PF05743	Matrixin//Astacin (Peptidase family M12A)//UEV domain	GO:0006508//GO:0006464//GO:0015031	proteolysis//cellular protein modification process//protein transport	GO:0008270//GO:0004222	zinc ion binding//metalloendopeptidase activity	GO:0031012	extracellular matrix	NA	NA
920	Cluster-49494.69651	7615	662196311	XP_008471181.1	2456	8.00E-274	PREDICTED: girdin [Diaphorina citri]	NA	NA	NA	NA	NA	K07763	MMP14	matrix metalloproteinase-14 (membrane-inserted)	http://www.genome.jp/dbget-bin/www_bget?ko:K07763	P51512	787	1.10E-81	Matrix metalloproteinase-16 OS=Homo sapiens GN=MMP16 PE=1 SV=2	PF00413//PF01400//PF00015//PF00769//PF04632//PF05743//PF00038//PF04310//PF13851//PF04111//PF10473//PF02183//PF09728	Matrixin//Astacin (Peptidase family M12A)//Methyl-accepting chemotaxis protein (MCP) signalling domain//Ezrin/radixin/moesin family//Fusaric acid resistance protein family//UEV domain//Intermediate filament protein//MukB N-terminal//Growth-arrest specific micro-tubule binding//Autophagy protein Apg6//Leucine-rich repeats of kinetochore protein Cenp-F/LEK1//Homeobox associated leucine zipper//Myos…	GO:0006810//GO:0007059//GO:0007165//GO:0006914//GO:0015031//GO:0048870//GO:0006355//GO:0006464//GO:0030261//GO:0006508	transport//chromosome segregation//signal transduction//autophagy//protein transport//cell motility//regulation of transcription, DNA-templated//cellular protein modification process//chromosome condensation//proteolysis	GO:0005198//GO:0004222//GO:0004871//GO:0003677//GO:0019905//GO:0005524//GO:0008134//GO:0003700//GO:0043565//GO:0042803//GO:0045502//GO:0008270//GO:0008092	structural molecule activity//metalloendopeptidase activity//signal transducer activity//DNA binding//syntaxin binding//ATP binding//transcription factor binding//transcription factor activity, sequence-specific DNA binding//sequence-specific DNA binding//protein homodimerization activity//dynein binding//zinc ion binding//cytoskeletal protein binding	GO:0019898//GO:0016020//GO:0005886//GO:0031012//GO:0005882//GO:0031514//GO:0030286//GO:0009295//GO:0005737//GO:0005667	extrinsic component of membrane//membrane//plasma membrane//extracellular matrix//intermediate filament//motile cilium//dynein complex//nucleoid//cytoplasm//transcription factor complex	NA	NA
921	Cluster-49494.32609	1771	693011551	CEF66950.2	159	4.20E-08	BcDNA.GH03163 [Strongyloides ratti]	NA	NA	NA	NA	NA	NA	NA	NA	NA	P39969	220	1.50E-16	Protein BOI2 OS=Saccharomyces cerevisiae (strain ATCC 204508 / S288c) GN=BOI2 PE=1 SV=1	PF00536//PF14604//PF07647//PF00018	SAM domain (Sterile alpha motif)//Variant SH3 domain//SAM domain (Sterile alpha motif)//SH3 domain	NA	NA	GO:0005515	protein binding	NA	NA	NA	NA
922	Cluster-49494.32608	693	335286553	XP_003355117.1	615	2.20E-61	PREDICTED: mitochondrial pyruvate carrier 2 isoform X1 [Sus scrofa]>gi|335286555|ref|XP_003355118.1| PREDICTED: mitochondrial pyruvate carrier 2 isoform X2 [Sus scrofa]>gi|545822098|ref|XP_005663196.1| PREDICTED: mitochondrial pyruvate carrier 2 isoform X3 [Sus scrofa]>gi|545822101|ref|XP_005663197.1| PREDICTED: mitochondrial pyruvate carrier 2 isoform X4 [Sus scrofa]	371923369	AK399997.1	489	0	Sus scrofa mRNA, clone: HTMT10117F03, expressed in hypothalamus	NA	NA	NA	NA	O95563	600	4.90E-61	Mitochondrial pyruvate carrier 2 OS=Homo sapiens GN=MPC2 PE=1 SV=1	PF03650	Uncharacterised protein family (UPF0041)	GO:0006850	mitochondrial pyruvate transport	NA	NA	GO:0005743	mitochondrial inner membrane	KOG1589	Uncharacterized conserved protein
923	Cluster-49494.146208	4740	857974433	CEO99115.1	169	7.80E-09	hypothetical protein PBRA_001020 [Plasmodiophora brassicae]	NA	NA	NA	NA	NA	NA	NA	NA	NA	NA	NA	NA	NA	PF07859//PF02402	alpha/beta hydrolase fold//Lysis protein	GO:0019835//GO:0008152//GO:0009405	cytolysis//metabolic process//pathogenesis	GO:0016787	hydrolase activity	GO:0019867	outer membrane	NA	NA
924	Cluster-49494.163877	324	817073973	XP_012259154.1	535	1.90E-52	PREDICTED: splicing factor 3B subunit 3 [Athalia rosae]	641671345	XM_008187336.1	67	7.59E-25	PREDICTED: Acyrthosiphon pisum splicing factor 3B subunit 3 (LOC100162548), transcript variant X2, mRNA	K12830	SF3B3, SAP130, RSE1	splicing factor 3B subunit 3	http://www.genome.jp/dbget-bin/www_bget?ko:K12830	A0JN52	501	7.00E-50	Splicing factor 3B subunit 3 OS=Bos taurus GN=SF3B3 PE=2 SV=1	NA	NA	NA	NA	NA	NA	NA	NA	KOG1898	Splicing factor 3b, subunit 3
925	Cluster-63869.0	252	NA	NA	NA	NA	NA	NA	NA	NA	NA	NA	NA	NA	NA	NA	NA	NA	NA	NA	NA	NA	NA	NA	NA	NA	NA	NA	NA	NA
926	Cluster-49494.58234	719	391330089	XP_003739497.1	156	3.80E-08	PREDICTED: F-box only protein 11-like [Metaseiulus occidentalis]	585696144	XM_002739218.2	37	8.49E-08	PREDICTED: Saccoglossus kowalevskii F-box protein 11 (FBXO11), mRNA	NA	NA	NA	NA	Q86XK2	143	5.00E-08	F-box only protein 11 OS=Homo sapiens GN=FBXO11 PE=1 SV=3	NA	NA	NA	NA	NA	NA	NA	NA	KOG1777	Putative Zn-finger protein
927	Cluster-65650.0	1464	328712971	XP_001948993.2	524	1.60E-50	PREDICTED: androgen-dependent TFPI-regulating protein-like [Acyrthosiphon pisum]	NA	NA	NA	NA	NA	NA	NA	NA	NA	Q5M828	183	2.40E-12	Androgen-dependent TFPI-regulating protein OS=Rattus norvegicus GN=Adtrp PE=2 SV=1	PF01127//PF04750	Succinate dehydrogenase/Fumarate reductase transmembrane subunit//FAR-17a/AIG1-like protein	NA	NA	GO:0016627	oxidoreductase activity, acting on the CH-CH group of donors	GO:0016021	integral component of membrane	NA	NA
928	Cluster-49494.163870	2049	NA	NA	NA	NA	NA	768311753	CP010981.1	108	8.48E-47	Verticillium dahliae VdLs.17 chromosome 2, complete sequence	NA	NA	NA	NA	NA	NA	NA	NA	NA	NA	NA	NA	NA	NA	NA	NA	NA	NA
929	Cluster-49494.58235	1003	NA	NA	NA	NA	NA	NA	NA	NA	NA	NA	NA	NA	NA	NA	NA	NA	NA	NA	PF02941	Ferredoxin thioredoxin reductase variable alpha chain	GO:0015979	photosynthesis	NA	NA	NA	NA	NA	NA
930	Cluster-17183.0	238	NA	NA	NA	NA	NA	289629350	AC240091.1	194	1.35E-95	Brassica oleracea clone BOT01-71H1, complete sequence	NA	NA	NA	NA	NA	NA	NA	NA	NA	NA	NA	NA	NA	NA	NA	NA	NA	NA
931	Cluster-43245.0	382	NA	NA	NA	NA	NA	NA	NA	NA	NA	NA	NA	NA	NA	NA	NA	NA	NA	NA	NA	NA	NA	NA	NA	NA	NA	NA	NA	NA
932	Cluster-49494.39928	1002	NA	NA	NA	NA	NA	NA	NA	NA	NA	NA	NA	NA	NA	NA	NA	NA	NA	NA	NA	NA	NA	NA	NA	NA	NA	NA	NA	NA
933	Cluster-49494.165684	277	NA	NA	NA	NA	NA	NA	NA	NA	NA	NA	NA	NA	NA	NA	NA	NA	NA	NA	NA	NA	NA	NA	NA	NA	NA	NA	NA	NA
934	Cluster-1470.1	309	NA	NA	NA	NA	NA	NA	NA	NA	NA	NA	NA	NA	NA	NA	NA	NA	NA	NA	NA	NA	NA	NA	NA	NA	NA	NA	NA	NA
935	Cluster-49494.39923	526	NA	NA	NA	NA	NA	NA	NA	NA	NA	NA	NA	NA	NA	NA	NA	NA	NA	NA	NA	NA	NA	NA	NA	NA	NA	NA	NA	NA
936	Cluster-49494.39922	506	NA	NA	NA	NA	NA	NA	NA	NA	NA	NA	NA	NA	NA	NA	NA	NA	NA	NA	NA	NA	NA	NA	NA	NA	NA	NA	NA	NA
937	Cluster-49494.39921	226	NA	NA	NA	NA	NA	NA	NA	NA	NA	NA	NA	NA	NA	NA	NA	NA	NA	NA	PF05944	Phage small terminase subunit	GO:0019069	viral capsid assembly	GO:0004519//GO:0003677	endonuclease activity//DNA binding	NA	NA	NA	NA
938	Cluster-49494.39920	623	NA	NA	NA	NA	NA	NA	NA	NA	NA	NA	NA	NA	NA	NA	NA	NA	NA	NA	NA	NA	NA	NA	NA	NA	NA	NA	NA	NA
939	Cluster-49494.39927	1266	NA	NA	NA	NA	NA	NA	NA	NA	NA	NA	NA	NA	NA	NA	NA	NA	NA	NA	PF00366	Ribosomal protein S17	GO:0006412//GO:0042254	translation//ribosome biogenesis	GO:0003735	structural constituent of ribosome	GO:0005622//GO:0005840	intracellular//ribosome	NA	NA
940	Cluster-49494.39926	1255	NA	NA	NA	NA	NA	NA	NA	NA	NA	NA	NA	NA	NA	NA	NA	NA	NA	NA	PF05478	Prominin	NA	NA	NA	NA	GO:0016021	integral component of membrane	NA	NA
941	Cluster-49494.39925	515	NA	NA	NA	NA	NA	NA	NA	NA	NA	NA	NA	NA	NA	NA	NA	NA	NA	NA	PF02166	Androgen receptor	GO:0006355//GO:0007165//GO:0030521	regulation of transcription, DNA-templated//signal transduction//androgen receptor signaling pathway	GO:0005496//GO:0003677//GO:0004882	steroid binding//DNA binding//androgen receptor activity	GO:0005634	nucleus	NA	NA
942	Cluster-49494.39924	3082	641649850	XP_008187244.1	379	2.30E-33	PREDICTED: uncharacterized protein LOC100163761 isoform X1 [Acyrthosiphon pisum]	NA	NA	NA	NA	NA	NA	NA	NA	NA	NA	NA	NA	NA	PF00397//PF17096//PF05887	WW domain//Altered inheritance of mitochondria protein 3//Procyclic acidic repetitive protein (PARP)	GO:0051016	barbed-end actin filament capping	GO:0005515	protein binding	GO:0016020//GO:0030479	membrane//actin cortical patch	NA	NA
943	Cluster-46483.0	261	NA	NA	NA	NA	NA	NA	NA	NA	NA	NA	NA	NA	NA	NA	NA	NA	NA	NA	NA	NA	NA	NA	NA	NA	NA	NA	NA	NA
944	Cluster-39124.0	407	NA	NA	NA	NA	NA	615435831	XM_007590082.1	336	2.84E-174	Colletotrichum fioriniae PJ7 hypothetical protein mRNA	NA	NA	NA	NA	NA	NA	NA	NA	PF02776	Thiamine pyrophosphate enzyme, N-terminal TPP binding domain	NA	NA	GO:0030976	thiamine pyrophosphate binding	NA	NA	NA	NA
945	Cluster-49494.121573	728	NA	NA	NA	NA	NA	NA	NA	NA	NA	NA	NA	NA	NA	NA	NA	NA	NA	NA	NA	NA	NA	NA	NA	NA	NA	NA	NA	NA
946	Cluster-49494.121572	730	NA	NA	NA	NA	NA	NA	NA	NA	NA	NA	NA	NA	NA	NA	NA	NA	NA	NA	NA	NA	NA	NA	NA	NA	NA	NA	NA	NA
947	Cluster-42888.0	693	NA	NA	NA	NA	NA	NA	NA	NA	NA	NA	NA	NA	NA	NA	NA	NA	NA	NA	NA	NA	NA	NA	NA	NA	NA	NA	NA	NA
948	Cluster-42888.1	510	NA	NA	NA	NA	NA	NA	NA	NA	NA	NA	NA	NA	NA	NA	NA	NA	NA	NA	NA	NA	NA	NA	NA	NA	NA	NA	NA	NA
949	Cluster-49494.42679	2334	817056784	XP_012269270.1	928	3.70E-97	PREDICTED: dentin sialophosphoprotein-like isoform X1 [Athalia rosae]	NA	NA	NA	NA	NA	K08802	SNRK	SNF related kinase	http://www.genome.jp/dbget-bin/www_bget?ko:K08802	Q8VDU5	852	1.00E-89	SNF-related serine/threonine-protein kinase OS=Mus musculus GN=Snrk PE=2 SV=1	PF00069//PF07714//PF06293	Protein kinase domain//Protein tyrosine kinase//Lipopolysaccharide kinase (Kdo/WaaP) family	GO:0006468	protein phosphorylation	GO:0005524//GO:0004672//GO:0016773	ATP binding//protein kinase activity//phosphotransferase activity, alcohol group as acceptor	GO:0016020	membrane	KOG4717	Serine/threonine protein kinase
950	Cluster-46502.0	381	NA	NA	NA	NA	NA	NA	NA	NA	NA	NA	NA	NA	NA	NA	NA	NA	NA	NA	NA	NA	NA	NA	NA	NA	NA	NA	NA	NA
951	Cluster-49494.121575	808	NA	NA	NA	NA	NA	NA	NA	NA	NA	NA	NA	NA	NA	NA	NA	NA	NA	NA	NA	NA	NA	NA	NA	NA	NA	NA	NA	NA
952	Cluster-49494.121574	2741	646720099	KDR21946.1	1333	4.80E-144	tRNA-dihydrouridine synthase 1-like [Zootermopsis nevadensis]	NA	NA	NA	NA	NA	K05542	DUS1	tRNA-dihydrouridine synthase 1	http://www.genome.jp/dbget-bin/www_bget?ko:K05542	Q6P1R4	1088	5.10E-117	tRNA-dihydrouridine(16/17) synthase [NAD(P)(+)]-like OS=Homo sapiens GN=DUS1L PE=1 SV=1	PF00977//PF01070//PF08168//PF01680//PF01207//PF01180	Histidine biosynthesis protein//FMN-dependent dehydrogenase//NUC205 domain//SOR/SNZ family//Dihydrouridine synthase (Dus)//Dihydroorotate dehydrogenase	GO:0042819//GO:0008033//GO:0042823//GO:0000105//GO:0055114	vitamin B6 biosynthetic process//tRNA processing//pyridoxal phosphate biosynthetic process//histidine biosynthetic process//oxidation-reduction process	GO:0050660//GO:0016491//GO:0016627//GO:0017150	flavin adenine dinucleotide binding//oxidoreductase activity//oxidoreductase activity, acting on the CH-CH group of donors//tRNA dihydrouridine synthase activity	GO:0005737//GO:0005634	cytoplasm//nucleus	KOG2335	tRNA-dihydrouridine synthase
953	Cluster-49494.42675	806	NA	NA	NA	NA	NA	NA	NA	NA	NA	NA	NA	NA	NA	NA	NA	NA	NA	NA	NA	NA	NA	NA	NA	NA	NA	NA	NA	NA
954	Cluster-49494.42674	297	308450159	XP_003088200.1	195	4.70E-13	hypothetical protein CRE_03576 [Caenorhabditis remanei]>gi|308248801|gb|EFO92753.1| hypothetical protein CRE_03576 [Caenorhabditis remanei]	655550757	CP003923.1	279	9.72E-143	Bacillus lehensis G1, complete genome	NA	NA	NA	NA	NA	NA	NA	NA	NA	NA	NA	NA	NA	NA	NA	NA	NA	NA
955	Cluster-49494.42677	860	NA	NA	NA	NA	NA	NA	NA	NA	NA	NA	NA	NA	NA	NA	NA	NA	NA	NA	NA	NA	NA	NA	NA	NA	NA	NA	NA	NA
956	Cluster-49494.42676	479	NA	NA	NA	NA	NA	NA	NA	NA	NA	NA	NA	NA	NA	NA	NA	NA	NA	NA	NA	NA	NA	NA	NA	NA	NA	NA	NA	NA
957	Cluster-49494.42671	1656	642932366	XP_008197081.1	907	7.20E-95	PREDICTED: protein jim lovell [Tribolium castaneum]>gi|642932368|ref|XP_008197082.1| PREDICTED: protein jim lovell [Tribolium castaneum]>gi|642932370|ref|XP_008197084.1| PREDICTED: protein jim lovell [Tribolium castaneum]>gi|642932372|ref|XP_008197085.1| PREDICTED: protein jim lovell [Tribolium castaneum]>gi|642932374|ref|XP_008197086.1| PREDICTED: protein jim lovell [Tribolium castaneum]>gi|2700…	NA	NA	NA	NA	NA	NA	NA	NA	NA	P14083	419	1.10E-39	Protein jim lovell OS=Drosophila melanogaster GN=lov PE=2 SV=2	PF05225//PF00651	helix-turn-helix, Psq domain//BTB/POZ domain	NA	NA	GO:0003677//GO:0005515	DNA binding//protein binding	NA	NA	NA	NA
958	Cluster-49494.42670	4102	328706803	XP_001950240.2	1410	8.40E-153	PREDICTED: uncharacterized protein KIAA0556-like [Acyrthosiphon pisum]	NA	NA	NA	NA	NA	NA	NA	NA	NA	Q8C753	1044	9.60E-112	Uncharacterized protein KIAA0556 OS=Mus musculus GN=Kiaa0556 PE=2 SV=2	NA	NA	NA	NA	NA	NA	NA	NA	NA	NA
959	Cluster-49494.42673	514	NA	NA	NA	NA	NA	NA	NA	NA	NA	NA	NA	NA	NA	NA	NA	NA	NA	NA	NA	NA	NA	NA	NA	NA	NA	NA	NA	NA
960	Cluster-49494.42672	588	NA	NA	NA	NA	NA	NA	NA	NA	NA	NA	NA	NA	NA	NA	NA	NA	NA	NA	NA	NA	NA	NA	NA	NA	NA	NA	NA	NA
961	Cluster-49494.59420	1370	193712527	XP_001944886.1	608	2.80E-60	PREDICTED: DNA replication licensing factor Mcm2 [Acyrthosiphon pisum]	517316688	HF679027.1	59	9.74E-20	Fusarium fujikuroi IMI 58289 draft genome, chromosome FFUJ_chr05	K02540	MCM2	DNA replication licensing factor MCM2	http://www.genome.jp/dbget-bin/www_bget?ko:K02540	P49736	578	3.50E-58	DNA replication licensing factor MCM2 OS=Homo sapiens GN=MCM2 PE=1 SV=4	PF07392//PF00493	Cyclin-dependent kinase inhibitor 2a p19Arf N-terminus//MCM2/3/5 family	GO:0007050//GO:0008285//GO:0006260//GO:0006915	cell cycle arrest//negative regulation of cell proliferation//DNA replication//apoptotic process	GO:0003677//GO:0005524	DNA binding//ATP binding	NA	NA	KOG0477	DNA replication licensing factor, MCM2 component
962	Cluster-49494.59421	945	NA	NA	NA	NA	NA	NA	NA	NA	NA	NA	NA	NA	NA	NA	NA	NA	NA	NA	NA	NA	NA	NA	NA	NA	NA	NA	NA	NA
963	Cluster-49494.59422	2612	641673222	XP_008186243.1	503	8.00E-48	PREDICTED: protein gooseberry-neuro-like, partial [Acyrthosiphon pisum]	NA	NA	NA	NA	NA	K09381	PAX3_7	paired box protein 3/7	http://www.genome.jp/dbget-bin/www_bget?ko:K09381	P47239	437	1.50E-41	Paired box protein Pax-7 OS=Mus musculus GN=Pax7 PE=1 SV=2	PF00046//PF05920	Homeobox domain//Homeobox KN domain	GO:0006355	regulation of transcription, DNA-templated	GO:0003677	DNA binding	NA	NA	NA	NA
964	Cluster-49494.59423	463	NA	NA	NA	NA	NA	NA	NA	NA	NA	NA	NA	NA	NA	NA	NA	NA	NA	NA	NA	NA	NA	NA	NA	NA	NA	NA	NA	NA
965	Cluster-49494.59424	3043	328699039	XP_001943846.2	1586	2.40E-173	PREDICTED: protein Hook homolog 3-like [Acyrthosiphon pisum]	NA	NA	NA	NA	NA	K16536	HOOK3	protein HOOK3	http://www.genome.jp/dbget-bin/www_bget?ko:K16536	Q86VS8	1226	5.60E-133	Protein Hook homolog 3 OS=Homo sapiens GN=HOOK3 PE=1 SV=2	PF01250//PF00307	Ribosomal protein S6//Calponin homology (CH) domain	GO:0042254//GO:0006412	ribosome biogenesis//translation	GO:0005515//GO:0003735//GO:0019843	protein binding//structural constituent of ribosome//rRNA binding	GO:0005840	ribosome	NA	NA
966	Cluster-21192.0	314	808857981	KKF10458.1	192	1.10E-12	Eukaryotic translation initiation factor 3 subunit A [Larimichthys crocea]	631375343	XM_007923861.1	140	1.93E-65	Pseudocercospora fijiensis CIRAD86 hypothetical protein mRNA	K03254	EIF3A	translation initiation factor 3 subunit A	http://www.genome.jp/dbget-bin/www_bget?ko:K03254	Q2UKG6	343	1.40E-31	Eukaryotic translation initiation factor 3 subunit A OS=Aspergillus oryzae (strain ATCC 42149 / RIB 40) GN=tif32 PE=3 SV=1	NA	NA	NA	NA	NA	NA	NA	NA	KOG2072	Translation initiation factor 3, subunit a (eIF-3a)
967	Cluster-49494.59426	993	NA	NA	NA	NA	NA	NA	NA	NA	NA	NA	NA	NA	NA	NA	NA	NA	NA	NA	NA	NA	NA	NA	NA	NA	NA	NA	NA	NA
968	Cluster-49494.59427	1362	NA	NA	NA	NA	NA	NA	NA	NA	NA	NA	NA	NA	NA	NA	NA	NA	NA	NA	NA	NA	NA	NA	NA	NA	NA	NA	NA	NA
969	Cluster-49494.59428	448	NA	NA	NA	NA	NA	NA	NA	NA	NA	NA	NA	NA	NA	NA	NA	NA	NA	NA	NA	NA	NA	NA	NA	NA	NA	NA	NA	NA
970	Cluster-49494.59429	381	NA	NA	NA	NA	NA	NA	NA	NA	NA	NA	NA	NA	NA	NA	NA	NA	NA	NA	NA	NA	NA	NA	NA	NA	NA	NA	NA	NA
971	Cluster-49494.165508	3199	602725495	XP_007448212.1	292	2.90E-23	PREDICTED: uncharacterized protein LOC103068304 [Lipotes vexillifer]	629710268	XM_007820058.1	77	2.28E-29	Metarhizium robertsii ARSEF 23 matellopeptidase-like protein mRNA	NA	NA	NA	NA	A9YWT8	296	4.10E-25	Protease PrtS OS=Photorhabdus sp. (strain Az29) GN=prtS PE=1 SV=1	PF01431//PF01447//PF02868	Peptidase family M13//Thermolysin metallopeptidase, catalytic domain//Thermolysin metallopeptidase, alpha-helical domain	GO:0006508	proteolysis	GO:0004222	metalloendopeptidase activity	NA	NA	NA	NA
972	Cluster-49494.165509	2869	602725495	XP_007448212.1	292	2.60E-23	PREDICTED: uncharacterized protein LOC103068304 [Lipotes vexillifer]	629710268	XM_007820058.1	77	2.04E-29	Metarhizium robertsii ARSEF 23 matellopeptidase-like protein mRNA	NA	NA	NA	NA	A9YWT8	296	3.60E-25	Protease PrtS OS=Photorhabdus sp. (strain Az29) GN=prtS PE=1 SV=1	PF01431//PF01447//PF02868	Peptidase family M13//Thermolysin metallopeptidase, catalytic domain//Thermolysin metallopeptidase, alpha-helical domain	GO:0006508	proteolysis	GO:0004222	metalloendopeptidase activity	NA	NA	NA	NA
973	Cluster-31804.0	571	NA	NA	NA	NA	NA	NA	NA	NA	NA	NA	NA	NA	NA	NA	NA	NA	NA	NA	NA	NA	NA	NA	NA	NA	NA	NA	NA	NA
974	Cluster-31804.1	549	NA	NA	NA	NA	NA	NA	NA	NA	NA	NA	NA	NA	NA	NA	NA	NA	NA	NA	NA	NA	NA	NA	NA	NA	NA	NA	NA	NA
975	Cluster-1856.0	713	766932190	XP_011498306.1	804	2.70E-83	PREDICTED: sorting nexin-8-like [Ceratosolen solmsi marchali]	NA	NA	NA	NA	NA	K17922	SNX8, MVP1	sorting nexin-8	http://www.genome.jp/dbget-bin/www_bget?ko:K17922	Q8CFD4	406	1.60E-38	Sorting nexin-8 OS=Mus musculus GN=Snx8 PE=2 SV=1	NA	NA	NA	NA	NA	NA	NA	NA	NA	NA
976	Cluster-23206.0	520	514693466	XP_004994305.1	531	9.00E-52	thioredoxin reductase 2, variant [Salpingoeca rosetta]>gi|326427704|gb|EGD73274.1| thioredoxin reductase 2, variant [Salpingoeca rosetta]	254577314	XM_002494599.1	69	9.80E-26	Zygosaccharomyces rouxii hypothetical protein (ZYRO0A06292g) mRNA, complete cds	NA	NA	NA	NA	Q6C7L4	631	9.40E-65	Thioredoxin reductase OS=Yarrowia lipolytica (strain CLIB 122 / E 150) GN=TRR1 PE=3 SV=1	PF07992//PF13241//PF00070	Pyridine nucleotide-disulphide oxidoreductase//Putative NAD(P)-binding//Pyridine nucleotide-disulphide oxidoreductase	GO:0008152//GO:0055114//GO:0019354//GO:0006779	metabolic process//oxidation-reduction process//siroheme biosynthetic process//porphyrin-containing compound biosynthetic process	GO:0016491//GO:0043115	oxidoreductase activity//precorrin-2 dehydrogenase activity	NA	NA	KOG0404	Thioredoxin reductase
977	Cluster-49494.45272	454	NA	NA	NA	NA	NA	NA	NA	NA	NA	NA	NA	NA	NA	NA	NA	NA	NA	NA	NA	NA	NA	NA	NA	NA	NA	NA	NA	NA
978	Cluster-49471.0	934	345487110	XP_001601601.2	904	9.10E-95	PREDICTED: HD domain-containing protein 2 [Nasonia vitripennis]	645040036	XM_001601551.3	257	5.62E-130	PREDICTED: Nasonia vitripennis HD domain-containing protein 2 (LOC100117328), mRNA	K07023	K07023	putative hydrolases of HD superfamily	http://www.genome.jp/dbget-bin/www_bget?ko:K07023	Q0P565	427	7.60E-41	HD domain-containing protein 2 OS=Bos taurus GN=HDDC2 PE=2 SV=1	NA	NA	NA	NA	NA	NA	NA	NA	KOG3197	Predicted hydrolases of HD superfamily
979	Cluster-49494.137979	272	NA	NA	NA	NA	NA	NA	NA	NA	NA	NA	NA	NA	NA	NA	NA	NA	NA	NA	NA	NA	NA	NA	NA	NA	NA	NA	NA	NA
980	Cluster-6033.0	1251	345489970	XP_003426275.1	249	1.10E-18	PREDICTED: mucin-21-like [Nasonia vitripennis]>gi|645037828|ref|XP_008206047.1| PREDICTED: mucin-21-like [Nasonia vitripennis]>gi|645037831|ref|XP_008206048.1| PREDICTED: mucin-21-like [Nasonia vitripennis]>gi|645037834|ref|XP_008206049.1| PREDICTED: mucin-21-like [Nasonia vitripennis]>gi|645037837|ref|XP_008206050.1| PREDICTED: mucin-21-like [Nasonia vitripennis]	NA	NA	NA	NA	NA	NA	NA	NA	NA	NA	NA	NA	NA	NA	NA	NA	NA	NA	NA	NA	NA	NA	NA
981	Cluster-52568.0	208	NA	NA	NA	NA	NA	NA	NA	NA	NA	NA	NA	NA	NA	NA	NA	NA	NA	NA	NA	NA	NA	NA	NA	NA	NA	NA	NA	NA
982	Cluster-49494.43988	1309	511877150	XP_004758547.1	1451	4.70E-158	PREDICTED: electron transfer flavoprotein subunit alpha, mitochondrial [Mustela putorius furo]	859816812	XM_004758490.2	1258	0	PREDICTED: Mustela putorius furo electron-transfer-flavoprotein, alpha polypeptide (ETFA), mRNA	K03522	fixB, etfA	electron transfer flavoprotein alpha subunit	http://www.genome.jp/dbget-bin/www_bget?ko:K03522	P13804	1412	6.50E-155	Electron transfer flavoprotein subunit alpha, mitochondrial OS=Homo sapiens GN=ETFA PE=1 SV=1	PF10541	Nuclear envelope localisation domain	NA	NA	NA	NA	GO:0016021	integral component of membrane	KOG3954	Electron transfer flavoprotein, alpha subunit
983	Cluster-49494.43989	1382	NA	NA	NA	NA	NA	NA	NA	NA	NA	NA	NA	NA	NA	NA	NA	NA	NA	NA	NA	NA	NA	NA	NA	NA	NA	NA	NA	NA
984	Cluster-49494.43984	365	NA	NA	NA	NA	NA	NA	NA	NA	NA	NA	NA	NA	NA	NA	NA	NA	NA	NA	NA	NA	NA	NA	NA	NA	NA	NA	NA	NA
985	Cluster-49494.43985	410	NA	NA	NA	NA	NA	NA	NA	NA	NA	NA	NA	NA	NA	NA	NA	NA	NA	NA	NA	NA	NA	NA	NA	NA	NA	NA	NA	NA
986	Cluster-49494.43986	1060	NA	NA	NA	NA	NA	NA	NA	NA	NA	NA	NA	NA	NA	NA	NA	NA	NA	NA	NA	NA	NA	NA	NA	NA	NA	NA	NA	NA
987	Cluster-49494.43987	497	NA	NA	NA	NA	NA	NA	NA	NA	NA	NA	NA	NA	NA	NA	NA	NA	NA	NA	NA	NA	NA	NA	NA	NA	NA	NA	NA	NA
988	Cluster-49494.43980	441	NA	NA	NA	NA	NA	NA	NA	NA	NA	NA	NA	NA	NA	NA	NA	NA	NA	NA	NA	NA	NA	NA	NA	NA	NA	NA	NA	NA
989	Cluster-49494.43981	1189	NA	NA	NA	NA	NA	589113390	XM_006968656.1	140	7.90E-65	Trichoderma reesei QM6a predicted protein (TRIREDRAFT_68548), partial mRNA	NA	NA	NA	NA	NA	NA	NA	NA	NA	NA	NA	NA	NA	NA	NA	NA	NA	NA
990	Cluster-49494.43982	736	NA	NA	NA	NA	NA	NA	NA	NA	NA	NA	NA	NA	NA	NA	NA	NA	NA	NA	PF08476	Viral D10 N-terminal	NA	NA	GO:0016791	phosphatase activity	NA	NA	NA	NA
991	Cluster-49494.43983	1216	NA	NA	NA	NA	NA	NA	NA	NA	NA	NA	NA	NA	NA	NA	NA	NA	NA	NA	PF08015	Fungal mating-type pheromone	GO:0007165	signal transduction	GO:0000772	mating pheromone activity	GO:0016020	membrane	NA	NA
992	Cluster-49494.96766	1114	NA	NA	NA	NA	NA	NA	NA	NA	NA	NA	NA	NA	NA	NA	NA	NA	NA	NA	PF04319	NifZ domain	GO:0009399	nitrogen fixation	NA	NA	NA	NA	NA	NA
993	Cluster-42896.0	495	335289483	XP_003355898.1	319	3.30E-27	PREDICTED: phospholemman-like isoformX1 [Sus scrofa]>gi|545830196|ref|XP_005664535.1| PREDICTED: phospholemman-like isoform X2 [Sus scrofa]>gi|545830199|ref|XP_005664536.1| PREDICTED: phospholemman-like isoform X3 [Sus scrofa]>gi|545830204|ref|XP_005664537.1| PREDICTED: phospholemman-like isoform X4 [Sus scrofa]	545830195	XM_005664478.1	492	0	PREDICTED: Sus scrofa phospholemman-like (LOC100623939), transcript variant X2, mRNA	K13360	FXYD1, PLM	FXYD domain-containing ion transport regulator 1	http://www.genome.jp/dbget-bin/www_bget?ko:K13360	Q3SZX0	296	6.30E-26	Phospholemman OS=Bos taurus GN=FXYD1 PE=3 SV=1	PF02038	ATP1G1/PLM/MAT8 family	GO:0006811	ion transport	GO:0005216	ion channel activity	GO:0016020	membrane	NA	NA
994	Cluster-49494.96767	1874	121543951	ABM55640.1	737	4.20E-75	putative ubiquinol-cytochrome c reductase, Rieske iron-sulfur polypeptide 1 [Maconellicoccus hirsutus]	NA	NA	NA	NA	NA	K00411	UQCRFS1, RIP1, petA	ubiquinol-cytochrome c reductase iron-sulfur subunit	http://www.genome.jp/dbget-bin/www_bget?ko:K00411	Q69BJ8	587	4.30E-59	Cytochrome b-c1 complex subunit Rieske, mitochondrial OS=Lagothrix lagotricha GN=UQCRFS1 PE=3 SV=1	PF09165//PF02921//PF00355	Ubiquinol-cytochrome c reductase 8 kDa, N-terminal//Ubiquinol cytochrome reductase transmembrane region//Rieske [2Fe-2S] domain	GO:0006119//GO:0006118//GO:0055114//GO:0015992	oxidative phosphorylation//obsolete electron transport//oxidation-reduction process//proton transport	GO:0051537//GO:0016491//GO:0008121	2 iron, 2 sulfur cluster binding//oxidoreductase activity//ubiquinol-cytochrome-c reductase activity	NA	NA	KOG1671	Ubiquinol cytochrome c reductase, subunit RIP1
995	Cluster-49494.45278	795	NA	NA	NA	NA	NA	NA	NA	NA	NA	NA	NA	NA	NA	NA	NA	NA	NA	NA	NA	NA	NA	NA	NA	NA	NA	NA	NA	NA
996	Cluster-34121.0	894	545878901	XP_005672725.1	633	2.30E-63	PREDICTED: ankyrin-1 [Sus scrofa]	371911481	AK396810.1	891	0	Sus scrofa mRNA, clone: PST010095F07, expressed in prostate	K10380	ANK	ankyrin	http://www.genome.jp/dbget-bin/www_bget?ko:K10380	Q02357	286	1.60E-24	Ankyrin-1 OS=Mus musculus GN=Ank1 PE=1 SV=2	NA	NA	NA	NA	NA	NA	NA	NA	NA	NA
997	Cluster-38356.0	612	NA	NA	NA	NA	NA	NA	NA	NA	NA	NA	NA	NA	NA	NA	NA	NA	NA	NA	NA	NA	NA	NA	NA	NA	NA	NA	NA	NA
998	Cluster-49494.46806	4749	290993927	XP_002679584.1	453	9.10E-42	predicted protein [Naegleria gruberi]>gi|284093201|gb|EFC46840.1| predicted protein [Naegleria gruberi]	827060747	XM_008093763.1	335	1.28E-172	Colletotrichum graminicola M1.001 RNA recognition domain-containing protein partial mRNA	NA	NA	NA	NA	Q51TF7	1331	5.80E-145	Pre-mRNA-splicing factor CWC2 OS=Magnaporthe oryzae (strain 70-15 / ATCC MYA-4617 / FGSC 8958) GN=CWC2 PE=3 SV=2	PF00076	RNA recognition motif. (a.k.a. RRM, RBD, or RNP domain)	NA	NA	GO:0003676//GO:0005488	nucleic acid binding//binding	NA	NA	NA	NA
999	Cluster-49494.46807	256	NA	NA	NA	NA	NA	NA	NA	NA	NA	NA	NA	NA	NA	NA	NA	NA	NA	NA	NA	NA	NA	NA	NA	NA	NA	NA	NA	NA
1000	Cluster-49494.46804	2598	817211180	XP_012281716.1	272	4.90E-21	PREDICTED: uncharacterized protein LOC105700460 [Orussus abietinus]	NA	NA	NA	NA	NA	NA	NA	NA	NA	NA	NA	NA	NA	PF01845//PF00243	CcdB protein//Nerve growth factor family	GO:0007165//GO:0006276	signal transduction//plasmid maintenance	GO:0005102//GO:0008657	receptor binding//DNA topoisomerase (ATP-hydrolyzing) inhibitor activity	NA	NA	NA	NA
1001	Cluster-49494.46805	4698	290993927	XP_002679584.1	453	9.00E-42	predicted protein [Naegleria gruberi]>gi|284093201|gb|EFC46840.1| predicted protein [Naegleria gruberi]	827060747	XM_008093763.1	335	1.27E-172	Colletotrichum graminicola M1.001 RNA recognition domain-containing protein partial mRNA	NA	NA	NA	NA	Q51TF7	1331	5.80E-145	Pre-mRNA-splicing factor CWC2 OS=Magnaporthe oryzae (strain 70-15 / ATCC MYA-4617 / FGSC 8958) GN=CWC2 PE=3 SV=2	PF00076//PF01730	RNA recognition motif. (a.k.a. RRM, RBD, or RNP domain)//UreF	GO:0006807	nitrogen compound metabolic process	GO:0003676//GO:0005488//GO:0016151	nucleic acid binding//binding//nickel cation binding	NA	NA	NA	NA
1002	Cluster-49494.46802	738	646722387	KDR23400.1	217	3.30E-15	Monocarboxylate transporter 10, partial [Zootermopsis nevadensis]	NA	NA	NA	NA	NA	K08187	SLC16A10	MFS transporter, MCP family, solute carrier family 16 (monocarboxylic acid transporters), member 10	http://www.genome.jp/dbget-bin/www_bget?ko:K08187	Q91Y77	198	2.20E-14	Monocarboxylate transporter 10 OS=Rattus norvegicus GN=Slc16a10 PE=1 SV=1	PF07690	Major Facilitator Superfamily	GO:0055085	transmembrane transport	NA	NA	GO:0016021	integral component of membrane	NA	NA
1003	Cluster-49494.46803	409	NA	NA	NA	NA	NA	NA	NA	NA	NA	NA	NA	NA	NA	NA	NA	NA	NA	NA	NA	NA	NA	NA	NA	NA	NA	NA	NA	NA
1004	Cluster-49494.46800	360	NA	NA	NA	NA	NA	NA	NA	NA	NA	NA	NA	NA	NA	NA	NA	NA	NA	NA	NA	NA	NA	NA	NA	NA	NA	NA	NA	NA
1005	Cluster-49494.46801	1375	641670232	XP_008185116.1	198	9.80E-13	PREDICTED: nose resistant to fluoxetine protein 6-like [Acyrthosiphon pisum]	NA	NA	NA	NA	NA	NA	NA	NA	NA	NA	NA	NA	NA	NA	NA	NA	NA	NA	NA	NA	NA	NA	NA
1006	Cluster-29764.0	335	209735780	ACI68759.1	348	9.60E-31	NADH dehydrogenase 1 beta subcomplex subunit 9 [Salmo salar]	367032271	XM_003665371.1	57	2.85E-19	Myceliophthora thermophila ATCC 42464 hypothetical protein (MYCTH_2316017) mRNA, complete cds	NA	NA	NA	NA	Q945M1	164	8.60E-11	NADH dehydrogenase [ubiquinone] 1 beta subcomplex subunit 9 OS=Arabidopsis thaliana GN=CIB22 PE=1 SV=1	NA	NA	NA	NA	NA	NA	NA	NA	KOG3466	NADH:ubiquinone oxidoreductase, NDUFB9/B22 subunit
1007	Cluster-49494.96762	1014	NA	NA	NA	NA	NA	NA	NA	NA	NA	NA	NA	NA	NA	NA	NA	NA	NA	NA	PF04537	Herpesvirus UL55 protein	GO:0019058	viral life cycle	NA	NA	NA	NA	NA	NA
1008	Cluster-50590.0	389	156551309	XP_001601607.1	556	8.50E-55	PREDICTED: enolase-phosphatase E1-like [Nasonia vitripennis]	NA	NA	NA	NA	NA	K09880	mtnC, ENOPH1	enolase-phosphatase E1	http://www.genome.jp/dbget-bin/www_bget?ko:K09880	Q7Q9C0	392	3.60E-37	Enolase-phosphatase E1 OS=Anopheles gambiae GN=AGAP003331 PE=3 SV=5	NA	NA	NA	NA	NA	NA	NA	NA	KOG2630	Enolase-phosphatase E-1
1009	Cluster-49494.158788	1212	780615075	XP_011694066.1	1040	2.00E-110	PREDICTED: troponin T isoform X6 [Wasmannia auropunctata]	766938888	XM_011503670.1	648	0	PREDICTED: Ceratosolen solmsi marchali troponin T, skeletal muscle (LOC105365490), transcript variant X3, mRNA	K12046	TNNT3	troponin T, fast skeletal muscle	http://www.genome.jp/dbget-bin/www_bget?ko:K12046	Q9XZ71	889	2.70E-94	Troponin T OS=Periplaneta americana GN=TNT PE=2 SV=1	PF00992	Troponin	NA	NA	NA	NA	GO:0005861	troponin complex	KOG3634	Troponin
1010	Cluster-49494.158789	1257	780615075	XP_011694066.1	1040	2.10E-110	PREDICTED: troponin T isoform X6 [Wasmannia auropunctata]	766938890	XM_011503671.1	630	0	PREDICTED: Ceratosolen solmsi marchali troponin T, skeletal muscle (LOC105365490), transcript variant X4, mRNA	K12046	TNNT3	troponin T, fast skeletal muscle	http://www.genome.jp/dbget-bin/www_bget?ko:K12046	Q9XZ71	889	2.80E-94	Troponin T OS=Periplaneta americana GN=TNT PE=2 SV=1	PF00992	Troponin	NA	NA	NA	NA	GO:0005861	troponin complex	KOG3634	Troponin
1011	Cluster-3175.1	268	NA	NA	NA	NA	NA	NA	NA	NA	NA	NA	NA	NA	NA	NA	NA	NA	NA	NA	PF07710	P53 tetramerisation motif	GO:0051262	protein tetramerization	NA	NA	NA	NA	NA	NA
1012	Cluster-3175.0	824	NA	NA	NA	NA	NA	NA	NA	NA	NA	NA	NA	NA	NA	NA	NA	NA	NA	NA	NA	NA	NA	NA	NA	NA	NA	NA	NA	NA
1013	Cluster-49494.96760	1111	NA	NA	NA	NA	NA	NA	NA	NA	NA	NA	NA	NA	NA	NA	NA	NA	NA	NA	NA	NA	NA	NA	NA	NA	NA	NA	NA	NA
1014	Cluster-40744.0	385	NA	NA	NA	NA	NA	NA	NA	NA	NA	NA	NA	NA	NA	NA	NA	NA	NA	NA	NA	NA	NA	NA	NA	NA	NA	NA	NA	NA
1015	Cluster-49494.161331	2564	229608897	NP_001153469.1	2150	8.20E-239	muscle LIM protein isoform 1 [Nasonia vitripennis]	229608896	NM_001159997.1	889	0	Nasonia vitripennis muscle LIM protein (LOC100122977), transcript variant 1, mRNA	NA	NA	NA	NA	Q24400	1722	1.40E-190	Muscle LIM protein Mlp84B OS=Drosophila melanogaster GN=Mlp84B PE=1 SV=1	PF00412	LIM domain	NA	NA	GO:0008270	zinc ion binding	NA	NA	KOG1700	Regulatory protein MLP and related LIM proteins
1016	Cluster-49494.161330	388	NA	NA	NA	NA	NA	NA	NA	NA	NA	NA	NA	NA	NA	NA	NA	NA	NA	NA	NA	NA	NA	NA	NA	NA	NA	NA	NA	NA
1017	Cluster-49494.161333	2242	NA	NA	NA	NA	NA	37681495	AY225444.1	79	1.23E-30	Hypocrea jecorina L-arabinitol 4-dehydrogenase (lad1) gene, complete cds	NA	NA	NA	NA	NA	NA	NA	NA	PF02315//PF00400	Methanol dehydrogenase beta subunit//WD domain, G-beta repeat	GO:0015946//GO:0055114	methanol oxidation//oxidation-reduction process	GO:0005515//GO:0004022	protein binding//alcohol dehydrogenase (NAD) activity	NA	NA	NA	NA
1018	Cluster-49494.161332	1165	675389435	KFM82332.1	264	1.80E-20	Endoplasmic reticulum aminopeptidase 2, partial [Stegodyphus mimosarum]	NA	NA	NA	NA	NA	NA	NA	NA	NA	P79098	211	1.10E-15	Aminopeptidase N OS=Bos taurus GN=ANPEP PE=2 SV=4	PF01433	Peptidase family M1	NA	NA	GO:0008237//GO:0008270	metallopeptidase activity//zinc ion binding	NA	NA	NA	NA
1019	Cluster-49494.137061	4451	NA	NA	NA	NA	NA	302919325	XM_003052793.1	88	2.44E-35	Nectria haematococca mpVI 77-13-4 hypothetical protein, mRNA	NA	NA	NA	NA	Q59LY1	145	1.80E-07	Biofilm regulator 1 OS=Candida albicans (strain SC5314 / ATCC MYA-2876) GN=BRG1 PE=1 SV=1	PF05210//PF03229	Sprouty protein (Spry)//Alphavirus glycoprotein J	GO:0019050//GO:0009966//GO:0007275	suppression by virus of host apoptotic process//regulation of signal transduction//multicellular organismal development	NA	NA	GO:0016020	membrane	NA	NA
1020	Cluster-49494.161334	2649	NA	NA	NA	NA	NA	37681495	AY225444.1	79	1.45E-30	Hypocrea jecorina L-arabinitol 4-dehydrogenase (lad1) gene, complete cds	NA	NA	NA	NA	NA	NA	NA	NA	PF00400//PF02315	WD domain, G-beta repeat//Methanol dehydrogenase beta subunit	GO:0015946//GO:0055114	methanol oxidation//oxidation-reduction process	GO:0005515//GO:0004022	protein binding//alcohol dehydrogenase (NAD) activity	NA	NA	NA	NA
1021	Cluster-49494.161337	2281	766928974	XP_011496558.1	2511	1.00E-280	PREDICTED: LOW QUALITY PROTEIN: papilin [Ceratosolen solmsi marchali]	645018325	XM_008207730.1	397	0	PREDICTED: Nasonia vitripennis papilin (LOC100117523), mRNA	NA	NA	NA	NA	Q868Z9	991	7.40E-106	Papilin OS=Drosophila melanogaster GN=Ppn PE=1 SV=2	PF13895//PF08686//PF00095	Immunoglobulin domain//PLAC (protease and lacunin) domain//WAP-type (Whey Acidic Protein) 'four-disulfide core'	NA	NA	GO:0030414//GO:0008233//GO:0005515	peptidase inhibitor activity//peptidase activity//protein binding	GO:0005576	extracellular region	NA	NA
1022	Cluster-49494.161336	390	NA	NA	NA	NA	NA	NA	NA	NA	NA	NA	NA	NA	NA	NA	NA	NA	NA	NA	NA	NA	NA	NA	NA	NA	NA	NA	NA	NA
1023	Cluster-49494.161339	292	NA	NA	NA	NA	NA	NA	NA	NA	NA	NA	NA	NA	NA	NA	NA	NA	NA	NA	NA	NA	NA	NA	NA	NA	NA	NA	NA	NA
1024	Cluster-49494.161338	1286	645018326	XP_008205952.1	1738	2.40E-191	PREDICTED: papilin [Nasonia vitripennis]	645018325	XM_008207730.1	525	0	PREDICTED: Nasonia vitripennis papilin (LOC100117523), mRNA	NA	NA	NA	NA	Q868Z9	736	1.60E-76	Papilin OS=Drosophila melanogaster GN=Ppn PE=1 SV=2	PF00014	Kunitz/Bovine pancreatic trypsin inhibitor domain	NA	NA	GO:0004867	serine-type endopeptidase inhibitor activity	NA	NA	KOG4597	Serine proteinase inhibitor (KU family) with thrombospondin repeats
1025	Cluster-25911.0	545	545520326	XP_005627830.1	568	4.80E-56	PREDICTED: uncharacterized protein LOC474977 [Canis lupus familiaris]	585152559	XM_006728624.1	439	0	PREDICTED: Leptonychotes weddellii SH3 domain binding glutamic acid-rich protein like 2 (SH3BGRL2), mRNA	NA	NA	NA	NA	Q9UJC5	558	2.90E-56	SH3 domain-binding glutamic acid-rich-like protein 2 OS=Homo sapiens GN=SH3BGRL2 PE=1 SV=2	PF00462	Glutaredoxin	GO:0006118//GO:0045454	obsolete electron transport//cell redox homeostasis	GO:0015035//GO:0009055	protein disulfide oxidoreductase activity//electron carrier activity	NA	NA	NA	NA
1026	Cluster-49494.130078	479	NA	NA	NA	NA	NA	NA	NA	NA	NA	NA	NA	NA	NA	NA	NA	NA	NA	NA	NA	NA	NA	NA	NA	NA	NA	NA	NA	NA
1027	Cluster-49494.130079	907	NA	NA	NA	NA	NA	NA	NA	NA	NA	NA	NA	NA	NA	NA	NA	NA	NA	NA	NA	NA	NA	NA	NA	NA	NA	NA	NA	NA
1028	Cluster-49678.0	379	NA	NA	NA	NA	NA	NA	NA	NA	NA	NA	NA	NA	NA	NA	NA	NA	NA	NA	NA	NA	NA	NA	NA	NA	NA	NA	NA	NA
1029	Cluster-49494.155908	270	NA	NA	NA	NA	NA	NA	NA	NA	NA	NA	NA	NA	NA	NA	NA	NA	NA	NA	NA	NA	NA	NA	NA	NA	NA	NA	NA	NA
1030	Cluster-49494.130070	2109	NA	NA	NA	NA	NA	NA	NA	NA	NA	NA	NA	NA	NA	NA	NA	NA	NA	NA	PF13202	EF hand	NA	NA	GO:0005509	calcium ion binding	NA	NA	NA	NA
1031	Cluster-49494.130071	546	NA	NA	NA	NA	NA	NA	NA	NA	NA	NA	NA	NA	NA	NA	NA	NA	NA	NA	NA	NA	NA	NA	NA	NA	NA	NA	NA	NA
1032	Cluster-49494.130072	3000	156151274	BAF75925.1	1180	2.90E-126	heat shock protein 90 [Physarum polycephalum]	553191218	XM_005855277.1	485	0	Nannochloropsis gaditana CCMP526 molecular chaperone HtpG (HTPG), partial mRNA	K04079	htpG, HSP90A	molecular chaperone HtpG	http://www.genome.jp/dbget-bin/www_bget?ko:K04079	P36182	1171	1.30E-126	Heat shock protein 82 (Fragment) OS=Nicotiana tabacum GN=HSP82 PE=2 SV=1	PF00183	Hsp90 protein	GO:0006950//GO:0006457	response to stress//protein folding	GO:0051082//GO:0005524	unfolded protein binding//ATP binding	NA	NA	KOG0019	Molecular chaperone (HSP90 family)
1033	Cluster-47738.0	420	5729840	NP_006650.1	702	1.10E-71	gamma-tubulin complex component 2 isoform 2 [Homo sapiens]>gi|21450889|sp|Q9BSJ2.2|GCP2_HUMAN RecName: Full=Gamma-tubulin complex component 2; Short=GCP-2; Short=hGCP2; AltName: Full=Gamma-ring complex protein 103 kDa; Short=h103p; Short=hGrip103; AltName: Full=Spindle pole body protein Spc97 homolog; Short=hSpc97>gi|2801701|gb|AAC39728.1| spindle pole body protein spc97 homolog GCP2 [Homo sapien…	649123537	KJ898295.1	420	0	Synthetic construct Homo sapiens clone ccsbBroadEn_07689 TUBGCP2 gene, encodes complete protein	K16569	TUBGCP2, GCP2	gamma-tubulin complex component 2	http://www.genome.jp/dbget-bin/www_bget?ko:K16569	Q9BSJ2	702	4.40E-73	Gamma-tubulin complex component 2 OS=Homo sapiens GN=TUBGCP2 PE=1 SV=2	NA	NA	GO:0006461//GO:0000086//GO:0007020	protein complex assembly//G2/M transition of mitotic cell cycle//microtubule nucleation	GO:0005515	protein binding	GO:0005730//GO:0005829//GO:0000922//GO:0005813//GO:0005881	nucleolus//cytosol//spindle pole//centrosome//cytoplasmic microtubule	NA	NA
1034	Cluster-49494.130074	1683	NA	NA	NA	NA	NA	NA	NA	NA	NA	NA	NA	NA	NA	NA	NA	NA	NA	NA	NA	NA	NA	NA	NA	NA	NA	NA	NA	NA
1035	Cluster-49494.130075	216	NA	NA	NA	NA	NA	NA	NA	NA	NA	NA	NA	NA	NA	NA	NA	NA	NA	NA	NA	NA	NA	NA	NA	NA	NA	NA	NA	NA
1036	Cluster-49494.130076	576	NA	NA	NA	NA	NA	NA	NA	NA	NA	NA	NA	NA	NA	NA	NA	NA	NA	NA	NA	NA	NA	NA	NA	NA	NA	NA	NA	NA
1037	Cluster-49494.130077	1305	NA	NA	NA	NA	NA	NA	NA	NA	NA	NA	NA	NA	NA	NA	NA	NA	NA	NA	NA	NA	NA	NA	NA	NA	NA	NA	NA	NA
1038	Cluster-5144.0	1255	780704853	XP_011702958.1	219	3.30E-15	PREDICTED: short-chain dehydrogenase/reductase family 16C member 6-like [Wasmannia auropunctata]	NA	NA	NA	NA	NA	K15734	SDR16C5	all-trans-retinol dehydrogenase (NAD+)	http://www.genome.jp/dbget-bin/www_bget?ko:K15734	NA	NA	NA	NA	PF05279	Aspartyl beta-hydroxylase N-terminal region	NA	NA	NA	NA	GO:0016020	membrane	NA	NA
1039	Cluster-10007.0	1448	817070701	XP_012257383.1	598	4.30E-59	PREDICTED: protein ERGIC-53 [Athalia rosae]	NA	NA	NA	NA	NA	K10080	LMAN1, ERGIC53	lectin, mannose-binding 1	http://www.genome.jp/dbget-bin/www_bget?ko:K10080	NA	NA	NA	NA	PF04728//PF08702//PF05531	Lipoprotein leucine-zipper//Fibrinogen alpha/beta chain family//Nucleopolyhedrovirus P10 protein	GO:0030168//GO:0051258//GO:0007165	platelet activation//protein polymerization//signal transduction	GO:0030674//GO:0005102	protein binding, bridging//receptor binding	GO:0019028//GO:0019867//GO:0005577	viral capsid//outer membrane//fibrinogen complex	NA	NA
1040	Cluster-31705.0	471	NA	NA	NA	NA	NA	NA	NA	NA	NA	NA	NA	NA	NA	NA	NA	NA	NA	NA	NA	NA	NA	NA	NA	NA	NA	NA	NA	NA
1041	Cluster-17991.0	550	NA	NA	NA	NA	NA	NA	NA	NA	NA	NA	NA	NA	NA	NA	NA	NA	NA	NA	NA	NA	NA	NA	NA	NA	NA	NA	NA	NA
1042	Cluster-36828.0	582	NA	NA	NA	NA	NA	NA	NA	NA	NA	NA	NA	NA	NA	NA	NA	NA	NA	NA	NA	NA	NA	NA	NA	NA	NA	NA	NA	NA
1043	Cluster-54947.0	543	569018492	XP_006537000.1	808	7.10E-84	PREDICTED: tyrosineNAtRNA ligase, cytoplasmic isoform X1 [Mus musculus]	694884776	XM_001164500.3	517	0	PREDICTED: Pan troglodytes tyrosyl-tRNA synthetase (YARS), mRNA	K01866	YARS, tyrS	tyrosyl-tRNA synthetase	http://www.genome.jp/dbget-bin/www_bget?ko:K01866	P54577	789	4.70E-83	TyrosineNAtRNA ligase, cytoplasmic OS=Homo sapiens GN=YARS PE=1 SV=4	PF00579	tRNA synthetases class I (W and Y)	GO:0006418	tRNA aminoacylation for protein translation	GO:0000166//GO:0004812//GO:0005524	nucleotide binding//aminoacyl-tRNA ligase activity//ATP binding	NA	NA	KOG2144	Tyrosyl-tRNA synthetase, cytoplasmic
1044	Cluster-24467.0	644	511842490	XP_004745713.1	792	6.10E-82	PREDICTED: myelin basic protein isoform X3 [Mustela putorius furo]	859771586	XM_004745658.2	555	0	PREDICTED: Mustela putorius furo myelin basic protein (MBP), transcript variant X6, mRNA	K17269	MBP	myelin basic protein	http://www.genome.jp/dbget-bin/www_bget?ko:K17269	P02686	688	2.90E-71	Myelin basic protein OS=Homo sapiens GN=MBP PE=1 SV=3	NA	NA	NA	NA	NA	NA	NA	NA	NA	NA
1045	Cluster-66757.1	252	NA	NA	NA	NA	NA	NA	NA	NA	NA	NA	NA	NA	NA	NA	NA	NA	NA	NA	NA	NA	NA	NA	NA	NA	NA	NA	NA	NA
1046	Cluster-57361.1	1540	NA	NA	NA	NA	NA	NA	NA	NA	NA	NA	NA	NA	NA	NA	NA	NA	NA	NA	NA	NA	NA	NA	NA	NA	NA	NA	NA	NA
1047	Cluster-6467.0	797	645034370	XP_008201871.1	474	5.60E-45	PREDICTED: uncharacterized protein LOC100679702 isoform X3 [Nasonia vitripennis]	645034369	XM_008203649.1	75	7.11E-29	PREDICTED: Nasonia vitripennis uncharacterized LOC100679702 (LOC100679702), transcript variant X3, mRNA	NA	NA	NA	NA	NA	NA	NA	NA	PF10541	Nuclear envelope localisation domain	NA	NA	NA	NA	GO:0016021	integral component of membrane	NA	NA
1048	Cluster-66757.0	1500	NA	NA	NA	NA	NA	NA	NA	NA	NA	NA	NA	NA	NA	NA	NA	NA	NA	NA	NA	NA	NA	NA	NA	NA	NA	NA	NA	NA
1049	Cluster-40645.0	233	NA	NA	NA	NA	NA	NA	NA	NA	NA	NA	NA	NA	NA	NA	NA	NA	NA	NA	NA	NA	NA	NA	NA	NA	NA	NA	NA	NA
1050	Cluster-60333.0	666	NA	NA	NA	NA	NA	NA	NA	NA	NA	NA	NA	NA	NA	NA	NA	NA	NA	NA	NA	NA	NA	NA	NA	NA	NA	NA	NA	NA
1051	Cluster-12055.1	368	645035824	XP_008216838.1	186	6.40E-12	PREDICTED: superoxide dismutase [Cu-Zn] 4A-like isoform X1 [Nasonia vitripennis]	NA	NA	NA	NA	NA	NA	NA	NA	NA	NA	NA	NA	NA	PF00080	Copper/zinc superoxide dismutase (SODC)	GO:0055114//GO:0006801	oxidation-reduction process//superoxide metabolic process	GO:0046872	metal ion binding	NA	NA	NA	NA
1052	Cluster-12055.0	1067	769836723	XP_011629533.1	408	3.40E-37	PREDICTED: superoxide dismutase [Cu-Zn], chloroplastic-like [Pogonomyrmex barbatus]	NA	NA	NA	NA	NA	K04565	SOD1	superoxide dismutase, Cu-Zn family	http://www.genome.jp/dbget-bin/www_bget?ko:K04565	P33431	376	7.20E-35	Superoxide dismutase [Cu-Zn] OS=Cavia porcellus GN=SOD1 PE=1 SV=3	PF00080	Copper/zinc superoxide dismutase (SODC)	GO:0006801//GO:0055114	superoxide metabolic process//oxidation-reduction process	GO:0046872	metal ion binding	NA	NA	KOG0441	Cu2+/Zn2+ superoxide dismutase SOD1
1053	Cluster-2960.0	334	NA	NA	NA	NA	NA	NA	NA	NA	NA	NA	NA	NA	NA	NA	NA	NA	NA	NA	NA	NA	NA	NA	NA	NA	NA	NA	NA	NA
1054	Cluster-49494.54943	753	551506211	XP_005804638.1	148	3.40E-07	PREDICTED: uncharacterized protein LOC102231696 [Xiphophorus maculatus]	NA	NA	NA	NA	NA	NA	NA	NA	NA	NA	NA	NA	NA	PF05485	THAP domain	NA	NA	GO:0003676	nucleic acid binding	NA	NA	NA	NA
1055	Cluster-49494.54944	5004	861615735	KMQ86187.1	1199	3.00E-128	retroelement polyprotein [Lasius niger]	NA	NA	NA	NA	NA	NA	NA	NA	NA	P0CT40	473	1.90E-45	Transposon Tf2-9 polyprotein OS=Schizosaccharomyces pombe (strain 972 / ATCC 24843) GN=Tf2-9 PE=3 SV=1	PF13683//PF00665//PF05699//PF08826	Integrase core domain//Integrase core domain//hAT family C-terminal dimerisation region//DMPK coiled coil domain like	GO:0016310//GO:0015074//GO:0006468//GO:0009069	phosphorylation//DNA integration//protein phosphorylation//serine family amino acid metabolic process	GO:0046983//GO:0004674//GO:0005524	protein dimerization activity//protein serine/threonine kinase activity//ATP binding	NA	NA	KOG0017	FOG: Transposon-encoded proteins with TYA, reverse transcriptase, integrase domains in various combinations
1056	Cluster-49494.54945	3478	641664396	XP_008182998.1	824	6.40E-85	PREDICTED: ras-related and estrogen-regulated growth inhibitor [Acyrthosiphon pisum]	NA	NA	NA	NA	NA	K08187	SLC16A10	MFS transporter, MCP family, solute carrier family 16 (monocarboxylic acid transporters), member 10	http://www.genome.jp/dbget-bin/www_bget?ko:K08187	A1L1W9	599	3.20E-60	Monocarboxylate transporter 10 OS=Danio rerio GN=slc16a10 PE=2 SV=1	PF07690//PF03193//PF01926//PF00071//PF08477//PF12249	Major Facilitator Superfamily//Protein of unknown function, DUF258//50S ribosome-binding GTPase//Ras family//Ras of Complex, Roc, domain of DAPkinase//Arabinofuranosyltransferase A C terminal	GO:0007264//GO:0044038//GO:0055085	small GTPase mediated signal transduction//cell wall macromolecule biosynthetic process//transmembrane transport	GO:0005525//GO:0003924//GO:0016757	GTP binding//GTPase activity//transferase activity, transferring glycosyl groups	GO:0005886//GO:0016021	plasma membrane//integral component of membrane	KOG0395	Ras-related GTPase
1057	Cluster-49494.54946	826	646722387	KDR23400.1	223	7.40E-16	Monocarboxylate transporter 10, partial [Zootermopsis nevadensis]	NA	NA	NA	NA	NA	K08187	SLC16A10	MFS transporter, MCP family, solute carrier family 16 (monocarboxylic acid transporters), member 10	http://www.genome.jp/dbget-bin/www_bget?ko:K08187	Q91Y77	198	2.40E-14	Monocarboxylate transporter 10 OS=Rattus norvegicus GN=Slc16a10 PE=1 SV=1	PF07690	Major Facilitator Superfamily	GO:0055085	transmembrane transport	NA	NA	GO:0016021	integral component of membrane	NA	NA
1058	Cluster-19409.0	452	313227807	CBY22956.1	371	2.80E-33	unnamed protein product [Oikopleura dioica]	799343877	XM_012197477.1	154	4.74E-73	Cryptococcus neoformans var. grubii H99 small subunit ribosomal protein S22-A mRNA	K02957	RP-S15Ae, RPS15A	small subunit ribosomal protein S15Ae	http://www.genome.jp/dbget-bin/www_bget?ko:K02957	P46792	402	2.90E-38	40S ribosomal protein S22 OS=Agaricus bisporus GN=rps22 PE=2 SV=1	PF00410	Ribosomal protein S8	GO:0042254//GO:0006412	ribosome biogenesis//translation	GO:0003735	structural constituent of ribosome	GO:0005840	ribosome	KOG1754	40S ribosomal protein S15/S22
1059	Cluster-49494.54948	1493	568292830	ETN80132.1	233	9.30E-17	reverse transcriptase, partial [Necator americanus]	NA	NA	NA	NA	NA	NA	NA	NA	NA	P10978	202	1.50E-14	Retrovirus-related Pol polyprotein from transposon TNT 1-94 OS=Nicotiana tabacum PE=2 SV=1	NA	NA	NA	NA	NA	NA	NA	NA	NA	NA
1060	Cluster-49494.54949	771	795015691	XP_011858232.1	180	6.70E-11	PREDICTED: uncharacterized protein LOC105555801 [Vollenhovia emeryi]	NA	NA	NA	NA	NA	NA	NA	NA	NA	NA	NA	NA	NA	NA	NA	NA	NA	NA	NA	NA	NA	NA	NA
1061	Cluster-49494.160068	605	NA	NA	NA	NA	NA	32994338	AK109129.1	271	5.89E-138	Oryza sativa Japonica Group cDNA clone:002-155-D08, full insert sequence	NA	NA	NA	NA	NA	NA	NA	NA	NA	NA	NA	NA	NA	NA	NA	NA	NA	NA
1062	Cluster-49494.160069	871	766933575	XP_011499064.1	854	5.30E-89	PREDICTED: UPF0428 protein CXorf56 homolog [Ceratosolen solmsi marchali]	766933574	XM_011500762.1	260	1.12E-131	PREDICTED: Ceratosolen solmsi marchali UPF0428 protein CXorf56 homolog (LOC105363148), mRNA	NA	NA	NA	NA	Q3T197	576	3.80E-58	UPF0428 protein CXorf56 homolog OS=Bos taurus PE=2 SV=1	PF04828	Glutathione-dependent formaldehyde-activating enzyme	GO:0008152	metabolic process	GO:0016846	carbon-sulfur lyase activity	NA	NA	KOG4397	Uncharacterized conserved protein
1063	Cluster-56410.0	609	NA	NA	NA	NA	NA	NA	NA	NA	NA	NA	NA	NA	NA	NA	NA	NA	NA	NA	NA	NA	NA	NA	NA	NA	NA	NA	NA	NA
1064	Cluster-49494.125985	958	NA	NA	NA	NA	NA	NA	NA	NA	NA	NA	NA	NA	NA	NA	NA	NA	NA	NA	NA	NA	NA	NA	NA	NA	NA	NA	NA	NA
1065	Cluster-14.0	597	470417521	XP_004337001.1	186	1.00E-11	riboflavin aldehydeforming enzyme, putative [Acanthamoeba castellanii str. Neff]>gi|440793817|gb|ELR14988.1| riboflavin aldehydeforming enzyme, putative [Acanthamoeba castellanii str. Neff]	NA	NA	NA	NA	NA	NA	NA	NA	NA	NA	NA	NA	NA	PF00967	Barwin family	GO:0042742//GO:0050832	defense response to bacterium//defense response to fungus	NA	NA	NA	NA	NA	NA
1066	Cluster-50112.0	243	NA	NA	NA	NA	NA	NA	NA	NA	NA	NA	NA	NA	NA	NA	NA	NA	NA	NA	NA	NA	NA	NA	NA	NA	NA	NA	NA	NA
1067	Cluster-18132.0	577	NA	NA	NA	NA	NA	202070609	AC189469.2	263	1.57E-133	Brassica rapa subsp. pekinensis clone KBrB078G17, complete sequence	NA	NA	NA	NA	NA	NA	NA	NA	NA	NA	NA	NA	NA	NA	NA	NA	NA	NA
1068	Cluster-49494.85995	2612	815810137	XP_012225959.1	176	6.60E-10	PREDICTED: zinc finger protein 17-like [Linepithema humile]	NA	NA	NA	NA	NA	NA	NA	NA	NA	Q7KQZ4	163	8.80E-10	Longitudinals lacking protein, isoforms A/B/D/L OS=Drosophila melanogaster GN=lola PE=1 SV=1	PF00096//PF16622//PF13465	Zinc finger, C2H2 type//zinc-finger C2H2-type//Zinc-finger double domain	NA	NA	GO:0046872	metal ion binding	NA	NA	NA	NA
1069	Cluster-5247.0	464	NA	NA	NA	NA	NA	NA	NA	NA	NA	NA	NA	NA	NA	NA	NA	NA	NA	NA	NA	NA	NA	NA	NA	NA	NA	NA	NA	NA
1070	Cluster-49494.85997	660	NA	NA	NA	NA	NA	NA	NA	NA	NA	NA	NA	NA	NA	NA	NA	NA	NA	NA	NA	NA	NA	NA	NA	NA	NA	NA	NA	NA
1071	Cluster-49494.85996	4444	646716099	KDR19486.1	1435	1.20E-155	DIS3-like exonuclease 2 [Zootermopsis nevadensis]	NA	NA	NA	NA	NA	K18758	DIS3L2	DIS3-like exonuclease 2	http://www.genome.jp/dbget-bin/www_bget?ko:K18758	Q8CI75	1124	5.50E-121	DIS3-like exonuclease 2 OS=Mus musculus GN=Dis3l2 PE=1 SV=1	NA	NA	NA	NA	NA	NA	NA	NA	KOG2102	Exosomal 3'-5' exoribonuclease complex, subunit Rrp44/Dis3
1072	Cluster-49494.85991	748	NA	NA	NA	NA	NA	NA	NA	NA	NA	NA	NA	NA	NA	NA	NA	NA	NA	NA	NA	NA	NA	NA	NA	NA	NA	NA	NA	NA
1073	Cluster-49494.85990	234	NA	NA	NA	NA	NA	NA	NA	NA	NA	NA	NA	NA	NA	NA	NA	NA	NA	NA	NA	NA	NA	NA	NA	NA	NA	NA	NA	NA
1074	Cluster-49494.85993	2578	NA	NA	NA	NA	NA	NA	NA	NA	NA	NA	NA	NA	NA	NA	NA	NA	NA	NA	NA	NA	NA	NA	NA	NA	NA	NA	NA	NA
1075	Cluster-49494.85992	218	NA	NA	NA	NA	NA	NA	NA	NA	NA	NA	NA	NA	NA	NA	NA	NA	NA	NA	NA	NA	NA	NA	NA	NA	NA	NA	NA	NA
1076	Cluster-49494.85999	261	NA	NA	NA	NA	NA	NA	NA	NA	NA	NA	NA	NA	NA	NA	NA	NA	NA	NA	NA	NA	NA	NA	NA	NA	NA	NA	NA	NA
1077	Cluster-49494.85998	1211	NA	NA	NA	NA	NA	NA	NA	NA	NA	NA	NA	NA	NA	NA	NA	NA	NA	NA	PF12409//PF00706	P5-type ATPase cation transporter//Anenome neurotoxin	GO:0009966//GO:0006812	regulation of signal transduction//cation transport	GO:0016887	ATPase activity	GO:0005576//GO:0016021	extracellular region//integral component of membrane	NA	NA
1078	Cluster-17876.0	907	NA	NA	NA	NA	NA	NA	NA	NA	NA	NA	NA	NA	NA	NA	NA	NA	NA	NA	NA	NA	NA	NA	NA	NA	NA	NA	NA	NA
1079	Cluster-18352.0	473	NA	NA	NA	NA	NA	NA	NA	NA	NA	NA	NA	NA	NA	NA	NA	NA	NA	NA	NA	NA	NA	NA	NA	NA	NA	NA	NA	NA
1080	Cluster-7945.0	407	156549449	XP_001603589.1	574	7.30E-57	PREDICTED: peroxidase-like [Nasonia vitripennis]>gi|645014468|ref|XP_008203489.1| PREDICTED: peroxidase-like [Nasonia vitripennis]	NA	NA	NA	NA	NA	NA	NA	NA	NA	Q01603	367	3.00E-34	Peroxidase OS=Drosophila melanogaster GN=Pxd PE=2 SV=2	NA	NA	NA	NA	NA	NA	NA	NA	KOG2408	Peroxidase/oxygenase
1081	Cluster-58878.0	234	NA	NA	NA	NA	NA	NA	NA	NA	NA	NA	NA	NA	NA	NA	NA	NA	NA	NA	NA	NA	NA	NA	NA	NA	NA	NA	NA	NA
1082	Cluster-36199.0	581	NA	NA	NA	NA	NA	NA	NA	NA	NA	NA	NA	NA	NA	NA	NA	NA	NA	NA	NA	NA	NA	NA	NA	NA	NA	NA	NA	NA
1083	Cluster-30053.0	343	NA	NA	NA	NA	NA	270135518	BT102470.1	133	1.65E-61	Picea glauca clone GQ0194_L02 mRNA sequence	NA	NA	NA	NA	NA	NA	NA	NA	NA	NA	NA	NA	NA	NA	NA	NA	NA	NA
1084	Cluster-38592.0	567	472345152	XP_004392316.1	711	1.30E-72	PREDICTED: cyclic AMP-responsive element-binding protein 3 [Odobenus rosmarus divergens]	859777343	XM_004747546.2	444	0	PREDICTED: Mustela putorius furo cAMP responsive element binding protein 3 (CREB3), mRNA	K09048	CREB3	cyclic AMP-responsive element-binding protein 3	http://www.genome.jp/dbget-bin/www_bget?ko:K09048	O43889	648	1.10E-66	Cyclic AMP-responsive element-binding protein 3 OS=Homo sapiens GN=CREB3 PE=1 SV=1	PF07716//PF06005//PF13748//PF00170	Basic region leucine zipper//Protein of unknown function (DUF904)//ABC transporter transmembrane region//bZIP transcription factor	GO:0043093//GO:0055085//GO:0006810//GO:0000917//GO:0006355	FtsZ-dependent cytokinesis//transmembrane transport//transport//barrier septum assembly//regulation of transcription, DNA-templated	GO:0005524//GO:0003700//GO:0042626//GO:0043565	ATP binding//transcription factor activity, sequence-specific DNA binding//ATPase activity, coupled to transmembrane movement of substances//sequence-specific DNA binding	GO:0005737//GO:0005667//GO:0016021	cytoplasm//transcription factor complex//integral component of membrane	KOG0709	CREB/ATF family transcription factor
1085	Cluster-59900.0	740	NA	NA	NA	NA	NA	NA	NA	NA	NA	NA	NA	NA	NA	NA	NA	NA	NA	NA	PF00714	Interferon gamma	GO:0007165//GO:0006955	signal transduction//immune response	GO:0005133	interferon-gamma receptor binding	GO:0005576	extracellular region	NA	NA
1086	Cluster-49494.80017	1403	NA	NA	NA	NA	NA	NA	NA	NA	NA	NA	NA	NA	NA	NA	NA	NA	NA	NA	NA	NA	NA	NA	NA	NA	NA	NA	NA	NA
1087	Cluster-49494.80016	558	NA	NA	NA	NA	NA	NA	NA	NA	NA	NA	NA	NA	NA	NA	NA	NA	NA	NA	NA	NA	NA	NA	NA	NA	NA	NA	NA	NA
1088	Cluster-49494.80015	573	NA	NA	NA	NA	NA	NA	NA	NA	NA	NA	NA	NA	NA	NA	NA	NA	NA	NA	NA	NA	NA	NA	NA	NA	NA	NA	NA	NA
1089	Cluster-49494.80014	1083	NA	NA	NA	NA	NA	NA	NA	NA	NA	NA	NA	NA	NA	NA	NA	NA	NA	NA	NA	NA	NA	NA	NA	NA	NA	NA	NA	NA
1090	Cluster-49494.80013	1630	NA	NA	NA	NA	NA	NA	NA	NA	NA	NA	NA	NA	NA	NA	NA	NA	NA	NA	NA	NA	NA	NA	NA	NA	NA	NA	NA	NA
1091	Cluster-49494.80012	201	NA	NA	NA	NA	NA	NA	NA	NA	NA	NA	NA	NA	NA	NA	NA	NA	NA	NA	NA	NA	NA	NA	NA	NA	NA	NA	NA	NA
1092	Cluster-49494.80011	1740	766919365	XP_011503849.1	170	2.20E-09	PREDICTED: protein distal antenna [Ceratosolen solmsi marchali]	NA	NA	NA	NA	NA	NA	NA	NA	NA	B0X560	148	3.20E-08	Protein distal antenna OS=Culex quinquefasciatus GN=dan PE=3 SV=1	PF01527//PF04218//PF05225//PF07168	Transposase//CENP-B N-terminal DNA-binding domain//helix-turn-helix, Psq domain//Ureide permease	GO:0071705//GO:0006313	nitrogen compound transport//transposition, DNA-mediated	GO:0003677//GO:0004803	DNA binding//transposase activity	NA	NA	NA	NA
1093	Cluster-49494.80010	1599	NA	NA	NA	NA	NA	NA	NA	NA	NA	NA	NA	NA	NA	NA	NA	NA	NA	NA	PF06455	NADH dehydrogenase subunit 5 C-terminus	GO:0006120//GO:0015992//GO:0055114//GO:0006744//GO:0006814//GO:0042773	mitochondrial electron transport, NADH to ubiquinone//proton transport//oxidation-reduction process//ubiquinone biosynthetic process//sodium ion transport//ATP synthesis coupled electron transport	GO:0008137	NADH dehydrogenase (ubiquinone) activity	NA	NA	NA	NA
1094	Cluster-16490.14	1008	330791957	XP_003284057.1	689	8.40E-70	P-type ATPase [Dictyostelium purpureum]>gi|325085986|gb|EGC39383.1| P-type ATPase [Dictyostelium purpureum]	822490357	CP010917.1	329	5.75E-170	Sporisorium scitamineum strain SSC39 chromosome 5, complete sequence	NA	NA	NA	NA	Q08435	879	3.20E-93	Plasma membrane ATPase 1 OS=Nicotiana plumbaginifolia GN=PMA1 PE=2 SV=1	PF03572//PF00122	Peptidase family S41//E1-E2 ATPase	GO:0006508//GO:0008152	proteolysis//metabolic process	GO:0046872//GO:0008236//GO:0005488//GO:0016787//GO:0000166	metal ion binding//serine-type peptidase activity//binding//hydrolase activity//nucleotide binding	NA	NA	NA	NA
1095	Cluster-16490.12	226	470375791	XP_004333221.1	263	4.70E-21	plasmamembrane proton-efflux P-type ATPase [Acanthamoeba castellanii str. Neff]>gi|440789917|gb|ELR11208.1| plasmamembrane proton-efflux P-type ATPase [Acanthamoeba castellanii str. Neff]	597909643	XM_007302059.1	146	6.14E-69	Stereum hirsutum FP-91666 SS1 plasma-membrane proton-e (STEHIDRAFT_94394), partial mRNA	K05853	ATP2A	Ca2+ transporting ATPase, sarcoplasmic/endoplasmic reticulum	http://www.genome.jp/dbget-bin/www_bget?ko:K05853	Q9LY32	267	6.60E-23	ATPase 7, plasma membrane-type OS=Arabidopsis thaliana GN=AHA7 PE=2 SV=1	NA	NA	NA	NA	NA	NA	NA	NA	NA	NA
1096	Cluster-16490.13	252	557140321	CDJ39512.1	218	8.60E-16	tubulin delta chain, putative [Eimeria tenella]	630360532	XM_007871350.1	171	8.78E-83	Gloeophyllum trabeum ATCC 11539 plasma membrane H+-transporting ATPase mRNA	NA	NA	NA	NA	Q9LY32	279	3.00E-24	ATPase 7, plasma membrane-type OS=Arabidopsis thaliana GN=AHA7 PE=2 SV=1	NA	NA	NA	NA	NA	NA	NA	NA	NA	NA
1097	Cluster-16490.10	446	557144193	CDI74839.1	295	1.80E-24	tubulin delta chain, putative [Eimeria praecox]	799346881	XM_012198077.1	230	2.64E-115	Cryptococcus neoformans var. grubii H99 plasma-membrane proton-efflux P-type ATPase mRNA	NA	NA	NA	NA	Q43128	376	3.00E-35	ATPase 10, plasma membrane-type OS=Arabidopsis thaliana GN=AHA10 PE=2 SV=2	NA	NA	NA	NA	NA	NA	NA	NA	NA	NA
1098	Cluster-15881.0	333	511829006	XP_004739219.1	529	9.80E-52	PREDICTED: SRA stem-loop-interacting RNA-binding protein, mitochondrial [Mustela putorius furo]	859751453	XM_004739162.2	321	4.96E-166	PREDICTED: Mustela putorius furo SRA stem-loop interacting RNA binding protein (SLIRP), mRNA	NA	NA	NA	NA	Q32P59	484	6.60E-48	SRA stem-loop-interacting RNA-binding protein, mitochondrial OS=Bos taurus GN=SLIRP PE=3 SV=1	PF00076	RNA recognition motif. (a.k.a. RRM, RBD, or RNP domain)	NA	NA	GO:0003676	nucleic acid binding	NA	NA	KOG4205	RNA-binding protein musashi/mRNA cleavage and polyadenylation factor I complex, subunit HRP1
1099	Cluster-52413.0	642	NA	NA	NA	NA	NA	NA	NA	NA	NA	NA	NA	NA	NA	NA	NA	NA	NA	NA	NA	NA	NA	NA	NA	NA	NA	NA	NA	NA
1100	Cluster-1699.0	1158	645002366	XP_008209940.1	809	1.20E-83	PREDICTED: proteasome activator complex subunit 4-like [Nasonia vitripennis]	NA	NA	NA	NA	NA	NA	NA	NA	NA	F1MKX4	296	1.50E-25	Proteasome activator complex subunit 4 OS=Bos taurus GN=PSME4 PE=1 SV=1	NA	NA	NA	NA	NA	NA	NA	NA	NA	NA
1101	Cluster-9711.0	371	NA	NA	NA	NA	NA	NA	NA	NA	NA	NA	NA	NA	NA	NA	NA	NA	NA	NA	NA	NA	NA	NA	NA	NA	NA	NA	NA	NA
1102	Cluster-49494.85818	413	NA	NA	NA	NA	NA	NA	NA	NA	NA	NA	NA	NA	NA	NA	NA	NA	NA	NA	NA	NA	NA	NA	NA	NA	NA	NA	NA	NA
1103	Cluster-50784.0	1025	NA	NA	NA	NA	NA	199580181	AC189485.2	72	4.29E-27	Brassica rapa subsp. pekinensis clone KBrB084C18, complete sequence	NA	NA	NA	NA	NA	NA	NA	NA	NA	NA	NA	NA	NA	NA	NA	NA	NA	NA
1104	Cluster-49494.74458	2306	NA	NA	NA	NA	NA	NA	NA	NA	NA	NA	NA	NA	NA	NA	NA	NA	NA	NA	NA	NA	NA	NA	NA	NA	NA	NA	NA	NA
1105	Cluster-12824.0	609	NA	NA	NA	NA	NA	NA	NA	NA	NA	NA	NA	NA	NA	NA	NA	NA	NA	NA	NA	NA	NA	NA	NA	NA	NA	NA	NA	NA
1106	Cluster-49494.74454	1386	NA	NA	NA	NA	NA	NA	NA	NA	NA	NA	NA	NA	NA	NA	NA	NA	NA	NA	NA	NA	NA	NA	NA	NA	NA	NA	NA	NA
1107	Cluster-49494.74455	3764	646702343	KDR11600.1	441	1.80E-40	Cytochrome P450 4C1 [Zootermopsis nevadensis]	NA	NA	NA	NA	NA	K07427	CYP4V	cytochrome P450, family 4, subfamily V	http://www.genome.jp/dbget-bin/www_bget?ko:K07427	P29981	380	8.70E-35	Cytochrome P450 4C1 OS=Blaberus discoidalis GN=CYP4C1 PE=2 SV=1	PF00328//PF00920//PF00067	Histidine phosphatase superfamily (branch 2)//Dehydratase family//Cytochrome P450	GO:0055114//GO:0008152//GO:0019497//GO:0006771	oxidation-reduction process//metabolic process//hexachlorocyclohexane metabolic process//riboflavin metabolic process	GO:0005506//GO:0003993//GO:0020037//GO:0003824//GO:0016705	iron ion binding//acid phosphatase activity//heme binding//catalytic activity//oxidoreductase activity, acting on paired donors, with incorporation or reduction of molecular oxygen	NA	NA	NA	NA
1108	Cluster-49494.74456	3328	646713600	KDR17891.1	407	1.40E-36	hypothetical protein L798_08198 [Zootermopsis nevadensis]	NA	NA	NA	NA	NA	NA	NA	NA	NA	NA	NA	NA	NA	PF09730//PF09773	Microtubule-associated protein Bicaudal-D//Meckelin (Transmembrane protein 67)	GO:0042384//GO:0006810//GO:0010826	cilium assembly//transport//negative regulation of centrosome duplication	NA	NA	GO:0036038//GO:0005794	TCTN-B9D complex//Golgi apparatus	NA	NA
1109	Cluster-49494.74457	2261	242003130	XP_002422621.1	285	1.30E-22	WD-repeat protein, putative [Pediculus humanus corporis]>gi|212505422|gb|EEB09883.1| WD-repeat protein, putative [Pediculus humanus corporis]	NA	NA	NA	NA	NA	NA	NA	NA	NA	Q8TBZ3	224	6.40E-17	WD repeat-containing protein 20 OS=Homo sapiens GN=WDR20 PE=1 SV=2	PF09726//PF02166//PF09153//PF01213	Transmembrane protein//Androgen receptor//Domain of unknown function (DUF1938)//Adenylate cyclase associated (CAP) N terminal	GO:0007165//GO:0007010//GO:0030521//GO:0006355	signal transduction//cytoskeleton organization//androgen receptor signaling pathway//regulation of transcription, DNA-templated	GO:0003677//GO:0004882//GO:0003779//GO:0005496	DNA binding//androgen receptor activity//actin binding//steroid binding	GO:0005634//GO:0005737//GO:0016021	nucleus//cytoplasm//integral component of membrane	KOG2394	WD40 protein DMR-N9
1110	Cluster-37961.0	490	318087142	ADV40163.1	415	2.40E-38	succinate dehydrogenase iron-sulfur subunit mitochondrial precursor [Latrodectus hesperus]	628192022	XM_007710673.1	162	1.85E-77	Bipolaris zeicola 26-R-13 hypothetical protein partial mRNA	K00235	SDHB, SDH2	succinate dehydrogenase (ubiquinone) iron-sulfur subunit	http://www.genome.jp/dbget-bin/www_bget?ko:K00235	O42772	604	1.20E-61	Succinate dehydrogenase [ubiquinone] iron-sulfur subunit, mitochondrial OS=Zymoseptoria tritici GN=SDH2 PE=3 SV=1	PF01125//PF13085//PF00111	G10 protein//2Fe-2S iron-sulfur cluster binding domain//2Fe-2S iron-sulfur cluster binding domain	GO:0006118	obsolete electron transport	GO:0051536//GO:0009055	iron-sulfur cluster binding//electron carrier activity	GO:0005634	nucleus	KOG3049	Succinate dehydrogenase, Fe-S protein subunit
1111	Cluster-49494.74451	4841	328702609	XP_001950784.2	814	1.30E-83	PREDICTED: histone deacetylase 8-like isoform X1 [Acyrthosiphon pisum]>gi|641654715|ref|XP_008179316.1| PREDICTED: histone deacetylase 8-like isoform X1 [Acyrthosiphon pisum]	NA	NA	NA	NA	NA	K11405	HDAC8	histone deacetylase 8	http://www.genome.jp/dbget-bin/www_bget?ko:K11405	Q7SXM0	726	8.50E-75	Histone deacetylase 8 OS=Danio rerio GN=hdac8 PE=2 SV=1	PF05028	Poly (ADP-ribose) glycohydrolase (PARG)	GO:0005975	carbohydrate metabolic process	GO:0004649	poly(ADP-ribose) glycohydrolase activity	NA	NA	KOG1342	Histone deacetylase complex, catalytic component RPD3
1112	Cluster-49494.74452	648	821392428	XP_012388215.1	607	1.70E-60	PREDICTED: RNA-binding protein FUS isoform X1 [Orcinus orca]	545182925	XM_003362720.2	563	0	PREDICTED: Equus caballus fused in sarcoma (FUS), transcript variant X2, mRNA	K13098	TLS, FUS	RNA-binding protein FUS	http://www.genome.jp/dbget-bin/www_bget?ko:K13098	Q28009	607	7.10E-62	RNA-binding protein FUS OS=Bos taurus GN=FUS PE=2 SV=2	PF00076	RNA recognition motif. (a.k.a. RRM, RBD, or RNP domain)	NA	NA	GO:0003676	nucleic acid binding	NA	NA	KOG1995	Conserved Zn-finger protein
1113	Cluster-49494.74453	403	NA	NA	NA	NA	NA	NA	NA	NA	NA	NA	NA	NA	NA	NA	NA	NA	NA	NA	NA	NA	NA	NA	NA	NA	NA	NA	NA	NA
1114	Cluster-9671.0	1717	218749835	NP_001136332.1	1703	3.70E-187	glycoside hydrolase-like protein [Nasonia vitripennis]	NA	NA	NA	NA	NA	NA	NA	NA	NA	Q95X01	1071	3.00E-115	Myrosinase 1 OS=Brevicoryne brassicae PE=1 SV=1	PF00150//PF00232	Cellulase (glycosyl hydrolase family 5)//Glycosyl hydrolase family 1	GO:0005975	carbohydrate metabolic process	GO:0004553	hydrolase activity, hydrolyzing O-glycosyl compounds	NA	NA	KOG0626	Beta-glucosidase, lactase phlorizinhydrolase, and related proteins
1115	Cluster-44756.0	908	NA	NA	NA	NA	NA	NA	NA	NA	NA	NA	NA	NA	NA	NA	NA	NA	NA	NA	NA	NA	NA	NA	NA	NA	NA	NA	NA	NA
1116	Cluster-49494.39118	4950	498976286	XP_004528283.1	490	4.90E-46	PREDICTED: uric acid-xanthine permease-like [Ceratitis capitata]	615428901	XM_007589047.1	131	3.39E-59	Neofusicoccum parvum UCRNP2 putative purine permease protein mRNA	NA	NA	NA	NA	P48777	1673	1.30E-184	Purine permease OS=Emericella nidulans (strain FGSC A4 / ATCC 38163 / CBS 112.46 / NRRL 194 / M139) GN=uapC PE=2 SV=2	PF03811//PF00465//PF00860//PF01280	InsA N-terminal domain//Iron-containing alcohol dehydrogenase//Permease family//Ribosomal protein L19e	GO:0055085//GO:0006313//GO:0006412//GO:0055114//GO:0042254//GO:0006810	transmembrane transport//transposition, DNA-mediated//translation//oxidation-reduction process//ribosome biogenesis//transport	GO:0005215//GO:0016491//GO:0046872//GO:0003735	transporter activity//oxidoreductase activity//metal ion binding//structural constituent of ribosome	GO:0016020//GO:0005622//GO:0005840	membrane//intracellular//ribosome	NA	NA
1117	Cluster-49494.39119	511	NA	NA	NA	NA	NA	NA	NA	NA	NA	NA	NA	NA	NA	NA	NA	NA	NA	NA	NA	NA	NA	NA	NA	NA	NA	NA	NA	NA
1118	Cluster-55043.0	510	755957328	XP_011303718.1	543	3.60E-53	PREDICTED: trans-1,2-dihydrobenzene-1,2-diol dehydrogenase-like [Fopius arisanus]>gi|755957331|ref|XP_011303719.1| PREDICTED: trans-1,2-dihydrobenzene-1,2-diol dehydrogenase-like [Fopius arisanus]>gi|755957334|ref|XP_011303720.1| PREDICTED: trans-1,2-dihydrobenzene-1,2-diol dehydrogenase-like [Fopius arisanus]>gi|755957337|ref|XP_011303721.1| PREDICTED: trans-1,2-dihydrobenzene-1,2-diol dehydroge…	NA	NA	NA	NA	NA	K00078	DHDH	dihydrodiol dehydrogenase / D-xylose 1-dehydrogenase (NADP)	http://www.genome.jp/dbget-bin/www_bget?ko:K00078	Q642M9	380	1.20E-35	Trans-1,2-dihydrobenzene-1,2-diol dehydrogenase OS=Danio rerio GN=dhdh PE=2 SV=2	NA	NA	NA	NA	NA	NA	NA	NA	KOG2741	Dimeric dihydrodiol dehydrogenase
1119	Cluster-49494.39112	392	NA	NA	NA	NA	NA	NA	NA	NA	NA	NA	NA	NA	NA	NA	NA	NA	NA	NA	NA	NA	NA	NA	NA	NA	NA	NA	NA	NA
1120	Cluster-49494.39113	369	NA	NA	NA	NA	NA	689181182	LL687148.1	34	1.94E-06	Diphyllobothrium latum genome assembly D_latum_Geneva ,scaffold DILT_contig0026652	NA	NA	NA	NA	NA	NA	NA	NA	NA	NA	NA	NA	NA	NA	NA	NA	NA	NA
1121	Cluster-49494.39110	613	NA	NA	NA	NA	NA	NA	NA	NA	NA	NA	NA	NA	NA	NA	NA	NA	NA	NA	NA	NA	NA	NA	NA	NA	NA	NA	NA	NA
1122	Cluster-49494.39111	786	NA	NA	NA	NA	NA	NA	NA	NA	NA	NA	NA	NA	NA	NA	NA	NA	NA	NA	NA	NA	NA	NA	NA	NA	NA	NA	NA	NA
1123	Cluster-49494.39116	404	669320550	KFD60883.1	154	3.60E-08	hypothetical protein M514_26944 [Trichuris suis]	NA	NA	NA	NA	NA	NA	NA	NA	NA	P04146	126	2.60E-06	Copia protein OS=Drosophila melanogaster GN=GIP PE=1 SV=3	NA	NA	NA	NA	NA	NA	NA	NA	NA	NA
1124	Cluster-49494.39117	4846	498976286	XP_004528283.1	436	8.70E-40	PREDICTED: uric acid-xanthine permease-like [Ceratitis capitata]	615428901	XM_007589047.1	131	3.32E-59	Neofusicoccum parvum UCRNP2 putative purine permease protein mRNA	NA	NA	NA	NA	Q07307	1346	1.10E-146	Uric acid-xanthine permease OS=Emericella nidulans (strain FGSC A4 / ATCC 38163 / CBS 112.46 / NRRL 194 / M139) GN=uapA PE=1 SV=3	PF00860//PF01280//PF00465//PF03811	Permease family//Ribosomal protein L19e//Iron-containing alcohol dehydrogenase//InsA N-terminal domain	GO:0042254//GO:0006810//GO:0055114//GO:0006412//GO:0006313//GO:0055085	ribosome biogenesis//transport//oxidation-reduction process//translation//transposition, DNA-mediated//transmembrane transport	GO:0005215//GO:0046872//GO:0003735//GO:0016491	transporter activity//metal ion binding//structural constituent of ribosome//oxidoreductase activity	GO:0016020//GO:0005622//GO:0005840	membrane//intracellular//ribosome	NA	NA
1125	Cluster-49494.39114	989	NA	NA	NA	NA	NA	NA	NA	NA	NA	NA	NA	NA	NA	NA	NA	NA	NA	NA	PF01277	Oleosin	NA	NA	NA	NA	GO:0012511//GO:0016021	monolayer-surrounded lipid storage body//integral component of membrane	NA	NA
1126	Cluster-49494.39115	304	NA	NA	NA	NA	NA	NA	NA	NA	NA	NA	NA	NA	NA	NA	NA	NA	NA	NA	PF04841	Vps16, N-terminal region	GO:0006886	intracellular protein transport	NA	NA	GO:0005737	cytoplasm	NA	NA
1127	Cluster-49494.87746	858	669301659	KFD45427.1	205	9.40E-14	hypothetical protein M513_13698 [Trichuris suis]>gi|669328879|gb|KFD69066.1| hypothetical protein M514_13698 [Trichuris suis]	NA	NA	NA	NA	NA	NA	NA	NA	NA	P0DMW7	206	3.00E-15	PI-actitoxin-Aeq3b OS=Actinia equina PE=1 SV=1	PF00014	Kunitz/Bovine pancreatic trypsin inhibitor domain	NA	NA	GO:0004867	serine-type endopeptidase inhibitor activity	NA	NA	KOG4597	Serine proteinase inhibitor (KU family) with thrombospondin repeats
1128	Cluster-49494.87747	1847	NA	NA	NA	NA	NA	685382050	XM_009125269.1	628	0	PREDICTED: Brassica rapa uncharacterized LOC103848352 (LOC103848352), mRNA	NA	NA	NA	NA	NA	NA	NA	NA	PF00253//PF02902	Ribosomal protein S14p/S29e//Ulp1 protease family, C-terminal catalytic domain	GO:0006412//GO:0006508//GO:0042254	translation//proteolysis//ribosome biogenesis	GO:0008234//GO:0003735	cysteine-type peptidase activity//structural constituent of ribosome	GO:0005622//GO:0005840	intracellular//ribosome	NA	NA
1129	Cluster-49494.87744	898	730370971	KHJ42564.1	202	2.20E-13	Kunitz/Bovine pancreatic trypsin inhibitor domain protein [Trichuris suis]	NA	NA	NA	NA	NA	K08117	APLP2	amyloid beta (A4) precursor-like protein 2	http://www.genome.jp/dbget-bin/www_bget?ko:K08117	P0DMW7	190	2.20E-13	PI-actitoxin-Aeq3b OS=Actinia equina PE=1 SV=1	PF00397//PF00014	WW domain//Kunitz/Bovine pancreatic trypsin inhibitor domain	NA	NA	GO:0004867//GO:0005515	serine-type endopeptidase inhibitor activity//protein binding	NA	NA	KOG4295	Serine proteinase inhibitor (KU family)
1130	Cluster-49494.87745	3928	646696997	KDR08936.1	1292	3.90E-139	hypothetical protein L798_01473, partial [Zootermopsis nevadensis]	NA	NA	NA	NA	NA	K17584	PCIF1	phosphorylated CTD-interacting factor 1	http://www.genome.jp/dbget-bin/www_bget?ko:K17584	P59114	898	7.80E-95	Phosphorylated CTD-interacting factor 1 OS=Mus musculus GN=Pcif1 PE=1 SV=1	PF00397	WW domain	NA	NA	GO:0005515	protein binding	NA	NA	NA	NA
1131	Cluster-49494.87742	3169	328701431	XP_003241597.1	682	1.70E-68	PREDICTED: ubiquitin carboxyl-terminal hydrolase 16 isoform X1 [Acyrthosiphon pisum]>gi|641653232|ref|XP_008178717.1| PREDICTED: ubiquitin carboxyl-terminal hydrolase 16 isoform X1 [Acyrthosiphon pisum]	NA	NA	NA	NA	NA	K11844	USP16_45	ubiquitin carboxyl-terminal hydrolase 16/45	http://www.genome.jp/dbget-bin/www_bget?ko:K11844	Q8K387	501	6.80E-49	Ubiquitin carboxyl-terminal hydrolase 45 OS=Mus musculus GN=Usp45 PE=2 SV=1	PF02148//PF00443	Zn-finger in ubiquitin-hydrolases and other protein//Ubiquitin carboxyl-terminal hydrolase	GO:0016579	protein deubiquitination	GO:0036459//GO:0008270	ubiquitinyl hydrolase activity//zinc ion binding	NA	NA	KOG1873	Ubiquitin-specific protease
1132	Cluster-49494.87743	6246	665807133	XP_008551833.1	1419	1.20E-153	PREDICTED: alpha-tocopherol transfer protein-like isoform X1 [Microplitis demolitor]	645031309	XM_001604322.3	492	0	PREDICTED: Nasonia vitripennis clavesin-2 (LOC100120907), transcript variant X4, mRNA	K18466	VPS26	vacuolar protein sorting-associated protein 26	http://www.genome.jp/dbget-bin/www_bget?ko:K18466	Q6DH23	1269	1.20E-137	Vacuolar protein sorting-associated protein 26B-like OS=Danio rerio GN=vps26bl PE=2 SV=1	PF12062//PF03798	heparan sulfate-N-deacetylase//TLC domain	NA	NA	GO:0016787//GO:0015016	hydrolase activity//[heparan sulfate]-glucosamine N-sulfotransferase activity	GO:0016021	integral component of membrane	KOG3063	Membrane coat complex Retromer, subunit VPS26
1133	Cluster-49494.87740	638	NA	NA	NA	NA	NA	NA	NA	NA	NA	NA	NA	NA	NA	NA	NA	NA	NA	NA	NA	NA	NA	NA	NA	NA	NA	NA	NA	NA
1134	Cluster-49494.87741	10701	642089597	CDQ82510.1	1495	3.10E-162	unnamed protein product [Oncorhynchus mykiss]	589099762	XM_006961842.1	763	0	Trichoderma reesei QM6a predicted protein (TRIREDRAFT_54736), partial mRNA	K11594	DDX3X, bel	ATP-dependent RNA helicase DDX3X	http://www.genome.jp/dbget-bin/www_bget?ko:K11594	Q4I7K4	2318	4.70E-259	ATP-dependent RNA helicase DED1 OS=Gibberella zeae (strain PH-1 / ATCC MYA-4620 / FGSC 9075 / NRRL 31084) GN=DED1 PE=3 SV=1	PF00270//PF04851//PF00501//PF04613	DEAD/DEAH box helicase//Type III restriction enzyme, res subunit//AMP-binding enzyme//UDP-3-O-[3-hydroxymyristoyl] glucosamine N-acyltransferase, LpxD	GO:0009245//GO:0008152	lipid A biosynthetic process//metabolic process	GO:0016787//GO:0016747//GO:0003676//GO:0003677//GO:0003824//GO:0005524	hydrolase activity//transferase activity, transferring acyl groups other than amino-acyl groups//nucleic acid binding//DNA binding//catalytic activity//ATP binding	NA	NA	KOG0335	ATP-dependent RNA helicase
1135	Cluster-6746.0	419	766922997	XP_011506100.1	588	1.80E-58	PREDICTED: LOW QUALITY PROTEIN: homeobox protein cut [Ceratosolen solmsi marchali]	645003670	XM_008214427.1	260	5.19E-132	PREDICTED: Nasonia vitripennis homeobox protein cut (LOC100123387), mRNA	K09313	CUTL	homeobox protein cut-like	http://www.genome.jp/dbget-bin/www_bget?ko:K09313	P10180	381	7.40E-36	Homeobox protein cut OS=Drosophila melanogaster GN=ct PE=1 SV=1	PF08046//PF04814//PF02376	IlvGEDA operon leader peptide//Hepatocyte nuclear factor 1 (HNF-1), N terminus//CUT domain	GO:0009082//GO:0045893	branched-chain amino acid biosynthetic process//positive regulation of transcription, DNA-templated	GO:0003677	DNA binding	GO:0005634	nucleus	NA	NA
1136	Cluster-6746.1	422	645003671	XP_008212649.1	242	2.40E-18	PREDICTED: LOW QUALITY PROTEIN: homeobox protein cut [Nasonia vitripennis]	645003670	XM_008214427.1	95	2.76E-40	PREDICTED: Nasonia vitripennis homeobox protein cut (LOC100123387), mRNA	K09313	CUTL	homeobox protein cut-like	http://www.genome.jp/dbget-bin/www_bget?ko:K09313	NA	NA	NA	NA	NA	NA	NA	NA	NA	NA	NA	NA	NA	NA
1137	Cluster-6746.2	1720	766922997	XP_011506100.1	843	2.00E-87	PREDICTED: LOW QUALITY PROTEIN: homeobox protein cut [Ceratosolen solmsi marchali]	645003670	XM_008214427.1	429	0	PREDICTED: Nasonia vitripennis homeobox protein cut (LOC100123387), mRNA	K09313	CUTL	homeobox protein cut-like	http://www.genome.jp/dbget-bin/www_bget?ko:K09313	Q13948	220	1.40E-16	Protein CASP OS=Homo sapiens GN=CUX1 PE=1 SV=2	PF08702//PF04632//PF04111	Fibrinogen alpha/beta chain family//Fusaric acid resistance protein family//Autophagy protein Apg6	GO:0051258//GO:0030168//GO:0006914//GO:0006810//GO:0007165	protein polymerization//platelet activation//autophagy//transport//signal transduction	GO:0005102//GO:0030674	receptor binding//protein binding, bridging	GO:0005886//GO:0005577	plasma membrane//fibrinogen complex	NA	NA
[truncated: 248,151 more rows]
