# Supplementary material for: Identification of the Key Pathways and Genes Involved in the Wax Biosynthesis of the Chinese White Wax Scale Insect (Ericerus pela Chavannes) by Integrated Weighted Gene Coexpression Network Analysis
Source: Genes (Basel). 2022 Jul 29;13(8):1364. doi: 10.3390/genes13081364 (PMC9407328; doi:10.3390/genes13081364)
Supplement: Supplementary file 1 [file genes-13-01364-s001.zip › S4.R]

# Referring to the tutorial written by Peter Langfelder and Steve Horvath[1],
# we completed the network analysis of the CWWS expression data and obtained
# modules related to wax secretion. We used the R language (version 4.2.0)
# package WGCNA (version 1.71)[2] as the analysis software. Use RStudio
# (version 2022.02.3Build492) as a tool for code writing and execution. The
# hardware platform running the code is a DELL PowerEdge T630 server with dual
# Intel Xeon CPU E5-2697 v4 processors and 512 GB of memory. The operating
# system is Ubuntu 22.04 LTS.
#
# References:
# [1] Langfelder, P.; Horvath, S. WGCNA: an R Package for Weighted Correlation
#     Network Analysis. BMC Bioinformatics 2008, 9, 559, doi:https://doi.org/10.1186/1471-2105-9-559.
# [2] Langfelder, P.; Horvath, S. Tutorials for the WGCNA Package.
#     Available online: https://horvath.genetics.ucla.edu/html/CoexpressionNetwork/Rpackages/WGCNA/Tutorials/index.html (accessed on June 15).
#
# If necessary, change the path below to the directory where the data files are stored.
# "." means current directory. On Windows use a forward slash / instead of the usual \.
workingDir = "."
setwd(workingDir)
# Load the WGCNA package
library(WGCNA)
library(stringr)
library(reshape2)
# The following setting is important, do not omit.
options(stringsAsFactors = FALSE)
# Allow multi-threading within WGCNA.
enableWGCNAThreads()
# Read in the FPKM value list of all samples data set
WaxData = read.csv("S1.csv")
# Take a quick look at what is in the data set:
dim(WaxData)
names(WaxData)
# We now remove the auxiliary data and transpose the expression data for further analysis.
datExpr0 = as.data.frame(t(WaxData[, -c(1:1)]))
names(datExpr0) = WaxData$gene_id
rownames(datExpr0) = names(WaxData)[-c(1:1)]
# We first check for genes and samples with too many missing values:
gsg = goodSamplesGenes(datExpr0, verbose = 3)
gsg$allOK
# If the last statement returns TRUE, all genes have passed the cuts.
# If not, we remove the offending genes and samples from the data:
if (!gsg$allOK)
{
  # Optionally, print the gene and sample names that were removed:
  if (sum(!gsg$goodGenes)>0)
    printFlush(paste("Removing genes:", paste(names(datExpr0)[!gsg$goodGenes], collapse = ",")));
  if (sum(!gsg$goodSamples)>0)
    printFlush(paste("Removing samples:", paste(rownames(datExpr0)[!gsg$goodSamples], collapse = ",")));
  # Remove the offending genes and samples from the data:
  datExpr0 = datExpr0[gsg$goodSamples, gsg$goodGenes]
}
# Next we cluster the samples (in contrast to clustering genes that will come later)
# to see if there are any obvious outliers.
sampleTree = hclust(dist(datExpr0), method = "average")
# Plot the sample tree: Open a graphic output window of size 12 by 9 inches
# The user should change the dimensions if the window is too large or too small.
sizeGrWindow(12,9)
par(cex = 0.6)
par(mar = c(0,4,2,0))
plot(sampleTree, main = "Sample clustering to detect outliers", sub="", xlab="", cex.lab = 1.5, cex.axis = 1.5, cex.main = 2)
# It appears there is one outlier (sample EA1). Choose a height cut that will remove the offending sample,
# say 80000 (the red line in the plot), and use a branch cut at that height.
# Plot a line to show the cut
abline(h = 80000, col = "red")
clust = cutreeStatic(sampleTree, cutHeight = 80000, minSize = 10)
table(clust)
# clust 1 contains the samples we want to keep.
keepSamples = (clust==1)
datExpr = datExpr0[keepSamples, ]
nGenes = ncol(datExpr)
nSamples = nrow(datExpr)
# We now read in the trait data and match the samples for which they were measured to the expression samples.
traitData = read.csv("S2.csv")
dim(traitData)
names(traitData)
# remove columns that hold information we do not need.
allTraits = traitData[, -c(1)]
allTraits = allTraits[, c(1: 3) ]
dim(allTraits)
names(allTraits)
# Form a data frame analogous to expression data that will hold the traits.
WaxSamples = rownames(datExpr)
traitRows = match(WaxSamples, allTraits$Sample_Name)
datTraits = allTraits[traitRows, -1]
rownames(datTraits) = allTraits[traitRows, 1]
collectGarbage()
# Before we continue with network construction and module detection,
# we visualize how the traits relate to the sample dendrogram.
# Re-cluster samples
sampleTree2 = hclust(dist(datExpr), method = "average")
# Convert traits to a color representation: white means low, red means high, grey means missing entry
traitColors = numbers2colors(datTraits, signed = FALSE)
# Plot the sample dendrogram and the colors underneath.
plotDendroAndColors(sampleTree2, traitColors, groupLabels = names(datTraits), main = "Sample dendrogram and trait heatmap")
# Calculate the median absolute deviation (MAD) for each gene and sort by this value.
# Retain genes with the top 75% of MAD that are greater than 0.01.
m.mad<-apply(datExpr,2,mad)
m.mad
dataExprMad<-datExpr[,which(m.mad>max(quantile(m.mad,probs=seq(0,1,0.25))[2],0.01))]
# Choose a set of soft-thresholding powers
powers = c(c(1:10), seq(from = 12, to=20, by=2))
# Call the network topology analysis function
sft = pickSoftThreshold(dataExprMad, powerVector = powers, verbose = 5)
# Plot the results:
sizeGrWindow(9, 5)
par(mfrow = c(1,2))
cex1 = 0.9
# Scale-free topology fit index as a function of the soft-thresholding power
plot(sft$fitIndices[,1], -sign(sft$fitIndices[,3])*sft$fitIndices[,2], xlab="Soft Threshold (power)",ylab="Scale Free Topology Model Fit,signed R^2",type="n", main = paste("Scale independence"))
text(sft$fitIndices[,1], -sign(sft$fitIndices[,3])*sft$fitIndices[,2], labels=powers,cex=cex1,col="red")
# this line corresponds to using an R^2 cut-off of h
abline(h=0.90,col="red")
# Mean connectivity as a function of the soft-thresholding power
plot(sft$fitIndices[,1], sft$fitIndices[,5], xlab="Soft Threshold (power)",ylab="Mean Connectivity", type="n", main = paste("Mean connectivity"))
text(sft$fitIndices[,1], sft$fitIndices[,5], labels=powers, cex=cex1,col="red")
# Block-wise network construction and module detection
net = blockwiseModules(dataExprMad, maxBlockSize = 100000, power = 5, TOMType = "unsigned", minModuleSize = 30, reassignThreshold = 0, mergeCutHeight = 0.25, numericLabels = TRUE, pamRespectsDendro = FALSE, saveTOMs = TRUE, saveTOMFileBase = "WaxTOM", verbose = 3)
# To see how many modules were identified and what the module sizes are:
table(net$colors)
# The dendrograms can be displayed together with the color assignment using the following code:
# open a graphics window
sizeGrWindow(12, 9)
mergedColors = labels2colors(net$colors)
plotDendroAndColors(net$dendrograms[[1]], mergedColors[net$blockGenes[[1]]], "Module colors", dendroLabels = FALSE, hang = 0.03, addGuide = TRUE, guideHang = 0.05)
moduleLabels = net$colors
moduleColors = labels2colors(net$colors)
MEs = net$MEs
geneTree = net$dendrograms[[1]]
# Relating modules to external traits
# Define numbers of genes and samples
nGenes = ncol(dataExprMad)
nSamples = nrow(dataExprMad)
# Recalculate MEs with color labels
MEs0 = moduleEigengenes(dataExprMad, moduleColors)$eigengenes
MEs = orderMEs(MEs0)
moduleTraitCor = cor(MEs, datTraits, use = "p")
moduleTraitPvalue = corPvalueStudent(moduleTraitCor, nSamples)
# We color code each association by the correlation value:
sizeGrWindow(10,6)
# Will display correlations and their p-values
textMatrix = paste(signif(moduleTraitCor, 2), "\n(", signif(moduleTraitPvalue, 1), ")", sep = "")
dim(textMatrix) = dim(moduleTraitCor)
par(mar = c(6, 8.5, 3, 3))
# Display the correlation values within a heatmap plot
labeledHeatmap(Matrix = moduleTraitCor, xLabels = names(datTraits), yLabels = names(MEs), ySymbols = names(MEs), colorLabels = FALSE, colors = blueWhiteRed(50), textMatrix = textMatrix, setStdMargins = FALSE, cex.text = 0.5, zlim = c(-1,1), main = paste("Module-trait relationships"))
# Define variable SecretWax containing the Secret_wax column of datTrait
SecretWax = as.data.frame(datTraits$Secret_wax)
names(SecretWax)="SecretWax"
# names (colors) of the modules
modNames = substring(names(MEs), 3)
geneModuleMembership = as.data.frame(cor(dataExprMad, MEs, use = "p"))
MMPvalue = as.data.frame(corPvalueStudent(as.matrix(geneModuleMembership), nSamples))
names(geneModuleMembership) = paste("MM", modNames, sep="")
names(MMPvalue) = paste("p.MM", modNames, sep="")
SecretWaxSignificance = as.data.frame(cor(dataExprMad, SecretWax, use = "p"))
GSPvalue1 = as.data.frame(corPvalueStudent(as.matrix(SecretWaxSignificance), nSamples))
names(SecretWaxSignificance) = paste("GS.", names(SecretWax), sep="")
names(GSPvalue1) = paste("p.GS.", names(SecretWax), sep="")
# We plot a scatterplot of Gene Significance vs. Module Membership in the blue module:
module = "blue"
column = match(module, modNames)
moduleGenes = moduleColors==module
sizeGrWindow(7, 7)
par(mfrow = c(1,1))
verboseScatterplot(abs(geneModuleMembership[moduleGenes, column]), abs(SecretWaxSignificance[moduleGenes, 1]), xlab = paste("Module Membership in", module, "module"), ylab = "Gene significance for SecretWax", main = paste("Module membership vs. gene significance\n"), cex.main = 1.2, cex.lab = 1.2, cex.axis = 1.2, col = module)
# The plots of other modules are generated similarly to the above methods
# Summary output of network analysis results
annot = read.csv(file = "S3.csv")
dim(annot)
names(annot)
probes = names(dataExprMad)
probes2annot = match(probes, annot$Genes)
# The following is the number or probes without annotation:
sum(is.na(probes2annot))
# Should return 0.
# Create the starting data frame
geneInfo0 = data.frame(Genes = probes, SwissprotID = annot$Swissprot.ID[probes2annot], KOLinkID = annot$Http.Link[probes2annot], moduleColor = moduleColors, SecretWaxSignificance, GSPvalue1)
# Order modules by their significance for SecretWax
modOrder = order(-abs(cor(MEs, SecretWax, use = "p")))
# Add module membership information in the chosen order
for (mod in 1:ncol(geneModuleMembership))
{
  oldNames = names(geneInfo0)
  geneInfo0 = data.frame(geneInfo0, geneModuleMembership[, modOrder[mod]], MMPvalue[, modOrder[mod]]);
  names(geneInfo0) = c(oldNames, paste("MM.", modNames[modOrder[mod]], sep=""), paste("p.MM.", modNames[modOrder[mod]], sep=""))
}
# Order the genes in the geneInfo variable first by module color, then by geneTraitSignificance
geneOrder = order(geneInfo0$moduleColor, -abs(geneInfo0$GS.SecretWax))
geneInfo = geneInfo0[geneOrder, ]
write.csv(geneInfo, file = "S5.csv")
MET = orderMEs(cbind(MEs, SecretWax))
MEs = net$MEs
MEs_col = MEs
colnames(MEs_col) = paste0("ME", labels2colors(as.numeric(str_replace_all(colnames(MEs),"ME",""))))
MEs_col = orderMEs(MEs_col)
# Plot the dendrogram
plotEigengeneNetworks(MEs_col, "Eigengene dendrogram", marDendro = c(0,4,2,0), plotHeatmaps = FALSE)
# Plot the heatmap matrix (note: this plot will overwrite the dendrogram plot)
plotEigengeneNetworks(MEs_col, "Eigengene adjacency heatmap", marDendro = c(3,3,2,4),marHeatmap = c(3,4,2,2), plotDendrograms = T, xLabelsAngle = 90)
# Exporting to Cytoscape
lnames = load(file = "WaxTOM-block.1.RData")
TOM <- as.matrix(TOM)
probes = colnames(dataExprMad)
dimnames(TOM) <- list(probes, probes)
# Read in the annotation file
annot = read.csv(file = "S3.csv")
# Select modules
modules = c("blue")
inModule = is.finite(match(moduleColors, modules))
modProbes = probes[inModule]
modGenes = annot$Swissprot.ID[match(modProbes, annot$Genes)]
# Select the corresponding Topological Overlap
modTOM = TOM[inModule, inModule]
dimnames(modTOM) = list(modProbes, modProbes)
# Export the network into edge and node list files Cytoscape can read
cyt = exportNetworkToCytoscape(modTOM,
        edgeFile = paste("CytoscapeInput-blue-edges-", paste(modules, collapse="-"), ".txt", sep=""),
        nodeFile = paste("CytoscapeInput-blue-nodes-", paste(modules, collapse="-"), ".txt", sep=""),
        weighted = TRUE, threshold = 0.02, nodeNames = modProbes, altNodeNames = modGenes,
        nodeAttr = moduleColors[inModule])
# The operation of other modules exported as Cytoscape files is similar.
# From the Cytoscape node file just generated, delete the line with the node gene annotated as NA:
CytoscapeInput.blue.edges.blue <- read.delim("CytoscapeInput-blue-edges-blue.txt")
CytoscapeInput.blue.edges.blue<-CytoscapeInput.blue.edges.blue[complete.cases(CytoscapeInput.blue.edges.blue[,5:6]),]
dim(CytoscapeInput.blue.edges.blue)
write.csv(CytoscapeInput.blue.edges.blue,file="CytoscapeInput-blue-edges-blue-rmNA.txt",quote=F)
# The operation method of other module node files is similar.
# Calculate the degree of each node, that is, how many edges each node has:
Cbluedegree<-data.frame(table(CytoscapeInput.blue.edges.blue$fromNode))
write.csv(Cbluedegree,file="Cblue-degree.txt")
# Use Excel to sort the degrees from largest to smallest
# Use Cytoscape to select the top 100 nodes with the highest degree for subsequent screening
