# Supplementary material for: Identification of the Key Pathways and Genes Involved in the Wax Biosynthesis of the Chinese White Wax Scale Insect (Ericerus pela Chavannes) by Integrated Weighted Gene Coexpression Network Analysis
Source: Genes (Basel). 2022 Jul 29;13(8):1364. doi: 10.3390/genes13081364 (PMC9407328; doi:10.3390/genes13081364)
Supplement: Supplementary file 1 [file genes-13-01364-s001.zip › S5.csv]

	Genes	SwissprotID	KOLinkID	moduleColor	GS.SecretWax	p.GS.SecretWax	MM.blue	p.MM.blue	MM.cyan	p.MM.cyan	MM.tan	p.MM.tan	MM.yellow	p.MM.yellow	MM.turquoise	p.MM.turquoise	MM.greenyellow	p.MM.greenyellow	MM.brown	p.MM.brown	MM.pink	p.MM.pink	MM.lightcyan	p.MM.lightcyan	MM.salmon	p.MM.salmon	MM.grey60	p.MM.grey60	MM.red	p.MM.red	MM.purple	p.MM.purple	MM.midnightblue	p.MM.midnightblue	MM.magenta	p.MM.magenta	MM.green	p.MM.green	MM.black	p.MM.black	MM.lightgreen	p.MM.lightgreen	MM.grey	p.MM.grey
Cluster-49494.129791	Cluster-49494.129791	Q5XTS1	NA	black	0.565863735993551	0.0179000528096309	0.292172823475837	0.25514041322307	0.343574902872111	0.176942214973176	0.316284135101093	0.216162004833698	-0.336923980296481	0.186027006476703	-0.348823583109589	0.169985367019306	0.213667969022315	0.410254551616045	-0.263344035209653	0.307129854003199	-0.306327810039049	0.231761258560508	-0.171748498791921	0.509816237113706	-0.148839042676253	0.56859186648685	-0.245608896190467	0.34200963224686	0.0187203319042164	0.943149193676377	-0.0768836863537068	0.769302184462508	-0.15313893029912	0.557343077292699	-0.0647120832329159	0.805102140615225	0.036994084275546	0.887901891116571	0.663245876204201	0.00370394925187307	-0.0135143425556901	0.95894407254596	-0.0943443995546256	0.718721944604579
Cluster-49494.120034	Cluster-49494.120034	Q13356	http://www.genome.jp/dbget-bin/www_bget?ko:K10598	black	0.563215736947229	0.018564344749427	0.249239254341573	0.334692006424836	0.184663136842703	0.477995767526591	0.412131054646898	0.100207771238312	-0.329082417025268	0.197128172880596	-0.291863861012121	0.255666488580034	0.0742325764190582	0.777064953732788	-0.116351993861294	0.656532047726463	-0.145811426812793	0.576570097425441	-0.266166430310401	0.301781501474956	-0.0578319273899469	0.825506475893738	-0.212274644646288	0.413386192096845	0.108348774289938	0.678926738075331	-0.0689019915934735	0.792733385559357	0.0219059822690917	0.933493500187504	-0.319085311176609	0.21189845235846	0.0730709395632627	0.780472706299557	0.554406278851852	0.0209141174833689	-0.14453580928931	0.579945636158312	-0.161507868711928	0.535732676419424
Cluster-49494.117596	Cluster-49494.117596	Q9D8X2	NA	black	0.526211369858003	0.030020305966544	0.270680462361952	0.293343823924465	0.308296831118052	0.22862102024253	0.511165340609227	0.0359867342224985	-0.289112552607441	0.260380936749423	-0.115287998445753	0.659493936174042	0.125037123461266	0.632538765444525	0.0688995963353938	0.792740443401014	0.160478285000687	0.538370725669009	-0.304013255300418	0.235487457978506	-0.114155943129018	0.66265054507676	-0.154549823296736	0.553673380792331	0.25661027321565	0.320115361094351	-0.182305267009936	0.483731615665736	0.0602559489539911	0.818304867053156	-0.0624994492548149	0.81165178085524	0.0586299953768565	0.823133986939006	0.502495696431049	0.0398124670278604	-0.217178634012562	0.40242025476273	-0.217730691435291	0.401195661156333
Cluster-49494.13606	Cluster-49494.13606	NA	NA	black	0.491442389792948	0.0451285711060259	0.0199921982643665	0.939293202429245	0.251360811986057	0.330457833472781	0.378439999380043	0.134168939747301	-0.486688902599818	0.0475725387464812	-0.311366036163499	0.223780546208055	0.0555033739032302	0.83243687387756	0.209782198068094	0.419019712998183	-0.185679358634967	0.475533985634936	-0.353194205094563	0.164334318689396	-0.219600643820833	0.397062592760333	-0.350160831704181	0.168242701906623	-0.103200508640645	0.693469492148682	0.108427211471313	0.678705980840169	0.207657428693724	0.423853946098976	-0.283082612288731	0.270900522804866	0.395336617321635	0.116266857337917	0.63033924575881	0.00667834614161224	-0.296124018535198	0.248472114844249	-0.0698230424532836	0.790020559547974
Cluster-49494.140301	Cluster-49494.140301	Q575T0	NA	black	0.481724446545931	0.0502298842953423	0.326906951969856	0.200283207245295	0.208522293194017	0.421882707517993	0.363298422500164	0.151758755876517	-0.296522778156759	0.247805268126759	-0.106141176214311	0.685149969009886	0.0625107953698265	0.811618164583306	-0.128318774586954	0.623560849955267	-0.313196244095199	0.220925591502018	-0.122342139761934	0.639948208970169	-0.0456430511562652	0.861907703080764	-0.135032369378468	0.605350220610963	0.151814086504042	0.560798586218386	-0.269100050723744	0.296281650094575	-0.0813458338536801	0.756283480231396	0.236186810968292	0.361424226029258	0.0357674908753218	0.891597740648696	0.572118173157679	0.0164048729986991	0.0110976090897469	0.966281649028893	0.0406056038171258	0.877032960044925
Cluster-49494.64863	Cluster-49494.64863	Q9UJL9	NA	black	0.480892760431429	0.050685729675152	0.241296581621565	0.350819847967022	0.167140998852464	0.521403428727246	0.270217731773501	0.294202174353289	-0.403009654700512	0.108719877766434	-0.346250149544487	0.173372987624059	-0.0496674120297396	0.849856572567081	-0.349312075238242	0.169347379357631	-0.330718039564813	0.194777638754633	-0.281749022781449	0.273261741059277	-0.0903491666289775	0.730206511255699	-0.396064172889937	0.11553587239357	-0.0649392586841227	0.804430361881201	0.0241259713084357	0.926769825899479	-0.0721345034532508	0.783222571251402	0.0909738948230927	0.728407039887326	0.181889098562559	0.48474746352259	0.684430427974808	0.00243980084224152	-0.0712418870007262	0.785846019933695	-0.0476396995174064	0.855924885729384
Cluster-49494.105100	Cluster-49494.105100	NA	NA	black	0.479323463279227	0.051554293660906	0.104164751292361	0.690737823244094	0.409335115304102	0.102764608969567	0.49043019045535	0.0456408690104814	-0.320120074318316	0.210337350036992	-0.138961771483011	0.594791973176292	0.255482038753743	0.322322031200185	0.00703218434454496	0.978630394794755	0.158160025343491	0.544331957324364	-0.223569823668717	0.388366416411283	-0.0801336115362585	0.759814272681274	-0.144180914576985	0.580886231914122	0.209323752306334	0.420060293132123	-0.0374912420330955	0.886404522241863	-0.00456727960721126	0.986119958826944	-0.328388482523408	0.198131010989976	0.0488688967852713	0.852245347950991	0.548161213265031	0.0227156814451571	-0.293833614964596	0.252324114663965	-0.145200622553903	0.578185371634789
Cluster-49494.56472	Cluster-49494.56472	NA	NA	black	0.477360639882484	0.0526562936935239	0.138451115032285	0.596159830823932	0.369604461285387	0.144252060925179	0.452170559135783	0.0684105406046305	-0.314121506473083	0.219491209579998	-0.173943224408589	0.504339646760195	0.3208973548398	0.209169615386854	0.177876221714204	0.494595562952157	-0.0644167972867783	0.805975521010911	-0.143170482155443	0.583567729565621	-0.0992457009726452	0.704710409361461	0.0673158049259751	0.797410532895026	0.145887075909835	0.57637017587855	-0.0493040524064014	0.850943418746065	-0.0889814662411949	0.734150682491119	-0.330064771693899	0.195714223425357	0.0282796662884241	0.914202452755143	0.56410316630696	0.0183396059516211	-0.0512946587094337	0.844992470741874	-0.257222617762712	0.318921414237097
Cluster-49494.72472	Cluster-49494.72472	NA	NA	black	0.467714086591156	0.0583299502891951	0.155862271970368	0.550269287654642	0.274546402349668	0.286231541146344	0.375065791509646	0.137960194066581	-0.355481115706216	0.161428533825832	-0.204919843993563	0.430125271467661	0.0529176528731718	0.840146348578258	-0.0487032024903039	0.852741178825834	-0.146970569241407	0.573509996580945	-0.286216381817357	0.265401408362644	-0.0510573714291264	0.845701435034416	-0.0938467780176947	0.720149347481581	0.0441813837903875	0.866292010215013	-0.0319727862443295	0.903044621031666	-0.0836816261114927	0.749493004209378	-0.057440196963781	0.826671532321749	0.164173403660603	0.528930151093609	0.709384742156513	0.00142686822190059	-0.194811724176483	0.45369368834455	-0.00151292250394944	0.995402017520104
Cluster-49494.47682	Cluster-49494.47682	NA	NA	black	-0.461680968253431	0.0621019667274949	-0.42874551219045	0.0859438237722961	-0.344237797125095	0.176053272707439	-0.118375659997241	0.650912039336171	0.286600022934211	0.264732965710295	0.357937271727085	0.158346613212032	-0.288418835079301	0.261578087282982	0.310943283798966	0.224443343226736	0.422373761245868	0.0912285863754047	0.138745418778546	0.595371344355251	0.0795894276730688	0.761400759836906	0.15687388144968	0.54765180002261	-0.0355298321747723	0.892314076638034	-0.0561426965448444	0.830532894485179	0.119580764947816	0.647573694650045	0.106827710526521	0.683212551451023	0.116120386254331	0.65717637367323	0.69377082184804	0.00200802592691142	-0.152030657212734	0.560233083338076	-0.0591721826042674	0.821523002569893
Cluster-49494.85639	Cluster-49494.85639	NA	NA	black	0.461472053753073	0.0622357394256263	0.00581743455083074	0.982321213754661	0.144417067276708	0.580260273009684	0.240007973257792	0.353477288847882	-0.361684573695059	0.153721866074169	-0.231350034453226	0.371625765430296	0.130708143540015	0.617055323450645	0.181560668471082	0.485549876458444	-0.108781557599382	0.67770900070678	-0.121313408913498	0.642785099588423	-0.261703459716735	0.310264353827604	-0.16322766173628	0.531339197245661	-0.0688263304902833	0.792956335098714	-0.0310143715426289	0.905938662514768	-0.0452737233493904	0.863015155994184	-0.239573940822411	0.354374933970217	0.386311673057812	0.12560620216978	0.525372352972419	0.0303315078021276	-0.163643177163445	0.530280159817135	0.28073552582004	0.2750646127746
Cluster-49494.70900	Cluster-49494.70900	O75069	NA	black	-0.460502512137179	0.062859352481585	-0.377404435287496	0.135324735434707	-0.27532804449692	0.284806329353119	-0.218553660148127	0.399373849335315	0.287715897058583	0.262794618966346	0.223279717072969	0.388998472467652	-0.296330881451918	0.248126037297823	0.0894554119729476	0.732783201668932	0.228611972164138	0.377470898076704	0.0796507884128258	0.761221826635698	0.17470291914683	0.502450450234807	-0.0329812716909065	0.900000631737294	-0.143838048897665	0.581795553568262	0.0344179976138428	0.8956663361746	0.0654671559809843	0.802869821279621	0.161008595207129	0.537011210346449	0.0554457203030569	0.832608616666812	0.652579056956896	0.0045171149997268	-0.0111858485848911	0.966013691883255	-0.175330921748182	0.500891279354629
Cluster-49494.94235	Cluster-49494.94235	NA	NA	black	0.454243923364149	0.0669966762969936	0.0767082230949993	0.769815330770993	0.257150731421289	0.319061442474512	0.273610152197779	0.287944326871368	-0.517368433916515	0.0334263900516877	-0.480081106405852	0.051133578093229	0.0739865159296899	0.777786472848179	-0.159075391474544	0.541974654275682	-0.399407906913051	0.112217950991278	-0.294614629291025	0.251006441362661	-0.219678002452857	0.396892107934064	-0.32811103289682	0.198532900051253	-0.239261683312362	0.355021526840305	0.287063672161655	0.263926507917768	-0.0145014888758456	0.955947808286782	-0.174556212495157	0.502815016532365	0.308498431463421	0.228301042702915	0.779210929991059	0.000227100723154681	-0.192388107177017	0.459439834763848	-0.137408155538484	0.598957509439274
Cluster-49494.64257	Cluster-49494.64257	NA	NA	black	-0.450499518631558	0.0695659293917583	-0.476575998550315	0.0531017129865681	-0.293962397689686	0.252106544658247	0.00895896150805935	0.972777065889757	0.0852420196442045	0.744966362550974	0.314702469622566	0.218593642100487	-0.358655818862506	0.157452594807213	0.581337254401352	0.0143817506008166	0.166682144408253	0.522563985811578	-0.0413133792873704	0.874905270543676	0.0837948060288558	0.749164411516513	0.270764262810908	0.29318853791512	-0.113863941062158	0.663465634279877	0.217918831216183	0.400778781189708	0.055467865713095	0.832542647441601	-0.0145518507549855	0.955794960574437	0.215940805823417	0.405173333431102	0.748749148707571	0.000543610935408156	-0.282153034417092	0.272545082319895	-0.144957326916551	0.578829298349721
Cluster-49494.74997	Cluster-49494.74997	Q291H8	NA	black	-0.444064971770388	0.0741490395370693	-0.151896016522737	0.560584623918383	-0.262589858536363	0.308568450585709	-0.512811886877258	0.0352930060566797	0.407175825727802	0.10477077693912	-0.00898287694147592	0.972704421204078	-0.0118506126888492	0.963995113120692	-0.0958491394111588	0.714411035549018	0.102530410706244	0.695369965143813	0.278147850262625	0.279700630439187	0.0998995315007276	0.702847936936228	-0.164847215714794	0.527216823941511	-0.194717392475133	0.453916657265811	0.181203148364784	0.486424092933612	-0.116274138719165	0.656748613067872	-0.102879376318387	0.694380044690268	-0.22767483590815	0.3794830579616	-0.532189243556017	0.0278735070793982	0.269632791860879	0.2952893749246	-0.144175596674589	0.580900331088719
Cluster-49494.7955	Cluster-49494.7955	NA	NA	black	0.439410436454084	0.0775992792134341	0.224101492094704	0.387209524576553	0.322194512601538	0.207230233516724	0.144007555692991	0.581345926350302	-0.148349984935544	0.56987740046274	-0.30576044790981	0.232671163923237	0.278774828282082	0.278573012629495	-0.279786540266194	0.27675930330271	-0.227388163507292	0.380099760755212	-0.0744022908719645	0.77656740318693	-0.221863386100395	0.392092277690281	-0.101422780668152	0.698515086596206	-0.0107628183958546	0.967298339754209	-0.156493108266812	0.54863638343397	-0.209508195368015	0.419641480875656	-0.132902202860273	0.611105174129773	-0.0699006620431306	0.789792045629713	0.590672478645808	0.0125389671912201	0.178838020716461	0.492226497100626	-0.0670569973893442	0.798174295112265
Cluster-49494.126479	Cluster-49494.126479	NA	NA	black	0.439288388774946	0.0776912950697331	0.0600072578186458	0.819043089855466	0.484090167914431	0.0489500432306818	0.281371083931494	0.273933194089332	-0.347503443056281	0.171717579108328	-0.217235757550666	0.402293448248377	0.263674158847253	0.306501395162565	0.0159073156137655	0.951681704086654	-0.291828067614539	0.255727478174423	-0.131826612953152	0.614019260913759	0.108517131860523	0.678452935118252	-0.253491451794014	0.326236953088273	-0.0445925792660843	0.865058241173361	0.0627857569717232	0.810803603561939	-0.139174134351671	0.594223510890556	-0.0774088456538939	0.767766885754742	0.186301927165994	0.474028907041334	0.569885392254953	0.0169269270693884	-0.227613925406943	0.379614045278622	-0.0797590912410466	0.760906034185086
Cluster-60937.0	Cluster-60937.0	NA	NA	black	0.431221975992795	0.0839508268200514	0.157460505589233	0.546136471869997	0.416375120628268	0.0964138974084049	0.432429213127226	0.0829915087413406	-0.271081968352335	0.292600264096861	-0.137955393466909	0.597488910210241	0.33008471050473	0.195685593670569	-0.106481629806368	0.684188967401203	0.0234397261601964	0.928847774498707	-0.0399689199318052	0.878947617363221	0.138642444621814	0.595647179983757	-0.26888951829111	0.296674334651962	0.222282879116931	0.391174555386083	0.0484537214162317	0.853487835238432	-0.227801187213799	0.379211420375693	-0.242257550589061	0.348845491096029	-0.0800748881598041	0.759985428500108	0.457627701481483	0.0647356194976059	-0.247371764495381	0.338444893043607	-0.288773822121469	0.26096506010304
Cluster-53501.0	Cluster-53501.0	NA	NA	black	-0.43105260346296	0.0840860567228079	-0.250672155941583	0.331828824185594	-0.346029900301829	0.173665002283774	-0.28168674855248	0.27337230916599	0.247258539405582	0.338673203799129	0.169064639926295	0.516551036199032	-0.182635659907282	0.482925879480445	0.0288299250395282	0.912538975013035	-0.110849556940202	0.6719006537229	0.293368356659427	0.253111114541531	0.239690534524586	0.354133673873105	0.365938734051479	0.148584025090481	-0.176484474963151	0.498033298618224	0.0352921056423088	0.893030695852852	-0.182801746656106	0.482521087010201	0.192715189835514	0.458662231710185	-0.0514994534179053	0.84438067779539	0.514546176455653	0.0345733974299077	0.291523874488145	0.256246168670186	-0.237117098113757	0.359480319904008
Cluster-49494.121165	Cluster-49494.121165	NA	NA	black	0.429328623278476	0.0854715015474663	-0.0151202112497591	0.954070095307368	0.29041351313397	0.258145035109557	0.222612740047735	0.390453741997601	-0.471762301514078	0.0558962116987882	-0.442149172822639	0.0755552852160895	0.0904237840842869	0.729991512429226	-0.111066285834215	0.671292939904631	-0.357370615099989	0.159054071385486	-0.289364925865314	0.259946259169851	-0.188747966773768	0.468138321825802	-0.283540307301798	0.270093036019557	-0.263173131025422	0.307455505594564	0.252281584872093	0.328629879293573	-0.0209122599988633	0.936504587813118	-0.232197326912664	0.369827239424349	0.356163590753604	0.160568145523551	0.793908444350721	0.000141859894586781	-0.20743659791923	0.424358045844215	0.0107084980866885	0.967463303930782
Cluster-49494.149992	Cluster-49494.149992	Q5EA97	http://www.genome.jp/dbget-bin/www_bget?ko:K14997	black	-0.428830258846737	0.0858750617002234	-0.387476703619495	0.124372096350355	-0.360171196715675	0.155578399115377	-0.00572649027922619	0.982597547600672	-0.0230983526624897	0.929881615333649	0.189447296345564	0.466460892833761	-0.370089828844596	0.143685050964927	0.281554615178358	0.27360700313992	-0.0239133974106965	0.927413451887412	0.0398325485203342	0.879357800932658	0.0697869623744673	0.790126785667312	0.198572066115777	0.444850732981141	-0.167427181000172	0.520680205119527	0.359281581834335	0.156676813711163	-0.0756996182389737	0.772766764679819	0.0524497193988999	0.841543008771904	0.165668651171507	0.525131567308947	0.743881549820816	0.000618073598141846	-0.296027991971507	0.248632868082223	-0.051235316873248	0.845169761092529
Cluster-63091.0	Cluster-63091.0	NA	NA	black	0.424291578649781	0.0896139750496276	-0.0355451008154854	0.892268052483953	0.147483960537448	0.572156867528692	0.272413401672546	0.290142667814113	-0.37400755584316	0.139164296968913	-0.228685950020488	0.377312308811153	0.0404893396745518	0.877382545703397	-0.0473580730959438	0.856768317711218	-0.23224878362714	0.369718169900668	-0.11544408909099	0.659059119378191	0.143401242079561	0.58295488103989	-0.139562613142407	0.593184190210953	-0.0864860790690357	0.741363031562927	0.0213350428872461	0.935223407510951	0.0638260947822069	0.807723318093587	-0.247538396207643	0.338109052460013	0.347484660500707	0.171742309507273	0.741912456901356	0.000650508092770204	-0.265960087157571	0.302170621938572	0.00638014992077784	0.980611448507925
Cluster-63292.0	Cluster-63292.0	NA	NA	black	-0.423206003474096	0.0905253709657069	-0.382931504409331	0.129235067317745	-0.40691995702501	0.1050103319204	-0.0864521432768132	0.74146125718913	6.68133226205542e-05	0.999796943989789	0.167071728887712	0.521578553516238	-0.469902347606475	0.0570048101553528	0.264812921502436	0.30433938705558	0.0263896576802386	0.919918630270757	-0.0441086402121946	0.866510303727925	-0.15995242222288	0.539720364819829	0.00124843552945678	0.996205824316705	-0.229796682707898	0.374935613790669	0.290780059179463	0.257517228948859	0.0500906654724882	0.848590900166355	0.178614143766096	0.492777454682942	0.283002345403669	0.271042285899106	0.689852761693422	0.00218080029468871	-0.363726028770639	0.151241487357956	0.202960061298625	0.434644241540689
Cluster-49494.77125	Cluster-49494.77125	NA	NA	black	0.422304482019048	0.0912873015753243	0.161542216706474	0.53564476899666	0.011867053891017	0.963945191424509	0.273677401092978	0.287821095127238	-0.360206951397431	0.155534362212007	-0.313178116804163	0.220953753169578	-0.0286572809546826	0.913060855715759	0.0494828327307772	0.850408636496522	-0.253862154332304	0.325505797534905	-0.227062635488535	0.380800720021708	-0.284653281304276	0.26813565109105	0.187485972492152	0.471172927373785	-0.111302227187901	0.670631572698246	-0.0143775273702314	0.956324036174849	0.211262333116382	0.415669393659224	-0.153197787247443	0.557189780105746	0.280598067399693	0.275309691042544	0.572353609271785	0.0163505705685174	-0.176872487161728	0.497073731307279	-0.0699704630767672	0.789586563557824
Cluster-49494.54935	Cluster-49494.54935	P10978	NA	black	-0.421033300462321	0.0923694793148864	-0.596994813626885	0.0114009263004382	-0.376090598042493	0.136800998710813	0.0457179532785831	0.861683133901195	-0.0916631257184346	0.726423329642517	0.26686466064929	0.300467000750067	-0.444745015951256	0.0736545037903465	0.541855522784868	0.024654809829752	-0.0271066409339582	0.917749721623161	0.00382390134076315	0.98837894108916	0.330441968361301	0.195173079827796	0.0455657110738547	0.862139592170573	-0.211315818098302	0.415548595197346	0.336896786418585	0.186064773115102	0.185343076972945	0.476347932377163	-0.0822413694597929	0.753678009698243	0.412903877255631	0.0995091208186744	0.86352815281947	7.98674041148232e-06	-0.405677482818748	0.106179122922632	-0.0867674167417715	0.740548857843835
Cluster-49494.89159	Cluster-49494.89159	NA	http://www.genome.jp/dbget-bin/www_bget?ko:K14014	black	0.420848197239835	0.0925278264104971	0.154490322811331	0.553827925601342	-0.0119805250961348	0.963600653473939	0.313767141067682	0.220039853056874	-0.328860975351591	0.197447826665975	-0.247191075230239	0.338809282844194	-0.132845135736211	0.611259647577051	-0.142606808658718	0.585065854118332	-0.207273486053075	0.424730589692324	-0.340080567139211	0.181677598016653	-0.182306578153214	0.483728416861974	-0.1012085164916	0.699124028376016	0.0101476824791671	0.969166504548982	-0.128108688861099	0.624134118951712	0.210464034766437	0.417474596083714	-0.196670514358373	0.449311436141805	0.172045965158666	0.509072327606793	0.601586961408413	0.0106269510989215	0.104872385683447	0.688735408426448	-0.0752886322439625	0.773970261461826
Cluster-49494.80736	Cluster-49494.80736	NA	NA	black	0.418258508831725	0.0947636835648295	0.038043499357515	0.884741627384124	0.110891162332213	0.671783976135969	0.336595769827813	0.186483161520922	-0.391901419683989	0.119762205862505	-0.275850323272606	0.28385643007871	0.0422990894393912	0.871943416238783	0.0346062241686046	0.895098700958786	-0.218370193394944	0.399779604284232	-0.158987754816413	0.542200143511828	-0.0342085958771059	0.896297885663941	-0.242035117242198	0.349301927674465	-0.059074690930484	0.821812627069315	0.105569816753338	0.686763776536795	-0.00555682276775956	0.983113086709416	-0.292474653751832	0.25462713332383	0.238746586307298	0.356089596624109	0.803725447365099	0.000101435619795116	-0.229760332345649	0.375013263169037	-0.14502174476539	0.578658775273182
Cluster-49494.52868	Cluster-49494.52868	NA	NA	black	0.413938486051774	0.0985792638485952	0.123049061315816	0.638001486510404	0.292031684026754	0.255380649943169	0.0599468653821435	0.81922238242988	-0.164657590711361	0.527698733902617	-0.415170117785471	0.0974804483283737	0.334724339650887	0.189098258246721	-0.299524887376153	0.242820876455348	-0.160297628874441	0.538834212757072	0.041167568434928	0.875343536153183	-0.181269668607238	0.486261378394504	-0.246937729461949	0.339320576102444	-0.152300110952346	0.559529839763409	-0.0175724914604883	0.946630195735669	-0.163331058789485	0.531075576112151	-0.187813716447091	0.470383897576186	0.0576183383137315	0.82614167461356	0.681940478210504	0.00256687522493508	0.00345318911465884	0.989505495798102	-0.0957733218684082	0.714628050196605
Cluster-19557.2	Cluster-19557.2	NA	NA	black	0.41093852981036	0.101292699880066	0.268963262695412	0.296536751313712	0.431987405375211	0.0833416595566944	0.372522167920962	0.140866621785714	-0.152759040349799	0.55833297049335	-0.0526917854505816	0.840820448277616	0.278178404960246	0.279645613613138	-0.0268519212153892	0.918520198906777	0.0862465726111314	0.742056352884271	-0.16942509203334	0.515644133663127	-0.154844958942792	0.552907084023191	0.128088668676113	0.624188759448632	0.243093807773746	0.347132517540672	-0.252938862726754	0.32732862571443	-0.14131341975432	0.588509442863495	0.0561369110922744	0.830550120275472	-0.126460720493167	0.628638046910906	0.487495732066832	0.0471508554552504	0.0351459835606889	0.893471215178607	-0.238098977403492	0.357435005404081
Cluster-49494.17626	Cluster-49494.17626	NA	NA	black	-0.410503613589653	0.101690451426978	-0.378478913183477	0.134125641635577	-0.32302511643107	0.20599455376704	-0.191991097226827	0.46038457007655	0.252516901322446	0.32816366401068	0.227055282486815	0.380816561442865	-0.223522133179353	0.388470281311004	0.149710337625869	0.566304669246178	0.102526716243222	0.695380447822151	0.302345482183132	0.238195800642582	0.514211112130238	0.0347115441977985	-0.0900783889004407	0.730986875477773	-0.124682254921633	0.6335125537013	0.102727294364784	0.694811402484446	-0.0554236271612412	0.832674431242132	0.0331873085600322	0.899378895550953	0.0459399419054767	0.861017633507959	0.634842614322073	0.00618458395415656	-0.202929103256683	0.434715822607809	-0.20089938612813	0.439422208489852
Cluster-49494.61794	Cluster-49494.61794	P16662	http://www.genome.jp/dbget-bin/www_bget?ko:K00699	black	0.410231822700049	0.101939581513759	-0.0518865067372384	0.843224644989745	-0.0358974651308236	0.891206013869633	0.329547441786178	0.196458008610755	-0.488858183860953	0.0464451735353438	-0.21106060201043	0.416125180414267	-0.171235486212	0.511100384820327	0.171629451387765	0.51011409583162	-0.183377559467969	0.4811189759941	-0.301953212507551	0.238835666425157	0.0480820062436147	0.854600536495926	-0.165435255498572	0.525723669512083	-0.0808987447910953	0.757585172372147	0.168696275666452	0.517478610258551	0.0438187055369971	0.867380448472336	-0.290626802701137	0.257779605324393	0.508871891044282	0.0369702900202501	0.497313500902663	0.0422421312337905	-0.316814246100937	0.215350935637761	0.171171037277207	0.511261817151405
Cluster-49494.73981	Cluster-49494.73981	NA	NA	black	-0.409742704396587	0.102389014068637	-0.305389393035089	0.233267467897736	-0.342232647533504	0.178751338747341	-0.0840132524277368	0.7485303164321	0.142389470429062	0.58564392037717	0.270155847394354	0.294317082110633	-0.289925873418762	0.258981717796669	0.0885286287087361	0.735457965797452	0.186455595694975	0.473657769937553	0.108479219396545	0.678559620942424	0.089982970597648	0.731261924456136	0.245791946215955	0.341638485061341	-0.0466354502039404	0.858933141365683	-0.00620871217831449	0.981132340126744	0.100210643242049	0.701962278008522	0.212816485235496	0.412166845870473	0.0683395658995663	0.794391039614685	0.554959298583906	0.0207601187748509	0.129368317244278	0.6206999867231	-0.238299428020454	0.35701826289158
Cluster-49494.58193	Cluster-49494.58193	NA	NA	black	0.407901584851658	0.104093404369497	0.190009822442898	0.465113776399344	0.453701101124669	0.0673647375861209	0.218862679808187	0.398690923694937	-0.0304237589880922	0.907722643596869	-0.129735280462575	0.619700920361467	0.426208174350002	0.0880210682952156	-0.182113787184065	0.484198880461866	0.0117659748338636	0.964252107595832	0.0917490802379409	0.726176054551108	0.0936860674827159	0.72061052476892	0.0573306975062682	0.826997258976273	0.15123641738403	0.562308187986256	-0.223121743377674	0.389342885891152	-0.225832112056011	0.383456821143951	-0.119738355813641	0.647137608783099	-0.145366696919394	0.577745998657406	0.527176761687674	0.0296652734211119	-0.105241701725454	0.687691118085183	-0.168435487602571	0.518135764430548
Cluster-49494.38073	Cluster-49494.38073	NA	NA	black	-0.404524790419306	0.107271685582903	-0.435144654914122	0.0808628018028585	-0.406655781585987	0.105258072068107	0.0657575024302762	0.80201181499819	-0.262557911772003	0.30862947719113	0.0172202426617351	0.947698630072705	-0.51652670740331	0.0337653871213013	0.306078891190975	0.232160182421014	-0.100168794712618	0.702081389441707	-0.16284902158577	0.532305085296539	0.216814569533155	0.403228932816732	-0.194045269233929	0.455506935324874	-0.300534955223235	0.241158165691038	0.701653104198769	0.00169431786772365	0.125431406075452	0.631457490831534	-0.074388943036647	0.776606531959123	0.33988711930115	0.181942185018663	0.632406181597106	0.00644793436700253	-0.442986133313776	0.0749385590136954	-0.380224357070726	0.132193480474741
Cluster-49494.156375	Cluster-49494.156375	NA	NA	black	0.404008017701813	0.107764079677733	-0.114281519913041	0.662300122326151	0.238061519419171	0.357512912024303	0.442692906841933	0.0751542068801829	-0.520331672638223	0.0322536607455769	-0.192170933610978	0.45995650613813	-0.0808708304893292	0.757666464854328	0.0630795732208991	0.809933389360055	-0.0606475989125836	0.81714257349109	-0.443635210867728	0.0744628161820868	-0.0925183262864198	0.723964218143214	-0.386192539010671	0.125732879295933	-0.0215505937748239	0.934570270448024	0.207282472734381	0.424710059858492	0.102567359100079	0.695265130551631	-0.339655854747804	0.182258831310757	0.402721637675819	0.108996727342796	0.71722533403088	0.00119214100462645	-0.428823718405705	0.0858803670914903	0.124102489263237	0.635104701860099
Cluster-49494.59162	Cluster-49494.59162	P70187	NA	black	0.403542000246608	0.108209484558097	0.101241358338182	0.699030680124978	0.259014720382762	0.315442210956504	0.27078718772197	0.293146065630685	-0.318868913851586	0.212225866897965	-0.186831773331154	0.472749837828005	0.182160202966791	0.484085592729557	-0.0190907392563019	0.942026081321124	0.0872094682076474	0.739270114500154	-0.0703181375892049	0.7885632659431	-0.105431319509756	0.687155155666979	-0.226927147751551	0.381092675104762	0.0165371761377229	0.949770733067908	0.00404427094878244	0.987709271187248	-0.0439211023228303	0.867073121286579	0.0257923049950923	0.921726059065776	0.240128931221352	0.35322735900614	0.466995312910726	0.0587701716539225	-0.347894334237266	0.171203446555191	0.0313631420988397	0.904885379029338
Cluster-49494.74159	Cluster-49494.74159	P62790	http://www.genome.jp/dbget-bin/www_bget?ko:K11254	black	-0.401763081824932	0.109921710688193	-0.423102589219441	0.090612539335163	-0.302526138697103	0.237901480694203	0.18619136915701	0.474296013024948	-0.0227769893622274	0.930854952726287	0.466425690203327	0.0591207931943892	-0.488080582801288	0.0468469505479027	0.488496950058053	0.0466314945991024	0.139894606906735	0.592296579090306	-0.0772243083531122	0.768306286240963	0.338618496569747	0.183683678098641	0.00708797670482854	0.978460888119357	0.0654572259052102	0.8028991695372	0.136717042037173	0.600814312767452	0.109691386711728	0.675151444833247	0.18751091908285	0.471112846517811	0.219847307735525	0.396519126926387	0.723070334676543	0.00103870320640545	-0.367995441170399	0.146142707288161	-0.0636960525895266	0.808108208587859
Cluster-49494.81928	Cluster-49494.81928	NA	NA	black	0.401118467046152	0.110546862332153	0.18619176523367	0.474295055979304	0.160627707817426	0.537987505470866	0.376395297552118	0.13645764377184	-0.254518348633777	0.324213894825289	-0.147048351037048	0.573304902257219	0.0838312944344509	0.749058484248169	-0.019814164529002	0.939832882770404	-0.10940189579528	0.675964849226159	-0.149450235570134	0.566987037209782	-0.0888811515141419	0.734440218726456	-0.0215286542989255	0.934636747082082	0.12203374468114	0.640798165307663	-0.0958230824569804	0.714485616756152	-0.107810757031149	0.68044162318536	-0.109995302390777	0.674297875733756	0.0164779305804845	0.94995047078608	0.732447013146668	0.000826797048651481	-0.0674130052453136	0.797123731646174	-0.173422902430844	0.505635508322716
Cluster-53962.0	Cluster-53962.0	NA	NA	black	-0.399239072493093	0.112383850771046	-0.270013709643552	0.294581107430115	-0.317345676138978	0.214539821653473	-0.0886397337026321	0.735137156358673	-0.0235985375328468	0.928366854927811	0.0835175630232692	0.749969397187842	-0.299679949470522	0.242565155160075	0.373614051531077	0.139613883764865	-0.131867828054552	0.613907496137759	0.097917323938877	0.708499243763536	0.15665231968867	0.548224607625485	0.0315285610447364	0.904385867829979	-0.273463651860429	0.288212895019972	0.396892406017296	0.114707679232227	-0.0596093011759296	0.820224696033953	0.269406226741357	0.295711127589955	0.180915350161816	0.487128377118261	0.60921983104872	0.00943337380660177	-0.263619476209094	0.306605442132329	-0.290021974660768	0.258816696202246
Cluster-49494.78259	Cluster-49494.78259	NA	NA	black	0.398805675609837	0.112810506801761	0.223944542569552	0.387550845209132	0.0973464575033091	0.710129478642878	0.209729841758921	0.419138482580383	-0.304126031523823	0.235305025141747	-0.297099530843084	0.24684274974457	0.00738527456999671	0.977557661524504	-0.241147567176739	0.351126572356665	-0.352884457628669	0.164730582590703	-0.147775833864291	0.571388192844057	0.00842494596595947	0.974399224565723	-0.281680029274381	0.273384240904417	-0.0470708482864789	0.8576286670604	0.0134644069624545	0.959095655121836	-0.227502457214155	0.379853820795889	0.0194052166521937	0.941072635204299	0.0614388250018971	0.81479556509918	0.681165788355287	0.00260749543261679	0.140207025129817	0.591461803746651	-0.225660384100812	0.383828304252644
Cluster-49494.76392	Cluster-49494.76392	NA	NA	black	0.397340448430829	0.114261405533062	0.112598796966042	0.66700124849802	0.00369898369521218	0.988758550201857	0.310649894412115	0.224904060899007	-0.374372519364929	0.138748211533501	-0.146182513399872	0.575589689663453	-0.0703409875026161	0.788496024060519	0.0888642014511782	0.73448914466989	-0.285911850059602	0.265932754194761	-0.153043412433413	0.557591899643025	0.119433913725626	0.647980159316639	0.0687274142927437	0.793247832978095	0.0196398133316816	0.94036142409372	0.0330530496113834	0.899784028659339	-0.091656147171586	0.726443406739195	-0.19142881405098	0.461724257588002	0.229939417846778	0.374630797989997	0.459994691770903	0.0631878232947893	-0.189256264011254	0.466918810714516	-0.0393998119129365	0.880659595623913
Cluster-49494.78866	Cluster-49494.78866	NA	NA	black	0.395653536604417	0.115948045486952	0.0325421112037835	0.901326024073803	-0.142642178188225	0.584971802347314	0.332407883586135	0.192368598503709	-0.599416564626255	0.0109873741792854	-0.406825804636006	0.10509857919218	-0.27985071666314	0.276644497157698	0.0571778112873496	0.827452092288372	-0.326232155436267	0.201268519051832	-0.403224889301534	0.10851331393791	-0.278807061831165	0.278515115689598	-0.321876337687666	0.207704851662276	-0.242866671855574	0.347597303455606	0.275456754353525	0.284572058530823	0.248958669586939	0.335254326951256	-0.166557771346344	0.522878760889965	0.512601334497672	0.0353811427875808	0.79494695089701	0.000137029718721314	-0.264916707894392	0.304142794627784	-0.0823781991379488	0.753280138004393
Cluster-49494.74781	Cluster-49494.74781	Q14CM0	NA	black	-0.392855544809381	0.118784076530038	-0.328108818054821	0.198536110421668	-0.354619085630683	0.162519732871328	-0.261290805108218	0.311055741759176	0.219807989243728	0.396605729005037	0.130187972647696	0.618469321129114	-0.0642498116195733	0.806469518026021	0.234034193114284	0.365944852684255	-0.0742507527913421	0.777011662281735	0.490727477676563	0.0454899525281593	0.139560686636945	0.593189342465662	0.417404492596108	0.0955094379029736	-0.262786109074726	0.308193717987729	0.0740858868954057	0.77749506830262	0.0786203148447928	0.76422828712665	0.0987200279920114	0.706208969559051	0.14052960744817	0.590600378809684	0.567689220855518	0.0174530504250909	-0.233679666818418	0.366692396511415	-0.108599868431078	0.678220134131491
Cluster-49494.104929	Cluster-49494.104929	A8WVD0	http://www.genome.jp/dbget-bin/www_bget?ko:K04560	black	-0.391982312458161	0.119679059584394	-0.382042229454412	0.130201754412097	-0.459112155621008	0.0637616869461273	-0.0840058832410691	0.748551704851126	-0.25036919541399	0.332433005502099	-0.0575701519357823	0.826284991584354	-0.58859938788226	0.0129310827837262	0.150753233326662	0.563572223984045	-0.176255108069865	0.49860094562923	-0.186098892212854	0.474519492390537	-0.0455281368453872	0.862252254979106	-0.187823257206887	0.470360938393931	-0.441099468083291	0.0763340052369084	0.557674640640158	0.0200167610389002	0.226612563392998	0.381771030166691	0.247926586525287	0.337327411878265	0.469464455056419	0.0572681727096753	0.69144454582232	0.00210919713720527	-0.317441770216048	0.214393365527744	-0.0969989770704069	0.711122368318336
Cluster-49494.70816	Cluster-49494.70816	NA	NA	black	0.390836299922694	0.120860777671863	-0.000734134580613719	0.99776885416833	0.118884421866161	0.649501913149438	0.245922982025955	0.341372942310549	-0.375466013100177	0.137506685402613	-0.317393261239349	0.214467289555397	-0.00731616702232181	0.977767616286374	-0.0224783918703672	0.931759420672891	-0.359922831979311	0.155884528958117	-0.303273092364136	0.236687009352472	-0.153532916662924	0.556317262071428	0.141378984860335	0.588334677141414	-0.149532736379973	0.566770561211056	0.060785675840381	0.81673289047189	0.198016834985461	0.446150861831578	-0.443383338404002	0.0746471637086586	0.263643045463662	0.30656059334444	0.569368786968231	0.0170495526872573	-0.0719487552401849	0.783768314478489	-0.0171796715018141	0.947821695186231
Cluster-49494.103570	Cluster-49494.103570	NA	NA	black	-0.390275579439181	0.121441935812985	-0.652211973741272	0.00454747583150949	-0.453300787959173	0.0676371227915429	-0.184880732587387	0.477468120620231	-0.195156860977663	0.452878371117698	-0.072945701331957	0.780840329339604	-0.485222672462368	0.0483461056231924	0.319453202742482	0.211342573870968	-0.197448750469787	0.447483091398235	-0.0564481321990676	0.829623584453456	0.118193870214045	0.651416174678066	-0.0312007058922893	0.905375916147979	-0.584888333828191	0.0136571779895797	0.487266034175157	0.0472706177996283	0.457692954090948	0.0646925786541481	-0.114343415115658	0.662127427766003	0.677837297761425	0.00278803908917491	0.856346724693147	1.14797679155318e-05	-0.343801113931598	0.176638529723419	-0.0846310951111126	0.746737700115359
Cluster-49494.96666	Cluster-49494.96666	Q9VIS1	NA	black	0.389479110857762	0.122270793903115	0.0333717324695842	0.898822425475675	-0.15062147586946	0.563917121474986	0.250598860736742	0.331974935373385	-0.542674370321548	0.0243959991642516	-0.461779974120948	0.0620386454243298	-0.231046408399684	0.372271445143667	-0.0764691834280581	0.770514553048201	-0.382837754317455	0.129336742397703	-0.318543980073492	0.212718114157086	-0.209853570829564	0.418857833422191	-0.335977564184866	0.187344367310807	-0.278429545849414	0.279193658659239	0.290795658677086	0.257490531785848	0.156267561945236	0.549219958291537	-0.25842591442949	0.316582851126536	0.437240837428235	0.0792468964415085	0.807350891369793	8.91992959333005e-05	-0.209295236998021	0.420125062068708	-0.0996959153654937	0.703427777996268
Cluster-49494.82261	Cluster-49494.82261	Q6NVU2	http://www.genome.jp/dbget-bin/www_bget?ko:K06269	black	-0.389193629831984	0.122568845560563	-0.355123152843131	0.161881057268143	-0.352286932240998	0.165496823309295	-0.19436847072482	0.454741873661045	0.188190486791886	0.469477647164549	0.120343978224597	0.645462739720257	-0.334491107648773	0.189425859051093	0.0382833066491605	0.884019687996125	0.436371780361847	0.0799139573287603	-0.0204899997728827	0.937784331321722	-0.0593514764380407	0.820990420298187	-0.194618984499417	0.454149320136005	-0.151733059644209	0.561010224728839	0.100092225694164	0.702299341085567	0.0731731744849857	0.780172639534154	0.0725637430086326	0.781961796737507	0.133286526617477	0.610065262647836	0.592231895825421	0.0122502606800624	-0.0270096315812952	0.918043147799564	-0.0812645208600018	0.756520175630322
Cluster-49494.134355	Cluster-49494.134355	NA	NA	black	-0.389143751240221	0.12262097256427	-0.325723620382423	0.202013150662126	-0.286543210151764	0.26483188867313	-0.341973093522778	0.179102587842589	0.453522664962886	0.0674860509902889	0.147336312012071	0.572545880784216	-0.0323595611790506	0.90187703526085	0.245566187979095	0.342096259464274	0.2980443599141	0.245271039551773	0.387900341236396	0.123925447805465	0.219523448080185	0.397232758040604	0.169151735914428	0.516331833644091	-0.173398210925413	0.505697041501091	-0.0390768049392983	0.881631480945823	-0.0393049659818727	0.880944957861821	-0.0634641260678466	0.808794752992405	-0.0104179266968277	0.968345754955024	0.562951163077834	0.0186317624792185	-0.0903159515388714	0.730302221587811	-0.3311284873893	0.194190691727791
Cluster-49494.76493	Cluster-49494.76493	Q95RI5	NA	black	-0.389123622640067	0.122642012905639	-0.385209893954491	0.126781141315059	-0.37306534948106	0.140242456369503	-0.164863016205438	0.527176677907974	0.328927063989755	0.197352391364529	0.303845748537198	0.235758591261369	-0.148792191653781	0.56871496497249	0.309043405589203	0.227437497006357	0.437774911167168	0.0788389740392591	0.356428573981815	0.160234922141111	0.13297345117075	0.610912335776281	0.0147547272017609	0.955179247741647	-0.0322129362038421	0.90231964053434	-0.0895052154880288	0.73263954707932	0.023521970010097	0.928598717144752	0.0350686448342559	0.893704382854476	0.0931513937409704	0.722145487059846	0.672786686158009	0.00308135802511857	-0.202110323457291	0.436611213814992	-0.0678534199357462	0.795824543067543
Cluster-49494.154713	Cluster-49494.154713	NA	NA	black	-0.388378799376751	0.12342234984958	-0.339423754022767	0.182576990194671	-0.279699422240746	0.276915196608534	0.0500254478484627	0.848785900427807	0.138885098478756	0.594997269515665	0.431754830037953	0.0835264147474761	-0.281291196823007	0.274075252135501	0.393077403699949	0.118557441857704	0.0590905750779221	0.821765437572704	0.136536433943988	0.60129993324698	0.392925416611336	0.11871266788184	0.250869739026211	0.331435135343646	0.0640935166457488	0.806931951241582	-0.0745778507546523	0.776052802055717	0.0649448524051061	0.804413822363198	0.164858379183049	0.5271884595527	0.038542505411111	0.883239467671457	0.639578441330102	0.00569745790933974	0.0388807353555284	0.882221506417068	-0.237075504196679	0.359567107686627
Cluster-49494.48869	Cluster-49494.48869	Q9BXC9	http://www.genome.jp/dbget-bin/www_bget?ko:K16747	black	0.388339084039359	0.123464056046822	0.119391138440872	0.648098573307845	0.0325549675752215	0.901287219850696	0.481935839350611	0.0501145119493407	-0.479153596274762	0.0516489746285415	-0.189731912058712	0.465779063457868	-0.0978047228080586	0.708820706636143	0.246884155867548	0.339428753142866	-0.10099695831651	0.69972544985881	-0.342790563889947	0.177997875929783	-0.23464931965727	0.364649837946727	0.0417308542164118	0.873650651154971	0.022235145081522	0.932496286759235	0.113734106629385	0.663828166436941	0.140838240388669	0.589776688956462	-0.0979581784180568	0.708382620569822	0.304783351828821	0.234243491884101	0.661436183591729	0.00383282100199823	-0.253164842660907	0.32688193246379	-0.248426641925541	0.336322060090113
Cluster-49494.66941	Cluster-49494.66941	Q9IBD0	http://www.genome.jp/dbget-bin/www_bget?ko:K13207	black	0.38777805667727	0.124054259336143	0.0876398636006443	0.738025709506303	0.0502998295420862	0.847965557053413	0.12958930731967	0.620098260598542	-0.262155093990977	0.309399576824245	-0.239357923235529	0.354822171382895	0.0124315155276733	0.962231350805761	-0.0760582556644277	0.771716960868474	-0.0907439674817854	0.729069168771462	-0.1704136980212	0.513160593381407	-0.224791003439952	0.385711980088977	0.0177604033324049	0.946060260096399	-0.0770849820873818	0.768713601992853	-0.0753598530053514	0.773761669629185	-0.135293138585904	0.604647212323223	-0.0590644374627329	0.821843088940623	0.296392879520572	0.248022374621303	0.460856420848114	0.0626311836456768	0.0448569375883852	0.86426520424241	0.261266848875974	0.311101721554815
Cluster-49494.111328	Cluster-49494.111328	NA	NA	black	0.387700235589898	0.124136282825042	0.584623716521607	0.0137101563518204	0.645896113604158	0.00509624189425806	0.131916122519583	0.613776544170015	0.320691427337669	0.209478576808881	0.22663155057116	0.381730068294923	0.566767344267399	0.0176776811539421	-0.395937863983765	0.115662544030087	0.174879918435803	0.502010773428186	0.152688692178081	0.558516363291095	0.150234144141758	0.5649315550506	0.00650188732028934	0.980241569500029	0.627596619035759	0.00699424169785697	-0.756600388216205	0.000439273131262545	-0.418814179183396	0.0942807027298085	0.324146049336615	0.204334568478677	-0.682817232191686	0.00252152814907113	-0.679980751382448	0.00267064589096404	0.393126307460104	0.118507526238974	0.179549584626375	0.490477317456939
Cluster-49494.86592	Cluster-49494.86592	Q9D1P2	http://www.genome.jp/dbget-bin/www_bget?ko:K11308	black	0.383747073116235	0.128352900041888	0.176500921948802	0.497992606754266	0.277084653297491	0.281619127118896	0.406822990846611	0.105101217314845	-0.227910162877477	0.378977224069205	-0.13255028406588	0.612058020336029	0.226226298349585	0.382604860929893	0.0433065332546815	0.868917918490604	0.104862400227436	0.688763651025372	-0.168005102413638	0.519221127403002	-0.203796211661276	0.432713205966162	-0.113446812018597	0.664630619699538	0.208187896582661	0.422644307856301	-0.0241143316641288	0.926805067018833	-0.151976271243064	0.560375071052769	-0.217466684502645	0.401781040544521	-0.0503557552528029	0.847798369053568	0.417134515246888	0.0957460633064716	-0.0447725412160248	0.864518367939911	-0.198304590123255	0.445476812782106
Cluster-58704.0	Cluster-58704.0	NA	NA	black	0.37835619264659	0.134262221608352	0.156636453592216	0.548265636701528	0.479016174884437	0.0517256661776769	0.285600063848113	0.266477436548916	-0.123954196431235	0.635512185799792	-0.108545859112671	0.678372100361547	0.252089358995593	0.329011007650778	-0.182103638208347	0.48422365294249	-0.192441005681743	0.459314029572434	-0.172912551039721	0.506908061590308	-0.00568639929617127	0.982719364506111	-0.0453781080346032	0.862702127337822	0.147308447675484	0.572619308265647	-0.147999786708642	0.570798691499222	-0.0563319488331695	0.829969448984049	-0.2035712716272	0.433232252607835	-0.131875123492642	0.613887713619303	0.378602283553665	0.133988435429515	-0.100340342631505	0.701593162624914	-0.0385846609892973	0.88311258374439
Cluster-49494.107340	Cluster-49494.107340	NA	NA	black	-0.378260476239811	0.134368814550753	-0.656979396990758	0.00416576719329354	-0.453456453920355	0.0675311067876179	-0.110566284656744	0.672695246760125	-0.183696895306174	0.480342247126487	-0.00882311890600997	0.973189700458736	-0.426746313015496	0.0875775128996482	0.469736231671872	0.0571046112304228	-0.0419509263183355	0.872989392347884	-0.0273167365576389	0.917114275543926	0.11553342322894	0.65881031051879	-0.0354822101268722	0.892457625522044	-0.463730564137359	0.0608008297185282	0.562339624139906	0.0187883255540761	0.127542184683138	0.625680976422285	-0.257291136785706	0.31878797878571	0.600614655346454	0.0107872348544869	0.867076549890361	6.62570424909759e-06	-0.369049364960765	0.144902408571246	-0.0584087870579749	0.823791448722057
Cluster-49494.89645	Cluster-49494.89645	Q5R4Q3	http://www.genome.jp/dbget-bin/www_bget?ko:K12275	black	0.377095295873199	0.135671097148964	-0.158038502583818	0.544645252559735	0.206271030137704	0.427023931672523	0.405354742463963	0.106484228079981	-0.476188431916784	0.0533227601908375	-0.249014060908161	0.335143273929207	-0.0041034423385406	0.987529459588862	0.273835531829976	0.287531450485208	-0.111671757181121	0.66959620267962	-0.351029930287	0.167116578328181	-0.033242215775607	0.899213217038237	-0.257170574315151	0.319022786670656	-0.116523419394179	0.656055293953645	0.241729170666274	0.349930289189285	0.249431097098284	0.334307847519836	-0.463169403932991	0.0611550410608541	0.437633244743237	0.0789470287173063	0.73434825607447	0.000788535160440496	-0.477941202924659	0.0523285269905778	-0.0658453811573751	0.80175216563391
Cluster-49494.58190	Cluster-49494.58190	Q13459	http://www.genome.jp/dbget-bin/www_bget?ko:K10360	black	-0.376752479143403	0.136055907327376	-0.479926681917608	0.0512191198453779	-0.465940911743793	0.0594204119527752	-0.187683690775509	0.470696850666759	0.0594351868610107	0.820741788488236	0.135615197404531	0.603779426491028	-0.388860649945202	0.122917129173824	0.499468733374589	0.041218394254447	0.0238114335781537	0.927722190582755	0.109963580229317	0.674386952180023	0.127939326544854	0.62459641291415	0.107048638305469	0.682589484252456	-0.32941751110627	0.196645105845569	0.234576118230286	0.364803812959977	0.0357467195183773	0.891660345220236	0.0187011086475781	0.94320748330616	0.427071798106085	0.0873100196119665	0.779347295413813	0.000226147869805805	-0.296708057132818	0.247495807718005	0.0204942159918275	0.937771552515838
Cluster-42475.0	Cluster-42475.0	NA	NA	black	0.375170721232282	0.137841193902616	0.201601409652211	0.437791442373175	0.159017507443173	0.54212358526487	0.197423137080599	0.447543205699596	-0.178652599282036	0.492682795218631	-0.166090111218833	0.524063139273035	0.0549255141170376	0.834158568012875	-0.107607899534732	0.681013105655803	0.000702960383476356	0.997863597052802	-0.135220063987142	0.604844181202969	-0.230474931341978	0.373488414493845	-0.280679320814455	0.275164806047036	0.0406838588149117	0.87679767324058	-0.150133993288939	0.565193981037446	-0.187046125283215	0.472232867974776	0.143446265568083	0.582835339742605	0.0906913792785132	0.729220634112419	0.659806019549814	0.00395200074729423	-0.0728894627221612	0.781005425873002	0.0493569935444282	0.850785050495205
Cluster-49494.102188	Cluster-49494.102188	Q8K212	NA	black	-0.374928436214334	0.138116074984805	-0.388204573284824	0.123605382755425	-0.467258409092023	0.0586087498843362	-0.316513553582318	0.215810753476943	-0.00454935002382618	0.986174442242496	-0.105666008372134	0.686491993061583	-0.39728343581734	0.114318125040865	0.0650626433867998	0.804065556135995	-0.261946716967661	0.309798394052612	0.129259126786417	0.620997381578702	0.0454048361846866	0.862621978100879	-0.102329586885314	0.69593985875174	-0.508187527535509	0.037267711577694	0.419831152482323	0.0934013425140429	0.0318507837585856	0.903412957946053	0.0914263184064049	0.727104712088999	0.378199312713438	0.134436958934998	0.734127064590012	0.000792909724872614	-0.261951128524954	0.309789947529417	-0.0487480988501625	0.852606823832247
Cluster-49494.81641	Cluster-49494.81641	NA	NA	black	-0.374758946249838	0.138308592128686	-0.449913117587212	0.0699747565092686	-0.364510027141162	0.150296223500223	0.00242894065893215	0.992618168351568	-0.145289508044161	0.577950195118857	0.194734072042516	0.453877228260538	-0.481908219284778	0.0501295749193992	0.573833144332579	0.0160125450625663	-0.114679768204634	0.661189246543406	-0.0920296446387027	0.7253691012213	0.11190849752119	0.66893318562549	0.169004952094025	0.516701283052621	-0.281717069689901	0.273318470461174	0.348055971762098	0.17099114939152	0.112341389099767	0.667721423926322	0.184349109935756	0.478757753056944	0.467186064715309	0.0586531036506751	0.733188402462816	0.000811698126089203	-0.378849092874325	0.133714238509682	0.0247010858371203	0.925028724643587
Cluster-49494.159458	Cluster-49494.159458	NA	NA	black	-0.374645798372233	0.138437215446613	-0.416778312368142	0.0960589046151574	-0.383514912303649	0.128603591014983	0.0967934350934082	0.711709890287403	-0.0525868479508701	0.841133669102985	0.274341244445057	0.286606330589391	-0.36297466348351	0.152151203462966	0.500667985375736	0.0406569517030859	0.178301773726337	0.493546686790277	0.0585211628813525	0.823457438325567	-0.0200681676384156	0.939062921206852	-0.00371466589363803	0.988710893834041	-0.0929178147692864	0.722816369771946	0.200291594917665	0.440836596642811	0.249345871774683	0.334478477025354	0.11845857627515	0.650682145258684	0.317360804005109	0.2145167611249	0.712039097907566	0.00134349158061391	-0.444317793580606	0.073964901921574	0.0121709920278649	0.963022343500966
Cluster-49494.102846	Cluster-49494.102846	A4VCL2	NA	black	-0.372527559760673	0.140860416688646	-0.336932941387837	0.186014562496783	-0.41021844131571	0.101951858434634	-0.287718932543434	0.262789358131449	-0.060343689932352	0.818044448309457	-0.105927776390212	0.685752567664401	-0.545771984912043	0.0234359427116147	-0.0244887271409608	0.925671582119394	-0.164569915526646	0.527921618215334	-0.161094253975143	0.536791758730281	-0.162601397604917	0.532937189457492	-0.375458828499155	0.137514817506561	-0.475718485715554	0.0535917138570723	0.445705138315706	0.0729604072944064	0.0641575040313916	0.806742623103235	0.231490994721501	0.371326216260015	0.384457872376765	0.127587482416027	0.5691619154225	0.0170988523408854	-0.254886597016954	0.323490206700754	0.174457470709896	0.503060460547076
Cluster-49494.75357	Cluster-49494.75357	Q9JIA7	http://www.genome.jp/dbget-bin/www_bget?ko:K04718	black	0.372468141379861	0.140928807599305	0.126084509019206	0.629667985577139	0.31570866385267	0.21704470154838	0.464075924121056	0.0605835916360392	-0.290972247247347	0.2571884359601	0.0318733717862454	0.903344761170924	0.0643740023382526	0.806102115553556	0.045495162853634	0.862351126476788	-0.231535517028663	0.371231631534189	-0.269054025428914	0.296367469738579	0.0108278680097602	0.967100793633674	-0.140221381254207	0.591423456107623	0.251831172073523	0.329523321272155	-0.177018550732481	0.496712739932202	0.0753430061568068	0.773811009468442	-0.173465864443636	0.505528452017573	-0.0408228709675193	0.876379733903142	0.375493517013783	0.137475557349435	-0.0308393175104502	0.906467379875233	0.00431491572171855	0.986886833324616
Cluster-49494.9103	Cluster-49494.9103	NA	NA	black	-0.370220338430188	0.143532850141013	-0.41421447717208	0.0983322690464713	-0.303120213236151	0.236935255305306	-0.144629920658695	0.579696315319373	0.190349892994053	0.464300329138237	0.210922927291307	0.416436391241991	-0.27039323709309	0.293876440253583	0.429965265717791	0.0849579662887846	0.220084288843673	0.39599737392265	0.0194979181104708	0.940791593314305	0.0722472271766739	0.782891426435323	0.428104588652682	0.0864651485518809	-0.173451344141643	0.505564633713656	0.0503175196132355	0.847912672527502	0.0303602033266326	0.907914642333941	-0.0362690791089044	0.890086145556703	0.209708945959333	0.419185889372171	0.700337942268137	0.00174365970459662	-0.033272043040228	0.899123217094977	-0.161064149126189	0.536868880587894
Cluster-47154.0	Cluster-47154.0	P04146	NA	black	0.369942611220547	0.143856869729266	0.0419411608198642	0.873018733420788	-0.0203011132969102	0.938356836108632	0.202668530564103	0.435318559395462	-0.453419740810545	0.0675560991484415	-0.377860565947145	0.134814801458083	-0.161832014723031	0.534903343159642	-0.0404858869953747	0.877392927625326	-0.351715628456326	0.166231680692847	-0.28715852640783	0.263761708438514	-0.202355456693717	0.43604330875926	-0.250952474756267	0.331270362882857	-0.256474695998869	0.3203800624469	0.186727963342242	0.473000305006613	0.0283860029271863	0.913880961839301	-0.0624523321999379	0.811791382603243	0.410561551166592	0.10163740060223	0.845383052129922	1.92737501392852e-05	-0.203214830576856	0.434055396605234	0.030941916192552	0.906157495580073
Cluster-49494.72841	Cluster-49494.72841	NA	NA	black	-0.369627965331877	0.144224568001833	-0.287689090613166	0.262841080362554	-0.368303200234308	0.145779775200099	-0.0549654439939131	0.834039576641589	0.0248410045151285	0.924605183322707	0.191095152212316	0.462520156155231	-0.505902444807449	0.0382740107871195	0.166804541504423	0.52225429686937	0.133787100693704	0.608711855612187	-0.151977528469506	0.560371788583004	0.00142267883533669	0.995676278132519	0.106998482924741	0.68273091698526	-0.157062931224808	0.54716325598271	0.124872436054613	0.632990610280026	0.136128173366474	0.60239825196637	0.333380442068001	0.190991052072972	0.243014229725315	0.347295316959033	0.680734674037831	0.00263032682010062	-0.122427404477792	0.639713288649405	-0.0765135407507337	0.770384789434678
Cluster-49494.135606	Cluster-49494.135606	NA	NA	black	0.368577882997212	0.145456371229391	0.0137452268780877	0.958243226301534	0.460904589062207	0.0626001765153209	0.355369363453074	0.16156971496804	-0.270289866607556	0.29406826742016	-0.0244132895804095	0.92589995904845	0.281589685260799	0.273544699990091	-0.0701646020937842	0.789015121122912	-0.161821899051175	0.534929215511732	-0.102282099747865	0.696074639255308	-0.199681346377215	0.442259051231546	0.0465165620611452	0.859289396272208	0.147573742729677	0.571920371171324	-0.145247259843807	0.578061971941297	-0.00453537421767016	0.986216911180939	-0.190796327257831	0.463233538226339	0.0592332346688019	0.821341642550433	0.423348345137742	0.0904054892665026	-0.200361401457588	0.44067403145962	0.36531166291984	0.149333872785621
Cluster-49494.4296	Cluster-49494.4296	NA	NA	black	-0.368138201651694	0.145974276750683	-0.259081726389093	0.315312559762578	-0.311042937095405	0.224286992363477	-0.256934340021753	0.319483171295046	0.273689661579336	0.287798631558953	0.202794692333073	0.435026677734453	-0.114049820606552	0.662946732189084	0.28081743528658	0.274918637654486	0.124719964839982	0.63340904755615	0.368484520403658	0.145566238564768	0.123045493026353	0.638011307274778	0.437943409083103	0.0787105941509033	-0.17614802189119	0.49886607256549	-0.00761742700345363	0.97685237244372	-0.117229131576875	0.654093952024903	0.260256557279077	0.313044454039656	0.116202459490756	0.656948022056006	0.537068662582	0.0262106097309828	-0.200884232212246	0.439457444698824	0.0132851716527621	0.959639745848528
Cluster-49494.122178	Cluster-49494.122178	NA	NA	black	0.36701969873376	0.147297465674276	0.102203951675122	0.696296461967415	0.368462123792926	0.145592602930292	0.395349058461283	0.116254330288624	-0.337286482022738	0.185524051575304	-0.156093793200575	0.54966975167863	0.195177515662036	0.452829602041994	0.00184049516587368	0.994406491830461	-0.171197348205248	0.511195910396446	-0.236515718839528	0.360736274432419	-0.151185697128758	0.56244081730532	-0.106927389813142	0.682931408948681	0.109191598276522	0.676555950613482	0.0793306658455223	0.762155457277428	-0.225248385363322	0.384720346914083	-0.226817627658024	0.381328763878264	-0.0212527313696886	0.935472828563187	0.508197048137298	0.0372635615068389	-0.0740140072907058	0.777705851852706	0.0805310325091654	0.758656222348564
Cluster-49494.113977	Cluster-49494.113977	Q5ZJ85	http://www.genome.jp/dbget-bin/www_bget?ko:K12843	black	0.366579167865855	0.147820859647301	0.167487973596314	0.520526633099219	0.233248139850937	0.367603451453077	0.434494481999712	0.0813688367361251	-0.204875240029766	0.430227848972662	-0.0489445351236272	0.852019021851582	0.0999194662015283	0.702791176874733	-0.00447393891044042	0.986403597947489	0.281068430451168	0.274471621154742	-0.225546003249459	0.384075843147892	-0.10972242718733	0.67506424823228	-0.254829749084526	0.323601863651952	0.268533182987829	0.297339680431745	-0.102921399021715	0.694260869185683	0.0174501294207564	0.947001332279773	-0.136139008257133	0.602369093059793	-0.0227378575352711	0.930973480612732	0.460428032127085	0.0629074487809981	-0.197481217657202	0.447406897229221	-0.301241373435544	0.239999581245818
Cluster-49494.71536	Cluster-49494.71536	NA	NA	black	-0.363978719642972	0.150936377222156	-0.527218040731563	0.0296501649639228	-0.333730921559425	0.190496225447318	0.142936231332462	0.584190124075028	-0.113754867899603	0.663770190728435	0.347447658218574	0.171791036227951	-0.410025056691752	0.102129399247093	0.598722079989189	0.0111047298571693	0.0304695446464503	0.90758433021674	-0.0267322240620549	0.918882283081243	0.0714057489199766	0.785364256588369	0.196300083504719	0.45018303705563	-0.0910723649908831	0.728123527790188	0.216879030354578	0.403085685755588	0.170482588743467	0.512987736895767	-0.0193993355713739	0.941090465028018	0.392761970974582	0.118879755751746	0.786607495191332	0.000180020598240819	-0.435319327752692	0.0807272430895229	0.180332772172208	0.488555539012381
Cluster-49494.56755	Cluster-49494.56755	NA	NA	black	-0.36383690607869	0.151107557437975	-0.47586389476293	0.0535083871510669	-0.436154254835566	0.0800815601448684	0.126592641329904	0.628277045836494	-0.243928382830715	0.345427779674176	0.196922193007007	0.448719741434504	-0.562422663100766	0.0187670061873344	0.557635587049338	0.0200273030583098	-0.152928959022915	0.557890112526537	-0.145359802907842	0.577764234928634	0.227964116229563	0.378861304063847	0.05942343692634	0.820776686484933	-0.216602255839405	0.403700936740632	0.490800603886041	0.0454528880690993	0.0866923278233343	0.740766135068738	-0.00577642790494301	0.982445812068924	0.453728697907002	0.0673459897083261	0.749639253884986	0.000530836518698348	-0.41609504119623	0.0966610474819563	-0.141999256217107	0.586682389866875
Cluster-49494.97871	Cluster-49494.97871	O01735	http://www.genome.jp/dbget-bin/www_bget?ko:K08220	black	-0.363397501038611	0.151638794930523	-0.489009605924305	0.0463672384206067	-0.387002436157837	0.124873457116047	-0.155966646899572	0.549998967768107	-0.305116898221154	0.23370599831413	-0.226780715910508	0.38140835140153	-0.384031148800375	0.128046613430857	0.359299850170186	0.156654204851377	-0.274815520841901	0.285740356176629	-0.0985864852086288	0.706589828996643	-0.25152482916564	0.33013178958463	-0.102312453858869	0.695988485621048	-0.625252744554269	0.00727361118554683	0.744921290174062	0.000601496192916021	0.215973714787324	0.405100009742778	-0.049396919434466	0.850665619655988	0.585626233964367	0.0135102983133065	0.667513370935666	0.00341393999273546	-0.388286810165889	0.123518965329391	-0.112296613174183	0.667846725975598
Cluster-64301.0	Cluster-64301.0	NA	NA	black	-0.362339164375203	0.152923539894337	-0.408482683446388	0.103553297215302	-0.389379497917054	0.122374735459879	-0.19627540835216	0.450241126632907	-0.0614644563678005	0.814719559747608	-0.0395321376730349	0.880261491311982	-0.390483884561956	0.121225810262079	0.097263643555538	0.710366071053613	0.0207485143221823	0.937000834335878	-0.0128886854557241	0.960843387764934	0.220454159238466	0.395183785963407	-0.264259980910404	0.305388041809843	-0.363956891715521	0.150962716642083	0.452273160678206	0.0683400629386349	-0.0854248088789977	0.74443661090949	0.0574187186676642	0.826735421433157	0.321866349953802	0.207719761677828	0.682086717219262	0.00255926559682185	-0.0554990457320872	0.832449766703732	-0.279764334579246	0.276799034169482
Cluster-49494.89846	Cluster-49494.89846	Q6AYT7	http://www.genome.jp/dbget-bin/www_bget?ko:K13704	black	-0.361273545449536	0.154224595376161	-0.129316422209815	0.620841322886395	-0.182626935118148	0.482947148410515	-0.0589489907032843	0.822186084561673	0.142605272259476	0.58506993972869	0.245626671979264	0.341973580423353	-0.271471986935706	0.291879064542631	0.182757144913935	0.482629775719287	0.0708011344330512	0.787142221746351	0.0269034197996682	0.918364420220611	-0.00953305669746777	0.971033271501034	0.285256224824725	0.267078910843575	-0.0517649606516851	0.843587640682584	0.086123459508051	0.742412812712114	-0.154721373327762	0.553227907757541	0.467238175448169	0.0586211524603008	-0.000368878789296812	0.998878920686629	0.54044525734871	0.0251055289846485	-0.167222333674259	0.521197836791847	-0.100062927989643	0.702382742013746
Cluster-49494.111301	Cluster-49494.111301	NA	NA	black	0.360392319164151	0.155306191616257	-0.151063327037417	0.562760860783862	0.215264860215872	0.406680963050221	0.0443045965468301	0.865922286467252	-0.242900929285631	0.347527180131921	-0.29896797759383	0.243740705595398	0.179076418837636	0.491640128756449	0.0775105903608762	0.767469530181817	-0.167977905709962	0.519289748466339	-0.0368714039889065	0.888271442132355	-0.163964105379838	0.529462857815776	-0.147870145508259	0.571139908771953	-0.262377871876233	0.308973533726768	0.0294417924805288	0.910689652506789	0.0552529884012566	0.833182792574816	-0.323869699889724	0.204743001381511	0.432524309114175	0.0829162810032577	0.63883163552001	0.00577214942520725	-0.346668572831719	0.17281913187516	0.359669670910466	0.156196991567247
Cluster-49494.42027	Cluster-49494.42027	NA	NA	black	-0.359073266576326	0.156934780966442	-0.31892951675115	0.212134140228425	-0.253178278224906	0.326855385635367	-0.350356012308018	0.167989356202495	0.443435408050255	0.074609026177654	0.134052885671798	0.607993737352406	-0.0129591755876989	0.960629389840785	0.235509943723919	0.362842293825519	0.240675555755636	0.352099142924249	0.359471341694257	0.156442075233636	0.205429325372834	0.428954499859894	0.0940804236475868	0.719479037328906	-0.174304987193657	0.503439602605306	-0.0800570610142985	0.760037389784519	-0.120505477167566	0.645016380521213	-0.057073683700093	0.827761899385401	-0.0291015041588823	0.911718094989865	0.610260976304163	0.00927921168576676	0.0918632469872701	0.725847657678158	-0.292376587473217	0.254793830120548
Cluster-49494.85015	Cluster-49494.85015	NA	NA	black	0.35898663162046	0.1570421502157	0.142935234753856	0.584192772533331	0.0642432185464367	0.806489023866173	0.162471368746785	0.533269247338524	-0.22922485564741	0.376158146168623	-0.31085233188523	0.224586102941505	0.148517582223155	0.56943671547572	-0.135448041532175	0.604229764555215	0.0939906300644673	0.719736624918463	-0.00334205095552128	0.989843236492338	-0.224534352365101	0.386269027918126	-0.20141849309368	0.438216047781431	-0.0552119008999066	0.833305208439688	0.05260580259966	0.841077090988702	-0.148729530119505	0.568879622541586	-0.0924928317260707	0.724037490453805	0.143180223765056	0.583541852517993	0.614795245399849	0.00863108160901379	-0.145484146436877	0.577435354540465	-0.216839953347255	0.403172520769104
Cluster-49494.379	Cluster-49494.379	NA	NA	black	0.358917048803277	0.157128422341055	0.00473770341056286	0.985602087429757	0.0709601271644715	0.7866745815864	0.32550192882886	0.202338328572381	-0.26266976177085	0.308415845980919	-0.135627327849933	0.603746750868565	-0.067016763836413	0.798293043182723	-0.0994330257309955	0.704176641767088	0.203800000028395	0.432704467112941	-0.315572246658447	0.217254287398956	-0.279082075871878	0.278021441886026	-0.146150120159042	0.575675244229777	0.0858025187492334	0.743342292333572	-0.111654020649932	0.669645885061172	0.320521793380625	0.209733307733856	-0.288395538192694	0.261618349822735	0.257419220756919	0.318538633062806	0.444763492218184	0.07364110140957	-0.278398417989463	0.279249652413279	0.180601274191241	0.487897529408201
Cluster-49494.106181	Cluster-49494.106181	O96553	http://www.genome.jp/dbget-bin/www_bget?ko:K00288	black	0.358785266706272	0.157291900253133	-0.00043703736142558	0.998671776472465	0.083326891089842	0.750523162122408	0.0194946561439339	0.940801482466851	-0.356855821067648	0.159698633953476	-0.567907803199194	0.017400118801153	0.0567535912440147	0.828714409247009	-0.270929572234152	0.292882357007096	-0.33185389552378	0.193156191571427	-0.147834991449658	0.571232449684567	-0.286332825964011	0.265198410277948	-0.399782818136063	0.111850174698513	-0.400132607376316	0.111507810529117	0.246461912664686	0.34028204961958	0.0453149628169083	0.862891484828116	-0.22910483555827	0.376415021506019	0.342158136972478	0.178852125365649	0.807536668063246	8.86073395004677e-05	-0.110763908799809	0.672140866480241	-0.0689778848823668	0.792509767092735
Cluster-49494.109170	Cluster-49494.109170	Q9DCM0	http://www.genome.jp/dbget-bin/www_bget?ko:K17725	black	0.3582925604355	0.157904132924863	-0.168054748915229	0.519095873196282	-0.00202382033999647	0.993849351826776	0.397657972322402	0.113945876761175	-0.700627810195774	0.00173268447034843	-0.373898431843398	0.139288873254361	-0.208448719588927	0.422050212174994	0.187108408128287	0.472082707755307	-0.327187077304636	0.199875106962773	-0.432060671478215	0.0832835192133981	-0.132532489602233	0.612106215801443	-0.273327120990673	0.288463323022729	-0.276832317979824	0.282075627242894	0.453310985387878	0.0676301741044198	0.329047767072281	0.197178168112918	-0.360112068873334	0.15565124193272	0.648207459289564	0.00488953677732241	0.696006722536016	0.00191456664789393	-0.473061384967775	0.0551314975101268	0.0361876207000764	0.890331605830616
Cluster-49494.106144	Cluster-49494.106144	P98157	http://www.genome.jp/dbget-bin/www_bget?ko:K04550	black	-0.357496829949777	0.158896309929926	-0.459052280655503	0.0638007593122814	-0.359325826158601	0.156622060828609	-0.061987319254548	0.813169442843893	-0.238747458590741	0.356087786384791	-0.11344444301905	0.664637238073417	-0.446585114387441	0.0723284683359984	0.344745695228077	0.175374201387323	-0.00480849957335422	0.985386958811724	-0.277449790589292	0.28095935213769	-0.163971895412298	0.529443026219595	0.0309691352372605	0.906075286588135	-0.442906486907466	0.0749970886665605	0.623306554325513	0.00751231686910866	0.130519075989145	0.61756912519606	-0.102034529044338	0.696777446731966	0.45095767859757	0.0692477327642227	0.684462089554611	0.0024382187435415	-0.19435439781213	0.454775172638819	-0.225960578765302	0.38317905006612
Cluster-63855.0	Cluster-63855.0	NA	NA	black	0.356379183792507	0.160296996085244	0.0558291294024928	0.831466624258937	0.422610189042752	0.0910284148237608	0.206661877747219	0.42612901263837	-0.128768303910464	0.622334888393338	-0.0144527492349649	0.956095733907192	0.252625617884613	0.327948401685435	0.220173261672491	0.395801581509568	-0.144574330189178	0.579843580736237	-0.0199975057465484	0.939277114041751	0.236297903308266	0.361191780271614	-0.194508000476928	0.454411788406239	0.0673572660183228	0.797288193949252	-0.155625621479471	0.550882404081783	-0.166142355609406	0.52393076600407	0.0270387073110789	0.917955200792721	0.125449103021867	0.631408975539048	0.390800243695823	0.120898089388148	-0.223135602376426	0.389312663926182	0.0915941233531149	0.726621855038374
Cluster-66076.0	Cluster-66076.0	NA	NA	black	-0.356136659866143	0.160602038050018	-0.539453507674112	0.0254262920958685	-0.383932410360241	0.128153014157753	0.00468764936944164	0.985754187436347	-0.312248285977897	0.222401383997413	-0.0635273290132287	0.808607647760545	-0.425497043208294	0.0886096948994659	0.528525938431072	0.0291745208178385	-0.262910813773702	0.307955739498389	-0.116427551532455	0.656321897851329	0.162590890251736	0.532964018862287	-0.101516808089242	0.698247914202206	-0.466936325401406	0.0588064085252629	0.65582370091936	0.00425582260783884	0.316438485844701	0.215925645457106	-0.159809976025537	0.540086217315725	0.542866916834996	0.0243354484793202	0.715654631995094	0.00123641388064402	-0.317592093382326	0.214164388843664	-0.418577534522596	0.0944861745114451
Cluster-49494.67856	Cluster-49494.67856	NA	NA	black	-0.355904273587857	0.160894697319385	-0.351684340068744	0.166271989707473	-0.488736706203227	0.0465077679096213	-0.0680966324792471	0.795107302339345	-0.277449125048683	0.280960553862608	-0.0259747158916309	0.921174093874188	-0.538078532733066	0.0258762376801955	0.139474467755614	0.593419945423348	-0.291812904482192	0.255753317884307	-0.0756330546550915	0.772961650722497	-0.0958800489834275	0.714322568162521	-0.327369161527667	0.199610129596873	-0.374445432439275	0.138665188157271	0.539415183814691	0.0254387505656384	0.0937448060300732	0.720441957211555	0.192030446584767	0.460290889875438	0.420675093724416	0.0926760847610505	0.564240780811535	0.0183049470515043	-0.251172243896974	0.330832911802417	0.0626239803599606	0.81128283711441
Cluster-49494.83827	Cluster-49494.83827	NA	NA	black	-0.35502069994012	0.162010732086572	-0.457528673465002	0.0648009791010464	-0.291862124701571	0.255669446930031	0.0978686081381676	0.708638315889748	-0.0781025196457748	0.765740187474264	0.195454581577226	0.452175661200841	-0.294274818657936	0.25157921674843	0.543441956603191	0.0241553071832894	0.000179537570825998	0.999454357616243	0.0778300163573561	0.766536186230083	0.29924460619102	0.24328353386453	-0.0933214443783027	0.721657190033178	-0.155995325190887	0.549924704331502	0.366093280714435	0.148399615311612	0.21306362031715	0.411611333613354	-0.10190637134995	0.697141354403742	0.280928328992054	0.274721083707906	0.710846139378967	0.00138045307692116	-0.492706450362198	0.0444949047927	-0.326156344710725	0.201379412396718
Cluster-49494.24607	Cluster-49494.24607	NA	NA	black	0.354651115676801	0.162479098815449	-0.11037045009738	0.673244764143363	0.167178603811646	0.521308369143615	0.264070569603405	0.305747754337329	-0.56374819444335	0.0184292445262244	-0.423109072334808	0.0906070729114451	-0.0123713752030371	0.962413943906805	0.0314719873932978	0.904556697977825	-0.276209099070259	0.283205017914108	-0.282865812348	0.271283527861286	-0.0599041941949182	0.819349069409936	-0.459835259806041	0.0632912091769016	-0.286303989328397	0.265248672506688	0.486577066007224	0.0476312123736201	-0.0183747972574255	0.944196980835825	-0.299979665355595	0.24207135837062	0.470192781603324	0.0568306318328651	0.734351260268076	0.000788475883531576	-0.432829238332853	0.0826753936704926	-0.121878448626508	0.64122633095061
Cluster-49494.85521	Cluster-49494.85521	Q6DHC3	http://www.genome.jp/dbget-bin/www_bget?ko:K15119	black	-0.354316732061912	0.162903643836498	-0.3749020549409	0.138146028304508	-0.274131086959146	0.286990561033099	0.0755919489913315	0.773082007022525	-0.259666890173349	0.314181648258503	0.0568607811043107	0.828395415586829	-0.423053446227427	0.0906539833728971	0.268672300161908	0.297079815989246	-0.303904153013148	0.23566403294341	-0.0896186276723672	0.732312449264192	0.0961671489716279	0.713501013567572	-0.120731214932131	0.644392666751367	-0.283672633578524	0.269859855661019	0.577157349931623	0.0152731003655212	0.164444551601856	0.528240387972578	0.0784360501079669	0.764766226230496	0.326538694853494	0.200820530387936	0.595013114799583	0.0117484381646491	-0.514273033908463	0.0346859821854149	-0.128603030105707	0.622785516157723
Cluster-49494.10096	Cluster-49494.10096	NA	NA	black	0.354062319094818	0.16322715666941	0.214980903114638	0.407315194311876	0.178070458309632	0.494116687358996	0.375342689672705	0.137646318745923	-0.335965744098078	0.187360859129601	-0.113309771346604	0.665013514503237	-0.0150461072526894	0.954294975976509	0.00778067282817581	0.976356434285448	-0.196320210309209	0.450135657893499	-0.348192131302952	0.170812452433896	-0.292901940823251	0.253901607571097	0.153538433716212	0.556302903278151	0.100736098353054	0.700467259732039	-0.114301600580455	0.662244093247209	-0.0409078915385947	0.876124135197588	0.106202701651903	0.684976266722603	0.0717481321140504	0.784357868465155	0.506239590889148	0.038124254264412	0.191045387302268	0.4626389213502	-0.0198335060468674	0.939774250898906
Cluster-49494.121039	Cluster-49494.121039	NA	NA	black	-0.353644467383964	0.163759439652585	-0.429810946195576	0.0850822395435022	-0.410404786078719	0.101780988852764	0.0477038257187415	0.855732857247066	-0.361147188742344	0.154379366980043	-0.0297840614362874	0.909655359247385	-0.519647204232722	0.0325217013054969	0.316990687963605	0.215081415914739	-0.37257299997054	0.140808130153447	-0.19732256246848	0.4477792928178	0.06899857841734	0.792448796546676	0.0673790339479658	0.797223965262457	-0.386827846780349	0.125058374919963	0.656952785300336	0.00416782334248159	0.076625454649858	0.770057420344921	-0.0383039030550047	0.883957686572147	0.418975355298016	0.0941409417934564	0.708014337433495	0.00147155255388933	-0.207303631625183	0.424661724988008	-0.184823337805029	0.47760726923405
Cluster-51452.0	Cluster-51452.0	NA	NA	black	0.353198285440282	0.164329102944985	-0.156086690894182	0.549688139171769	-0.00683295673855321	0.979235689139112	0.189761861861712	0.465707344146947	-0.558408259546509	0.0198195334855694	-0.420808480456959	0.0925618276531549	-0.160482426444083	0.53836010258105	0.0252783231178185	0.923281520471076	-0.257273864392328	0.318821612337489	-0.36312061558098	0.151974200702617	-0.224773935622065	0.385749011250739	-0.190749215369835	0.463346058111245	-0.337297317289915	0.185509032001393	0.404539114559528	0.107258059943021	-0.0169250007154016	0.948594217308309	-0.353620786053088	0.163789641287225	0.597839195543642	0.0112553561656636	0.737629734694297	0.000725947723243444	-0.329445887158153	0.196604235004539	0.211951292394713	0.414114767465224
Cluster-49494.93887	Cluster-49494.93887	NA	NA	black	0.352310269720068	0.16546685135617	-0.0411523921542224	0.875389153671513	0.172645294416165	0.507575062741217	0.366612858814082	0.147780786621101	-0.550119375364009	0.0221382965822456	-0.313776787207674	0.220024906841057	-0.0718120068103925	0.784170153321632	-0.0822357915662576	0.75369423027387	-0.424855188976994	0.0891434119443244	-0.297480030888852	0.24620903511947	0.189102461302071	0.467287648826649	-0.366181485707749	0.148294436610739	-0.158132906914345	0.544401863811446	0.316305091560074	0.216129904143435	0.201786831784361	0.437361237261766	-0.239968553264768	0.353558762184817	0.33143372316086	0.193754954087509	0.697008076143476	0.00187388302083462	-0.28429537541046	0.268764144676691	-0.334158641650851	0.189893492374695
Cluster-49494.122807	Cluster-49494.122807	O16796	NA	black	-0.352261936586792	0.165528928886909	-0.681115240170977	0.00261016401224055	-0.496469223518753	0.0426483658082956	-0.169276461093839	0.516018001468899	-0.415384161957541	0.0972903836653078	-0.316398137613339	0.215987415153155	-0.525713473251892	0.0302046844212018	0.28004095125536	0.276304354418361	-0.32958757552744	0.196400240543865	-0.189394513648061	0.466587394324983	-0.0150818788415803	0.954186420845857	-0.362526319004797	0.15269580982849	-0.740897200051987	0.000667775073937966	0.867699674861994	6.40835872517855e-06	0.448036038004673	0.0712952854567697	-0.362656726306736	0.152537266649664	0.777795727059582	0.000237189367444259	0.722119663061569	0.00106248374888113	-0.413781318707574	0.0987201167745089	-0.147748659722502	0.571459739806351
Cluster-49494.94725	Cluster-49494.94725	Q6P1S2	NA	black	-0.352216114865831	0.165587795326926	-0.534671983744058	0.0270175277164415	-0.351739113795637	0.166201428714656	0.211826512111008	0.414396103514771	-0.282255845692242	0.272362893880874	0.203526676997718	0.433335192526845	-0.561825480491983	0.018920748463835	0.596206490562911	0.0115381764672079	-0.112881909098635	0.666209475040376	-0.248382308277903	0.336411122207022	0.262445463175502	0.308844340030303	0.0677123859020617	0.796240527308349	-0.213740257894903	0.41009242041011	0.452436495190215	0.068227977619786	0.406374456298679	0.105522351278736	-0.0798368834037216	0.760679227616493	0.496565888634054	0.0426017049714217	0.801478896465355	0.000109703741092034	-0.469446270686039	0.0572791289153954	-0.299674572339776	0.242574020037701
Cluster-49494.50836	Cluster-49494.50836	P10978	NA	black	-0.351515427694478	0.166489714180034	-0.542219678960283	0.0245394507651592	-0.338018591283282	0.184511030433734	0.227075460857377	0.380773089715416	-0.14893780204241	0.568332419065765	0.417634686537823	0.095308012495876	-0.573703545182452	0.0160419328745458	0.561365677866765	0.0190397923915098	-0.0480291833301153	0.854758678968907	-0.186520859629714	0.47350018912813	0.451555835901784	0.0688339182238005	0.134863619606952	0.60580532826048	-0.0205368013152704	0.937642482798964	0.211395770280141	0.415368053904403	0.25156721808025	0.330047556522217	-0.0723599326093273	0.782560370583806	0.385448663916068	0.126525869130157	0.762971634057293	0.000367382582149916	-0.38508403621493	0.126915841861521	-0.0310577782108235	0.905807566712458
Cluster-49494.69757	Cluster-49494.69757	NA	NA	black	-0.351365667659289	0.166682912132289	-0.394533196680055	0.117077837479999	-0.284699419337772	0.268054697168436	0.0268676510829919	0.918472617143812	0.128333981691842	0.623519361666983	0.371913984995125	0.141567745586706	-0.368141665321303	0.145970191925025	0.216835657205717	0.403182068057066	0.00111319611440207	0.99661683406862	0.0821064769702524	0.75407030582527	0.581090543426734	0.0144331940512224	0.0738369767192506	0.77822504813489	0.0252854841752611	0.923259847171776	0.017077387805301	0.94813195881608	0.0760437771005242	0.771759335293856	-0.0297723664443508	0.9096906977711	0.0748170842260502	0.775351702715569	0.647659534904304	0.00493791420602591	-0.202743202224708	0.435145790491323	-0.0818679785467707	0.754764049215974
Cluster-49494.140928	Cluster-49494.140928	NA	NA	black	-0.351193014742692	0.166905830232559	-0.345008055471852	0.175024106088223	-0.282350883625367	0.272194546732646	-0.162746808142457	0.53256596202937	-0.0627912839185629	0.810787232116571	-0.0451721485445735	0.863319776885609	-0.414986695876398	0.0976435325829834	0.0745485384088494	0.776138716284699	0.0264956630131946	0.91959792508486	-0.239154065754994	0.355244525390242	-0.209433950178062	0.419810041931711	-0.107582831950484	0.681083736503861	-0.339163075647476	0.182934762067081	0.407562737545426	0.10440927194619	0.00305055717261969	0.990729072275276	0.0899449769234404	0.731371452117674	0.285182883929973	0.267207313469727	0.568220884916387	0.0173245226443519	-0.00105960904604589	0.996779692200551	-0.145661022813333	0.576967664391576
Cluster-49494.154696	Cluster-49494.154696	NA	NA	black	-0.350498527666309	0.167804532422232	-0.339777720245999	0.18209192809263	-0.270236590728968	0.294167162144801	-0.11803366229192	0.651860578097345	0.255630002453327	0.322032129526267	0.251129874794597	0.330917221559195	-0.0795362740326224	0.761555769671423	0.202404288863295	0.435930223885523	0.324889122138847	0.203238971731737	0.38109807356002	0.131233585730297	0.148791316495343	0.568717264511721	-0.0992133563013596	0.704802586230361	-0.0290294487490637	0.911935882797592	0.0313604354034451	0.904893552646463	-0.0933579219830825	0.721552458546155	0.0509007907439406	0.846169326409223	0.0434784996639685	0.868401649435558	0.672106005055816	0.00312274114825232	-0.309529521925874	0.226668976956215	-0.0717566270567593	0.784332902854464
Cluster-49494.112820	Cluster-49494.112820	NA	NA	black	-0.350441445258681	0.167878544416913	-0.332590098158351	0.192110010607898	-0.254043421323206	0.325148623205518	-0.431979175381886	0.0833481923086598	0.3852723215814	0.126714364477544	-0.0279875740763625	0.915085608946689	-0.00195179153436256	0.994068252874847	-0.136664500837982	0.600955569588108	0.26891909626021	0.296619147083022	0.333560380952286	0.190736898558736	-0.201459219268418	0.438121491493198	-0.098205366635433	0.707677127847132	-0.272761167906093	0.289502807415016	0.01637275322447	0.950269560884285	-0.0822103705965304	0.753768155966046	-0.107288930323556	0.681912025423486	-0.00274360288668943	0.991661902844423	0.578818209803927	0.0149138671506243	-0.00120690074882939	0.9963320536967	0.107192704617537	0.682183288431228
Cluster-49494.91452	Cluster-49494.91452	Q9W1X4	NA	black	-0.349973146343853	0.168486560817125	-0.629278835584982	0.00679909578365034	-0.446362634559442	0.0724878579847801	-0.085069582154517	0.745466212320039	-0.297139856346179	0.246775540059326	-0.17008001246429	0.513998241674592	-0.525218681560297	0.0303887740216479	0.273708033170586	0.287764973254307	-0.204753029018117	0.430508967654362	-0.175350068358711	0.500843779303007	0.161440889811307	0.535904115413109	-0.18202842031837	0.484407270334339	-0.565529199389527	0.0179829333656202	0.736960465053201	0.000738366482159518	0.373477694264908	0.139769907960514	-0.364470628368325	0.150343629962705	0.620783045385073	0.00783113481329938	0.786326985543655	0.0001816431128062	-0.548839881081967	0.0225142596504318	-0.159505825631586	0.540867755553607
Cluster-49494.77042	Cluster-49494.77042	Q5F361	http://www.genome.jp/dbget-bin/www_bget?ko:K17544	black	0.349807619773814	0.168701825911042	0.171448232761064	0.510567664551612	0.140963971664124	0.589441269193074	0.17715399141854	0.496378114581392	-0.370145845309029	0.143619710762505	-0.389429134321703	0.122322934413879	0.202976456190248	0.434606335804209	-0.140408075219456	0.590924858159295	-0.371927440693565	0.141552207709767	0.0446234591591907	0.864965599641508	-0.251475418612075	0.330229991417953	0.0128715764374493	0.960895328670752	-0.18398325331912	0.479646252180104	0.201385421213417	0.438292840389559	-0.185415415460594	0.476172784313992	0.00427014820573771	0.987022872429261	0.152531083890951	0.558927332318229	0.648429437969547	0.00487004713916807	-0.135860191612382	0.603119626864422	-0.181412187336573	0.485912853453415
Cluster-49494.92670	Cluster-49494.92670	NA	NA	black	-0.349341265143535	0.169309307314191	-0.653627520655507	0.00443130052659004	-0.536872211980509	0.0262760415075527	-0.298909509696165	0.243837402017631	-0.280419759368228	0.275627799959832	-0.336737500657898	0.186286089808356	-0.47864732066584	0.0519319362860912	0.0274916749423231	0.91658520070314	-0.381686085848192	0.130590305634661	-0.0482639269884777	0.854055938002553	0.0118424148786576	0.964020004814291	-0.264685422252735	0.304580999851379	-0.752335701088708	0.00049365098020415	0.701494728576423	0.00170019831856832	0.441059945995532	0.0763634385320912	-0.384577721857444	0.127458737461678	0.685203876006898	0.00240139157601069	0.742103699651814	0.000647297362874081	-0.275044846994563	0.285322201596547	-0.0469288365122487	0.858054103277912
Cluster-49494.95752	Cluster-49494.95752	Q9QX47	NA	black	-0.348906662375525	0.169876748949882	-0.438601032553203	0.0782110018322283	-0.36174139715668	0.153652453077609	0.120129588506942	0.646055457988468	-0.0467142177164457	0.858697124318845	0.299541538917954	0.242793407364328	-0.394344595793944	0.117268787634513	0.390740966624415	0.120959448040825	-0.0397079834185662	0.879732498351895	0.100829405133568	0.70020189293899	0.613938873405896	0.00875063543646674	0.0826025273309059	0.752627966219569	-0.0521914887905503	0.842313951854552	0.27423232912782	0.286805421352251	0.11308213923781	0.665649696897751	-0.0991222495297111	0.705062246067129	0.221660496377676	0.392536557630303	0.693212057213021	0.00203195630093054	-0.466202342216498	0.0592586943627254	-0.225783122026781	0.383562776604886
Cluster-49494.122474	Cluster-49494.122474	NA	NA	black	0.344886802509806	0.175185848778147	0.0693706556508935	0.791352718452083	0.161811246993472	0.534956460362434	0.304997135493753	0.233898899879992	-0.364606221735659	0.150180520501732	-0.268149449138412	0.298057182655481	-0.00340551309390239	0.989650379516604	0.0165119615578895	0.949847228162234	-0.281681527669167	0.273381580106634	-0.254788875259487	0.323682159216094	-0.0184298138444002	0.944030144631761	-0.130315224315337	0.618123291520127	-0.0845048978027289	0.74710375109062	0.167554973971177	0.5203574034422	-0.0773926622506242	0.767814185635679	-0.191716424114486	0.461038758642889	0.154025181545979	0.555036721511638	0.765772038814235	0.000339045815260921	-0.183479290943508	0.480871465407797	-0.194908578697001	0.453464813916312
Cluster-61131.0	Cluster-61131.0	NA	NA	black	-0.344564763302725	0.175615910533789	-0.592766756518959	0.0121524596779973	-0.382985124607648	0.129176939427168	0.101014781196204	0.699674776131913	-0.31837914426808	0.212968108521435	0.0461467753810163	0.860397646343872	-0.578515734134717	0.0149787899974384	0.576840354075918	0.0153424318545219	-0.139266046516511	0.593977545388352	-0.299237089374213	0.24329594943388	0.252882949981957	0.32743920286775	0.062768942134926	0.810853411477551	-0.374003344278823	0.139169103478043	0.651659394892382	0.00459348983930042	0.263940675583033	0.305994582497868	-0.256174596996618	0.320966432219055	0.582138248007392	0.0142157256535963	0.795977160763107	0.000132375289184578	-0.530271565173958	0.0285488625617358	-0.226245062183273	0.382564332332737
Cluster-49494.78469	Cluster-49494.78469	Q8BRU6	http://www.genome.jp/dbget-bin/www_bget?ko:K08155	black	-0.344251172568524	0.176035366963452	-0.667996334324139	0.00338231660758925	-0.48976877732911	0.0459779859543481	-0.162835714097992	0.53233904637157	-0.402907328542732	0.108818179282259	-0.23576394023791	0.362309794257781	-0.588256274905363	0.0129969058026687	0.174531004538702	0.502877670957034	-0.451978615714278	0.06854253133403	-0.194845194469763	0.453614588954458	0.0769008510390458	0.769251990805643	-0.247698243352676	0.337787066172707	-0.688545144754782	0.00224109809601001	0.790679024420234	0.000157803077823211	0.341107217575794	0.180277682537214	-0.297719720110899	0.245810362666843	0.750445340080239	0.000519484141358482	0.75059882974778	0.000517345538478595	-0.402210065560643	0.109489693827439	0.0653487359297603	0.803219826987773
Cluster-49494.62382	Cluster-49494.62382	NA	NA	black	-0.343856454851347	0.176564288281124	-0.428355431635171	0.0862608423315713	-0.38825407374098	0.123553360863663	0.0241260227342286	0.926769670198915	-0.185082095159121	0.47698009192329	0.00488197869009028	0.985163678496546	-0.377358880576632	0.135375736754785	0.410303297320101	0.101874024054711	-0.00288994348435631	0.991217174095509	-0.0613793246252993	0.814972009123458	-0.0285500210688257	0.913385105387513	0.116496251844065	0.656130841615772	-0.322585999161597	0.206647224876654	0.516526601537692	0.0337654299223603	0.17174675504944	0.509820599399812	-0.0726732467126724	0.781640241405499	0.402633322795902	0.109081717826852	0.771408791224122	0.000287509978170538	-0.372569020486397	0.14081270867941	-0.361969817248845	0.153373640584192
Cluster-49494.73352	Cluster-49494.73352	O35594	NA	black	0.343481016918127	0.177068357792872	0.098215139149474	0.707649241013656	0.194763115091361	0.45380857722097	0.209412516671986	0.419858709685856	-0.332556828578873	0.192157207694766	-0.331872870479873	0.193129180254676	-0.0204192749753499	0.937998691032496	-0.294452911530077	0.251278926607575	0.0158505113219375	0.951854058366934	-0.377885845415716	0.134786579069258	-0.34433750919451	0.175919817130674	-0.303418200810124	0.236451533855821	-0.102086311581371	0.696630426369646	0.0585113113771614	0.82348671843268	0.135801356498589	0.603278050567533	0.00521754126119653	0.984144021075195	0.221376879611463	0.393158068418577	0.576678592100131	0.0153779068040784	-0.0168946604682855	0.948686254761033	-0.131213485231863	0.615682853559074
Cluster-49494.101146	Cluster-49494.101146	NA	NA	black	-0.34183347280214	0.179291723654566	-0.589197486182566	0.0128169737041413	-0.343203418627775	0.177441682742535	0.086675978824638	0.740813444972837	-0.164032689732965	0.529288269759769	0.14315363332166	0.583612486962626	-0.332617553066895	0.192071068112227	0.635916990133361	0.00607124016457585	0.0191406230623682	0.941874836449659	-0.0531487154228178	0.839456852742498	0.0880173823911705	0.73693469300419	0.237711123666751	0.358242142800055	-0.257391484582397	0.318592618375287	0.367298856547341	0.146966456110816	0.294464938254578	0.251258655900665	-0.283024669259247	0.27100285412616	0.456969904245828	0.0651706864473733	0.825715366844474	4.45397386508169e-05	-0.307105430388142	0.230517833124128	-0.200998806968573	0.439191069071994
Cluster-49557.0	Cluster-49557.0	NA	NA	black	-0.339982529170306	0.181811656833095	-0.510521024570565	0.0362610121479723	-0.362920243865011	0.152217236560821	0.0991106168206269	0.705095402212111	-0.0642887618791209	0.80635428450621	0.325154560434035	0.202848536240503	-0.401668156526006	0.110013612487515	0.330068398331951	0.195709015801035	0.0427299343239667	0.87064931964821	0.104731677726382	0.689133418922499	0.449730015114145	0.0701027726644047	0.0641698863071579	0.806705987159341	-0.0722584727495135	0.782858392614116	0.172066183253341	0.50902178431172	0.227533445880468	0.379787153739569	-0.0269524338694436	0.918216159579998	0.350327837916849	0.168025910898374	0.780700145197151	0.000216874646239762	-0.446093075848719	0.0726813206100055	-0.0390983619632285	0.881566613719249
Cluster-63071.0	Cluster-63071.0	NA	NA	black	-0.33967800241001	0.18222849100687	-0.341248820378934	0.18008516117071	-0.352337166662472	0.165432312577539	-0.380816819733192	0.131542051119665	0.32285613960698	0.206245549380122	0.0926586940566399	0.723560836574437	-0.312076405625659	0.222669644592745	-0.00271029601114666	0.991763122693419	0.0731546994440285	0.780226862922508	0.13142298919935	0.615114209213174	0.280080549184222	0.276233584765577	-0.138738523664931	0.595389812581413	-0.249884792533169	0.333400350811161	0.00121190044197908	0.996316859001071	-0.160768458443056	0.537626638820859	0.0237759148278187	0.927829740937232	0.106033437095359	0.685454180443355	0.642998607300295	0.00536527481555156	0.0493931283200072	0.850676959934601	0.0724722625798076	0.782230452703054
Cluster-49494.48591	Cluster-49494.48591	Q0IG18	NA	black	0.339104194571021	0.183015638634645	-0.017523826471827	0.946777800369923	0.396905088017804	0.114695030439385	0.286189641760113	0.26544803806385	-0.32550457267267	0.202334448562287	-0.146342917383564	0.575166122168823	0.197168651012781	0.448140704640926	-0.103772909175726	0.691847466565653	-0.103605693181374	0.692321180083522	-0.115135555784743	0.659918690413149	-0.240015399873395	0.35346194069104	-0.175333091166953	0.500885897223909	-0.0239716131399543	0.927237183495242	0.00727249844806089	0.977900285938956	0.165756236116631	0.524909451723107	-0.0126101443350343	0.961689023229582	0.265375346621375	0.303274944836197	0.496448680381955	0.0426582870838993	-0.467190498747779	0.0586503844631075	0.297970227021844	0.245394130747418
Cluster-49494.99348	Cluster-49494.99348	Q9V5M6	NA	black	-0.33870135642984	0.183569596619644	-0.655830737893182	0.00425526953323637	-0.441705466691887	0.0758837359022041	0.116967251856659	0.654821529165508	-0.289273530494293	0.260103622901226	0.150209763132397	0.564995435946958	-0.604956113101259	0.0100861364513234	0.510305246773194	0.0363532215919004	0.0297806207191222	0.909665755977144	-0.224717890826969	0.38587062242437	0.1893711671619	0.466643353049508	-0.106034139477409	0.685452197054214	-0.300043376318163	0.241966473087201	0.446282319942493	0.0725454603830444	0.471021001094248	0.0563361100873094	-0.173150760201404	0.506313903179086	0.672180103562166	0.00311821438197153	0.849403426028842	1.60135159384509e-05	-0.557037074312731	0.0201894066286743	-0.0137610449199131	0.958195211902062
Cluster-49494.112616	Cluster-49494.112616	P61460	NA	black	-0.338404208241739	0.183978928337015	-0.184398459707391	0.478637966609838	-0.262167468048475	0.309375903413694	-0.272449450931215	0.290076300660299	0.426358442315488	0.0878970486307081	0.236485306682324	0.360799854332069	-0.194851627057959	0.453599387800645	0.0489852894713394	0.851897080644631	0.183951797738892	0.479722681060091	0.239815973285012	0.353874215070215	0.254967330109867	0.323331674748348	0.10321899509109	0.693417086920841	-0.0565227053935374	0.829401604205143	-0.169715701442938	0.51491349579896	-0.164957052221648	0.52693777923426	0.231474626054389	0.371360993788096	-0.0852794983473723	0.744857734621014	0.599229205608227	0.0110189370817976	-0.0229602787160629	0.930299798925711	-0.0815404217651171	0.755717134130686
Cluster-49494.151498	Cluster-49494.151498	NA	NA	black	0.337839933220601	0.184757901080211	0.033651056423637	0.897979694428951	0.00578860697819147	0.982408806027323	0.145256523319763	0.578037462616817	-0.289831455506105	0.259143912404175	-0.342034111059309	0.179019972779691	-0.0770233578934063	0.768893776550343	-0.124043834409406	0.635265863774406	-0.0703017274916114	0.788611557844063	-0.267750024107031	0.298805123342276	-0.227499427440927	0.379860339204158	-0.184443420119283	0.478528847202688	-0.164859094707298	0.527186641556536	0.0817421822900113	0.755130036386499	0.0555801446641992	0.832208194608091	-0.237041305382168	0.359638474050105	0.26833515290119	0.297709826129215	0.696117103505092	0.00191004682502462	-0.0784967202513747	0.76458909568122	-0.147354944533064	0.572496783013186
Cluster-49494.102390	Cluster-49494.102390	Q5SDR3	http://www.genome.jp/dbget-bin/www_bget?ko:K11459	black	-0.33715222075625	0.185710227961446	-0.598486390094746	0.0111447826858971	-0.468875672131277	0.0576237113555257	0.000597925011892236	0.998182814898514	-0.313894591864237	0.219842426991795	0.0177056990995386	0.946226175183074	-0.637999445958603	0.00585630766653303	0.522863946794843	0.0312767054921536	-0.186970506046688	0.472415213114638	-0.322397724462592	0.20692747360906	0.0680210049424672	0.795330313508133	0.144356447613173	0.580420927693642	-0.458862196841291	0.0639249188088488	0.50041779794835	0.0407735980915637	0.414718970738099	0.0978819227843771	-0.124573365701388	0.633811468786887	0.709084456523525	0.00143656274354623	0.763334880408228	0.000363599212888966	-0.309304237386056	0.227024931454155	-0.0300900776535823	0.908730733262564
Cluster-49494.129161	Cluster-49494.129161	NA	NA	black	-0.33711477143525	0.185762179953434	-0.631932099796123	0.00650020926942155	-0.388735813249033	0.123047881515013	0.0884363473486619	0.735724454484704	-0.248496367797063	0.336182014883904	0.0923714480642399	0.724386382655444	-0.523983244213292	0.0308521881297487	0.471698437259998	0.0559340085790773	-0.124855268603447	0.633037718847488	-0.213041082634139	0.411661977503558	0.182704785472542	0.482757384148604	0.0769061030380651	0.769236632873927	-0.329346538085305	0.196747354717378	0.449524572163396	0.0702466128212167	0.396068002718525	0.115532033092374	-0.305237572123923	0.23351173129227	0.544624920930474	0.023787974856429	0.90411686610948	6.39227742869769e-07	-0.374919775000364	0.138125908440209	-0.140208308303878	0.591458376129811
Cluster-49494.100868	Cluster-49494.100868	NA	NA	black	-0.33689164347463	0.186071916164769	-0.423939411689636	0.0899089094122562	-0.403189920238868	0.108546855337784	-0.147508312728726	0.572092717013248	0.0328180677732041	0.900493154393185	0.110104724064945	0.673990648936735	-0.405522013157311	0.106326019847577	0.129822385755549	0.619463866341527	0.245427672275492	0.342377304336506	-0.00600852148652527	0.981740603007484	-0.195545355513209	0.451961517367409	-0.197765707128553	0.446739538527177	-0.232887492781138	0.36836583004988	0.175790221311666	0.499752411711168	0.107784699580727	0.68051502205472	0.0837962271009949	0.749160286009156	0.361892693846973	0.153467739851159	0.692028281696578	0.0020834263567879	-0.329199068449044	0.196959921611288	0.343243660433514	0.177387531501107
Cluster-49494.21277	Cluster-49494.21277	NA	NA	black	-0.336708619869789	0.186326236339365	-0.426061660973157	0.0881421107599534	-0.329194214964842	0.196966920118529	-0.344911561101412	0.175152814495353	0.00512082282400641	0.984437912301337	-0.178009048126977	0.494268065480332	-0.336894750766716	0.186067600416144	0.283215655209562	0.270665649734364	-0.18261497354882	0.482976308570216	-0.0874235637816126	0.738651021905452	-0.0189446375176776	0.942469064267284	-0.0675962378681009	0.796583148487618	-0.545746612407809	0.0234436855029416	0.532795965853596	0.027662421863829	-0.156547812720728	0.548494883367994	-0.173953804549499	0.504313313215561	0.363222110770624	0.151851195637606	0.59210414407688	0.0122737124593787	-0.130406969354898	0.617873860521607	-0.0723278822666119	0.782654510226376
Cluster-51936.0	Cluster-51936.0	NA	NA	black	-0.33656228552144	0.186529740401	-0.434003908275131	0.0817521738287233	-0.274663268547971	0.286018178634162	0.112097314298977	0.668404549435107	0.0396242930944	0.879984256162691	0.363158203652565	0.151928638674603	-0.320703224999481	0.209460868309002	0.286903641067849	0.26420468959017	0.151766935002317	0.560921739605561	0.0807566391178236	0.757999039814739	0.532222421061969	0.0278619322669932	0.0603824251694925	0.817929486294184	0.0440008640120849	0.866833742107729	0.0791187067891087	0.762773802127549	0.142234975647779	0.586054982900438	-0.0469767083764184	0.857910685509477	0.15358808036769	0.556173699195385	0.698483368008141	0.00181523770858024	-0.202889289505024	0.434807888776348	-0.299996498323701	0.242043644019425
Cluster-49494.97949	Cluster-49494.97949	NA	NA	black	-0.336290800730001	0.186907677858069	-0.511723016929562	0.0357506177674219	-0.320513306463793	0.209746057389919	-0.000693866974534838	0.997891233240165	-0.0617366794396932	0.813912426184879	0.203240708951251	0.433995607368662	-0.358201347604189	0.158017650245271	0.499444569595388	0.0412297668371836	-0.113392108124877	0.664783454246966	0.0392820927550473	0.881013778441192	0.357032403868782	0.159477339459282	0.180448349118366	0.488272245641577	-0.235076807016818	0.363751369482949	0.247441685665552	0.33830394593745	0.123914881844904	0.635620232308279	-0.058713199316212	0.822886722062551	0.383737245028441	0.128363505670432	0.844112619533586	2.04141963040762e-05	-0.276969214507018	0.281827911828686	-0.119142440878346	0.648787195855215
Cluster-49494.80922	Cluster-49494.80922	NA	NA	black	-0.336189445879984	0.187048904976946	-0.302002923892593	0.238754517749452	-0.382125511806132	0.130111009703125	-0.168652177802136	0.517589704350617	0.00219583199409512	0.993326596962791	0.0543504614129021	0.835872606149621	-0.275059831162475	0.285294892285868	0.226584827279266	0.381830870841804	-0.195364522673965	0.452388168962833	0.193767005360901	0.456166143058012	0.0334184722894283	0.898681402506839	0.399379313882353	0.112246034857776	-0.337343740125646	0.185444690952897	0.189904976943481	0.465364709440157	0.167665523164961	0.520078233659438	0.212103117538095	0.413772591243871	0.307945950955825	0.229178614490852	0.621991850189174	0.00767709106774261	-0.239763243828367	0.353983268100513	-0.0315773947163859	0.904238412561213
Cluster-49494.121122	Cluster-49494.121122	Q8MP06	http://www.genome.jp/dbget-bin/www_bget?ko:K00485	black	-0.335109747195711	0.188557729695294	-0.286290578709733	0.265272049204355	-0.292575060436271	0.254456528623881	-0.219355636892594	0.397602806007365	0.367988825994006	0.146150515179444	0.160443915363294	0.538458889794505	-0.144981102985332	0.57876635730011	0.164096046820402	0.529127011524613	0.337785131596566	0.184833670092157	0.12240561749454	0.639773312806503	-0.0578765167506397	0.825373883206299	0.251314824142766	0.330549284555758	-0.0724904259772555	0.782177109330577	-0.0900751876284953	0.73099610283395	-0.0847151266769034	0.746493984501719	-0.140315121141742	0.59117308616376	-0.0593054776769864	0.821127049994494	0.60581916120027	0.00995118791576236	0.134836578583534	0.605878268974791	-0.130929902009483	0.61645289626885
Cluster-49494.39574	Cluster-49494.39574	NA	NA	black	-0.334357105350239	0.189614249786262	-0.393317164667962	0.118312861170739	-0.319075736262205	0.211912932526517	-0.254117873250873	0.3250019869218	0.230334746575566	0.373787276657136	0.0811551233941313	0.756838654895424	-0.0188210508714321	0.942843793525743	0.133184502564734	0.610341252874726	0.323709281656861	0.204980336500022	0.351159687368978	0.166948883435543	-0.162884266093413	0.532215145091676	-0.0153915529509887	0.953246692729371	-0.192722458937419	0.458644957731248	0.0140392863432887	0.957350654698932	0.0013626571681688	0.995858690954218	-0.0780492424229099	0.765895796096088	0.132826349594309	0.61131050266503	0.658985241395361	0.00401313458880239	0.0333106448947056	0.899006742678654	-0.0239025907668192	0.927446173116318
Cluster-49494.165562	Cluster-49494.165562	NA	NA	black	0.33431111126607	0.189678940293731	-0.127205278592088	0.626601610151386	0.251131822278512	0.330913346011922	0.1789365997769	0.491983989516347	-0.355033237350964	0.161994859695507	-0.231374713762855	0.371573310699417	0.0642532033062313	0.806459483643052	0.0804500871212959	0.75889205095759	-0.261363578080393	0.31091609140078	-0.207433482467161	0.424365159863459	-0.0338701638413378	0.897318711079145	0.0403243846502089	0.877878572964434	-0.208559567410413	0.421797858824525	0.0781453184678306	0.765615189612994	0.0688213578405818	0.792970988468952	-0.185802941703047	0.475235033114227	0.419110460391016	0.0940239024665935	0.721722516969303	0.00107255033844995	-0.206412770180478	0.426699277891371	0.0768270281293695	0.769467872847748
Cluster-50313.1	Cluster-50313.1	NA	NA	black	-0.334242251808303	0.18977581808037	-0.358280874270675	0.157918673645368	-0.309562175565809	0.226617413089277	0.0725368326106245	0.782040823670688	-0.111051409714947	0.671334646805019	0.225565486933363	0.384033671082655	-0.396209658475452	0.11539009004249	0.424952441729269	0.0890623953617436	-0.188791491661197	0.468033834721054	-0.0275161864928764	0.916511071843287	0.299479665442944	0.242895486350774	0.348160189393067	0.170854362023305	-0.152758955937197	0.558333190535421	0.289040922295008	0.260504391940467	-0.0311586023079821	0.90550306901653	0.114976730188428	0.660361334044737	0.263674634063634	0.3065004910401	0.744891541721054	0.000601965311960493	-0.184551047816822	0.478267683082488	-0.234703272902798	0.364536373670982
Cluster-49494.16540	Cluster-49494.16540	NA	NA	black	-0.33390958998781	0.190244296912459	-0.469801300864823	0.0570655027185775	-0.313021489069891	0.22119717829434	0.106017242053533	0.685499912603497	-0.244279485357687	0.344712034227495	0.168081803876088	0.51902762154918	-0.483255592193288	0.0493987154218787	0.475432198370865	0.0537560542012959	-0.231688740417996	0.370906220838122	-0.105079461823855	0.688149807435826	0.455945086341946	0.0658527953201371	-0.00533634126563605	0.983783034851402	-0.253664325676684	0.325895866225495	0.438759306759032	0.0780911076483653	0.207974899950285	0.423129791200851	0.073638679961131	0.778806719346097	0.448011386318911	0.0713127486646942	0.76002520683918	0.000399301290321492	-0.373993889454529	0.139179894350753	-0.313192525636892	0.220931368128034
Cluster-49494.38001	Cluster-49494.38001	NA	NA	black	-0.333853663607319	0.19032313136711	-0.246317741244914	0.340573682286294	-0.396127689971896	0.115472209813933	-0.112722359501218	0.666655642959197	-0.0616929633140858	0.814042031327222	0.00126035544212342	0.996169598230633	-0.373945012669855	0.139235687044709	0.0950758133040105	0.716625516437639	-0.243511267202353	0.346279199006575	-0.0291178201132628	0.911668780767206	-0.206222912773514	0.427134173198327	0.0820126046509205	0.754343340113764	-0.286121456938289	0.265566962619275	0.250057147630577	0.333055973989783	0.0591054599829318	0.821721217204748	0.129846290899978	0.619398815521309	0.160165705154848	0.539172786303873	0.63832871077758	0.00582289220964855	0.0743826032659969	0.776625116981363	-0.0362075862263249	0.89027144243364
Cluster-49494.57854	Cluster-49494.57854	NA	NA	black	-0.333306039204126	0.191096207106027	-0.26366866925462	0.306511839496437	-0.231058243442783	0.37224626552892	0.0539993725297208	0.836919427615644	0.0337274561076917	0.89774921158015	0.313670790663778	0.22018917903125	-0.376628101416968	0.136195707053604	0.162547028380145	0.53307602207937	0.119277834357168	0.648412269341153	-0.0224029889240955	0.931987832802691	0.259064384944597	0.315346111044939	0.0214650200967761	0.934829561087142	0.025382552003501	0.922966071565837	0.163715838605206	0.530095063999869	-0.211270071939631	0.41565191399693	0.26486752174866	0.304235953722051	0.0779161729525781	0.766284493643754	0.668151639159896	0.00337219834984097	-0.232297453012181	0.369615024982559	-0.0796301567031937	0.761281989201378
Cluster-49494.145437	Cluster-49494.145437	NA	NA	black	-0.33278334576792	0.19183601546852	-0.262439259615942	0.308856196151931	-0.413992242667929	0.0985311203032236	-0.250005913433065	0.333158321797226	-0.0625804875847139	0.811411687302106	-0.190949724498746	0.462867265800822	-0.193620995537821	0.456512232794662	-0.0298829432919622	0.909356576325791	-0.14866460563151	0.5690502480612	0.169351124376859	0.515830176929599	-0.258312079539972	0.316803652329494	-0.317586246086729	0.214173292663391	-0.398402569668313	0.113208367610476	0.44493405074497	0.0735174653166347	-0.0255662994135302	0.922409986173363	-0.0149805985974956	0.954493775393937	0.154196221538255	0.554592093379355	0.459830474468837	0.0632943142278614	0.060531450639009	0.817487227470151	-0.168356815242612	0.518334085070039
Cluster-49494.128012	Cluster-49494.128012	NA	NA	black	-0.332757936242892	0.191872027531578	-0.572698713062681	0.0162712289731969	-0.456569004246564	0.0654368977475086	-0.114851417287683	0.660710653662258	-0.0750339580509035	0.774716272457143	0.0924013328229653	0.724300480342282	-0.355917780441465	0.160877677386468	0.315319793206514	0.21764249036768	-0.0551137226738918	0.83359773474037	0.126053159201035	0.629753839844961	0.0270496752139366	0.917922025789277	0.181988878906625	0.484503810009366	-0.339281254202349	0.182772508565202	0.275072621819972	0.285271581997543	0.158963239931101	0.542263227845417	-0.177494052342157	0.495538420996169	0.499012929929776	0.0414333170997062	0.838495739278985	2.61671460304888e-05	-0.327730607965629	0.199084817097726	0.203568242137905	0.433239245321861
Cluster-49494.75624	Cluster-49494.75624	O16099	http://www.genome.jp/dbget-bin/www_bget?ko:K01187	black	0.332645519306565	0.192031405679993	0.0728716700380678	0.781057660700228	0.0787205064565877	0.763935832332427	0.428003762129519	0.0865473680517753	-0.422365892817293	0.0912352536202134	-0.166452812393176	0.52314446875677	-0.0775691531272147	0.767298390563694	-0.0209887098930435	0.936272906846278	-0.321759588072611	0.207879182733585	-0.286093237255634	0.265616191590961	-0.194274623235099	0.454963956525495	-0.0865313474334083	0.741232010193817	0.0333487519757931	0.898891763067241	0.044326638689209	0.865856147518473	0.195131503895536	0.4529382469538	-0.208795634159331	0.421260699450408	0.141771058746376	0.587290041363142	0.663820324187977	0.00366378550603011	-0.096219368848158	0.713351615082305	-0.115701272082404	0.658342918021349
Cluster-49494.46931	Cluster-49494.46931	NA	NA	black	-0.332425703318891	0.192343299715098	-0.329658606312158	0.196298026924594	-0.23039827531778	0.373651822287282	-0.0108557837699277	0.967016018125465	0.211868728299787	0.414300909390663	0.34104048761376	0.180368455183919	-0.169969854669895	0.514274909763108	0.31938313982582	0.21144836500281	0.205295238155826	0.429262466858892	0.169881850055445	0.514495988612409	-0.0691701535199206	0.791943318835223	0.132237925357782	0.612904247561698	0.052803542407849	0.840486897342029	-0.0376481715880093	0.885931947821023	-0.0611019806906434	0.815794563142623	-0.0322790027089952	0.902120207399734	0.014091771388617	0.957191349547042	0.597985709722644	0.0112302482357149	-0.264919113409928	0.304138238990493	0.232996751471192	0.368134773049254
Cluster-49494.28557	Cluster-49494.28557	Q87040	NA	black	0.332077209565329	0.192838455991499	-0.112766679674538	0.666531694469986	0.332207476761861	0.192653268189658	0.290291524746579	0.258354182779297	-0.317523560468304	0.214268760603882	-0.108795815177918	0.677668896479198	0.135649739110826	0.603686383820361	0.0886774484972633	0.735028266412738	0.0524465664414271	0.841552421053288	-0.207978775446696	0.423120955168365	-0.228410349123179	0.377903312170962	-0.23211362193401	0.370004701800906	-0.000418239184516098	0.998728906969073	0.0559537367857144	0.831095546960421	-0.104675071147239	0.689293559642276	-0.192186994256724	0.45991828674665	0.295156563844345	0.250094659309977	0.656222826887754	0.00422454496398284	-0.343126428296473	0.17754531522096	0.334541173420733	0.189355504446982
Cluster-49494.110179	Cluster-49494.110179	B2GUN4	http://www.genome.jp/dbget-bin/www_bget?ko:K17573	black	-0.330221516770364	0.195489230320644	-0.333662949262154	0.19059212641683	-0.367983355151212	0.146156972629937	-0.31706530826162	0.214967496914782	0.33189123114434	0.19310304576265	0.12959249279795	0.620089588636213	-0.175938646392318	0.499384644084505	0.158098844846615	0.544489675427226	0.305983675567362	0.232312892806907	0.292639924102856	0.254346354250884	0.0111250827331546	0.96619821936465	0.0121340305191182	0.96313456744939	-0.182828642403003	0.482455551294373	0.0259223905066598	0.921332424099218	-0.182740787816571	0.482669638848191	-0.0331745061385075	0.899417526487954	0.120964735016323	0.643747686361082	0.609160766693014	0.00944218026079973	-0.305617149969482	0.232901336064296	0.235447380745341	0.362973523421341
Cluster-49494.118410	Cluster-49494.118410	Q9H8V3	NA	black	0.329639362032834	0.196325716082095	0.00128630631386292	0.996090730352417	0.223376787771952	0.38878692186118	0.239659957963198	0.354196935056512	-0.31936020142149	0.211483008173398	-0.261827316650484	0.310027053853222	0.0635045014365617	0.808675225110528	-0.037740776723426	0.885653095671601	-0.234597221165572	0.364759420411006	-0.210043690970785	0.418426785443316	-0.140198008508295	0.591485889192757	-0.1416859245538	0.58751680623469	-0.123378192590813	0.637095885450363	0.0959074388206817	0.714244177609473	-0.0496120032801512	0.85002228939186	-0.141915280572241	0.586905972534509	0.211421868313771	0.415309130507722	0.83621795787096	2.88627528870592e-05	-0.138204858924528	0.596819917381381	-0.0578101072998697	0.8255713626025
Cluster-49494.121123	Cluster-49494.121123	Q9FWW3	NA	black	0.32917604147046	0.196993126933125	-0.0558191950060129	0.831496210063474	-0.039771486888333	0.879541474043409	0.347246384387238	0.17205624735674	-0.476835753532297	0.0529539465460002	-0.185766104105711	0.475324135109793	-0.157153562875532	0.546929113440233	0.339319377882013	0.182720186960843	-0.16283905211174	0.532330527576282	-0.305848808909773	0.232529306238159	-0.108694564667345	0.677953715266845	-0.217632007688574	0.401414417728892	-0.0677829881934486	0.796032277176111	0.300869508684834	0.240609031490333	-0.0804680296551629	0.75883977493188	-0.360107243074783	0.155657188120162	0.404582021229332	0.107217252911397	0.503937396216012	0.0391557840502569	-0.388761274925583	0.123021205393872	0.068776620548798	0.793102822960355
Cluster-49494.94673	Cluster-49494.94673	Q9ULH0	http://www.genome.jp/dbget-bin/www_bget?ko:K12460	black	-0.328137464727988	0.198494590248943	-0.434837342392922	0.0811016998585312	-0.264203429760309	0.305495412212414	-0.102382462294452	0.695789795094736	-0.00665408781647937	0.979779138760036	-0.0316824465318258	0.903921214342997	-0.209835002886615	0.418899943944952	0.384245031864561	0.127816343536627	-0.108788693708941	0.67768892789992	0.0466119656058652	0.859003512227408	0.0591858818663736	0.821482307076805	0.0494841300447878	0.850404756090364	-0.363519591788091	0.151491060527741	0.344649107274135	0.175503206734968	0.248142812248123	0.336892482110405	-0.195450440027747	0.452185432711669	0.272464226473696	0.290049101339004	0.766214135312459	0.000334743656360442	-0.216908223143196	0.403020821520164	-0.382967159541502	0.12919641273799
Cluster-49494.140346	Cluster-49494.140346	NA	NA	black	-0.327992615746718	0.198704591079557	-0.416180478139582	0.0965856074631664	-0.358806067711455	0.15726608858834	-0.255618531955782	0.322054597941163	0.141707385711341	0.587459638511677	0.0525303462545723	0.841302326519267	-0.287774061474869	0.262693824855749	0.353613963969636	0.163798342427565	-0.0665079941511537	0.799795020902963	0.0878639733193542	0.737377982849022	-0.0410273529877039	0.875765015893163	0.135639054956127	0.603715162392496	-0.349449047120166	0.169168778369949	0.147774644822305	0.571391323400017	0.0584025339249654	0.82381003551254	-0.0775892843313654	0.767239562927889	0.309556071440748	0.226627051637922	0.714113608819898	0.00128115832810331	-0.163479370554095	0.530697544240155	0.0598138806242133	0.819617216342907
Cluster-49494.129543	Cluster-49494.129543	NA	NA	black	-0.326745702907196	0.200518369601845	-0.221390708773574	0.393127751155049	-0.22414537859041	0.387114113303607	-0.307360489647984	0.230110916697538	0.415718821479722	0.0969937478869601	0.153293669649709	0.556940086846373	-0.190579759224636	0.463750892211356	0.139869329449875	0.592364141128886	0.156864328914903	0.547676490892069	0.159100226531785	0.541910761263683	0.356212632090571	0.160506439423702	0.0724032186555491	0.782433233479501	-0.137285953698985	0.599285657454995	-0.0462797940465914	0.85999896114548	-0.128888192146381	0.622008086097771	0.0641686470889002	0.806709653667788	-0.0406451875406767	0.876913943708688	0.489843082573838	0.0459400199022419	-0.0711261375387544	0.786186374224195	-0.23506683544149	0.363772313029813
Cluster-49494.97596	Cluster-49494.97596	Q0P4F7	http://www.genome.jp/dbget-bin/www_bget?ko:K00666	black	-0.326656433127301	0.200648636411137	-0.61522472358685	0.00857161752970391	-0.518258207595165	0.0330708804754206	-0.039274937294976	0.881035307834207	-0.398403687738394	0.113207262721799	-0.188090907361894	0.469717082696714	-0.622714492623066	0.0075861666511795	0.355877182821251	0.160928837958684	-0.161845588988858	0.534868625821757	-0.341341376289893	0.1799593972824	-0.155990027632727	0.549938422210002	-0.239591438553881	0.354338721073636	-0.583269957699619	0.0139837326321743	0.6599241982536	0.0039432610192242	0.616208268757414	0.00843667183154513	-0.282469254153984	0.271984958193428	0.736110714129315	0.000754387333822325	0.736209388206658	0.000752512326569734	-0.361601822983337	0.153822988806219	-0.112429616382693	0.667474550819476
Cluster-49494.21929	Cluster-49494.21929	NA	NA	black	0.326017768548834	0.201582219999977	0.282315726203535	0.272256816027198	0.0382615550950008	0.884085167457658	0.229921542001855	0.374668964952684	-0.188711226940005	0.468226529540968	-0.174816189855378	0.50216905801337	-0.0400984806580448	0.878557946218725	-0.056977830555953	0.828047109055602	-0.262228691114129	0.309258790366313	-0.135283146300252	0.604674144501432	-0.00582322954040229	0.982303605763545	-0.0579236388988307	0.825233763772479	0.0123383490141095	0.962514216053776	-0.178051755335089	0.494162788453575	0.133443325908317	0.609641194095268	0.17593857304538	0.499384825791723	0.024712268537654	0.924994873309509	0.560117469133531	0.0193659100495225	0.0762077077907511	0.771279594876755	-0.411277801249873	0.100983191032524
Cluster-53901.0	Cluster-53901.0	NA	NA	black	-0.325300080333747	0.202634697527	-0.460634338615831	0.0627742907522104	-0.486429722816447	0.047708597145172	-0.26289558362847	0.307984797895958	-0.159232783472818	0.541569789724959	-0.162601085666282	0.532937985950685	-0.581774971747532	0.0142908349256649	0.200636844312405	0.440032881780031	-0.242633941720688	0.348073904295238	-0.174315680974225	0.503413008688329	0.075631759123994	0.772965443928751	-0.00285538349189682	0.991322201619342	-0.608693514570075	0.00951207844087633	0.492166185861807	0.0447649091084779	0.264518283744498	0.304897902264692	0.0507661621089925	0.846571659960576	0.63131024858894	0.00656929385650653	0.730028847530465	0.00087766965869014	-0.294723953022924	0.250822341744039	-0.0878550198440248	0.737403857171576
Cluster-49494.106901	Cluster-49494.106901	A7SLW1	http://www.genome.jp/dbget-bin/www_bget?ko:K00826	black	0.325032586573188	0.203027887849944	-0.0498376524405493	0.849347453722539	0.236538844286505	0.36068793240234	0.132887609757378	0.611144674328259	-0.400759954939338	0.110895635328512	-0.433281170035229	0.0823193119407986	0.0571481136142674	0.827540448265757	-0.123929521738084	0.635579997336422	-0.33526654420194	0.188338116465475	-0.284452564625861	0.268488004189016	-0.179350545588131	0.490966297092847	-0.314109643729263	0.219509561740913	-0.304537018091567	0.234640949638476	0.254189347217957	0.324861252128321	0.0120170200388284	0.963489843456539	-0.216129669094476	0.404752628258497	0.298191869878795	0.245026227535788	0.763394170512377	0.000362984775400798	-0.0494092336634603	0.85062878456032	-0.106101478207347	0.68526205470939
Cluster-49494.94619	Cluster-49494.94619	NA	NA	black	-0.324354288408493	0.204027150760787	-0.384085649929755	0.127987909257455	-0.402307020321375	0.109396144322051	-0.235648306168438	0.362552164811366	0.116420116773337	0.656342575196754	-0.0876495195153657	0.737997798338003	-0.393120823729581	0.118513122697873	0.115259841733823	0.659572382420119	0.320421303203403	0.209884303546068	-0.124866963351332	0.633005627577783	-0.137687237436629	0.598208365969248	-0.247873178027121	0.337434890787772	-0.351619196327744	0.166355935887526	0.25719130322089	0.318982407765766	0.31679176677229	0.215385289062086	-0.116352563767471	0.656530462545275	0.323717089582232	0.204968780707548	0.603821327188406	0.0102657867697218	-0.237494683829131	0.358693007853364	-0.202732891232884	0.435169645072844
Cluster-49494.21948	Cluster-49494.21948	P23074	NA	black	-0.323636317701767	0.205088344243373	-0.415547862393433	0.0971452017505614	-0.236855754689221	0.360025821645859	0.121472192658111	0.642346921955107	-0.0149125259982282	0.95470035831177	0.255869225528435	0.321563748125732	-0.341181650729143	0.180176467110263	0.504897069966615	0.0387232439054088	0.305076496540957	0.233771061921917	-0.160649022592544	0.537932850108479	0.172254638598682	0.508550777376137	0.0362379483452164	0.890179951404428	-0.0464403474218279	0.859517791167502	0.137731383133567	0.598089899970767	0.281459507861212	0.273776008124771	-0.0278196329742083	0.915593430310113	0.239216920606583	0.355114271778668	0.672958949589859	0.00307095611485754	-0.141788463917817	0.587243685124495	-0.360893842895902	0.154690003057044
Cluster-36390.0	Cluster-36390.0	NA	NA	black	0.323504682013763	0.205283296807802	-0.0350778543364121	0.893676616795614	0.285604725086762	0.26646928842865	0.451096567932278	0.0691514843884488	-0.314216614110875	0.219344109738419	0.0554314699139731	0.832651067878821	0.0590625922420839	0.821848570904122	0.143504398520902	0.582681006829067	-0.118638480102291	0.650183445422406	-0.229484858505427	0.375602002504508	0.0644094149382222	0.805997358895052	0.298563794953334	0.244409651266253	0.170799811743765	0.512192130735086	-0.0697003143598746	0.790381906982281	-0.072064068810648	0.783429502676721	-0.210321408011767	0.417797554928429	0.143628894244003	0.582350549754461	0.65219378593495	0.00454898439614233	-0.19567273240476	0.451661110514183	0.0957498784246428	0.714695157199207
Cluster-49494.14784	Cluster-49494.14784	NA	NA	black	-0.323026482062747	0.205992526088203	-0.44304382887362	0.0748961812067509	-0.238368306443177	0.356875126010638	0.00673001435013851	0.979548453454131	-0.289178516453535	0.260267279813885	-0.0851439633225249	0.745250589590317	-0.287887543873473	0.262497238101847	0.398053311784272	0.113553880306026	-0.202887087304328	0.434812981486519	-0.135520809192651	0.60403370310244	0.0108558438457995	0.967015835685421	0.326465560631879	0.200927352359729	-0.418615312020551	0.0944533518636641	0.6325818189406	0.00642865361815053	0.177792344043215	0.494802425681076	-0.151157477237648	0.562514615871323	0.413440392105946	0.0990261484443372	0.585980288626228	0.013440267818583	-0.281072099276537	0.274465090361927	-0.346648244891293	0.172846012017111
Cluster-49494.69862	Cluster-49494.69862	Q9VN12	http://www.genome.jp/dbget-bin/www_bget?ko:K13753	black	-0.322943273715795	0.206116096871472	-0.325256581691809	0.20269860253434	-0.352927717295742	0.164675201280015	0.123696178331558	0.636221412144512	-0.12809049941412	0.624183762792768	0.304455658108226	0.234772317305851	-0.528135894833768	0.0293157493209318	0.401405480705944	0.110268204963363	-0.0989243077761875	0.705626498172888	-0.133363984467677	0.609855760816806	0.200410131056176	0.440560568420107	0.237845948971335	0.357961450187909	-0.0956920351011256	0.714860742523491	0.115352941199102	0.659313014659289	0.263399183074306	0.30702481546596	0.316636992555932	0.215621914529991	0.339311661431495	0.182730776349824	0.696384100552072	0.001899150127151	-0.218609992517001	0.399249309259529	-0.101462169539824	0.698403161774736
Cluster-49494.129244	Cluster-49494.129244	NA	NA	black	0.322729073398344	0.206434422554503	-0.0818140745473842	0.754920869565471	0.145285239886989	0.57796148704523	0.335554046702894	0.187935873406247	-0.516207210007844	0.0338947477150218	-0.321872934286924	0.207709932292063	-0.041407268855895	0.874623083612564	0.0696306687470765	0.790586982018728	-0.0879013340582077	0.737270018287611	-0.366631782811962	0.147758281109475	-0.268874588016165	0.296702194396875	-0.101846583039467	0.697311146493381	-0.18701211596041	0.472314872369122	0.296880006028431	0.24720882862617	0.160187736295112	0.539116238190379	-0.209424198984644	0.419832183003225	0.430956342000151	0.0841629837993564	0.771884941601818	0.000283474492561468	-0.302299758425246	0.238270328849202	-0.137600797464103	0.598440357266522
Cluster-49494.24950	Cluster-49494.24950	NA	NA	black	-0.322632427283169	0.206578154108549	-0.471611238458053	0.0559856463325989	-0.281330068621047	0.274006123316695	0.0479578019028205	0.854972390658899	0.00313680753990555	0.990466960388531	0.261867114699645	0.309950826770141	-0.239643972439367	0.354230010750251	0.403700897852677	0.108057468936128	0.114829933950485	0.660770546816009	0.170077089871993	0.514005581049364	0.1598432598623	0.540000722633876	0.0452598989581761	0.863056614006402	-0.10698165730525	0.682778365643136	0.131075971965633	0.616056210202014	0.170982518888286	0.511734156784813	-0.0153693194389997	0.953314159976586	0.292717771979282	0.254214164761193	0.835521596565975	2.97323027574851e-05	-0.424780422142823	0.0892057327075893	0.0317156481727805	0.903820966656728
Cluster-49494.120636	Cluster-49494.120636	Q66PG2	http://www.genome.jp/dbget-bin/www_bget?ko:K09668	black	-0.322246474718313	0.207152789177127	-0.429837037694918	0.0850612188667259	-0.423470219943957	0.0903029358607322	0.138844223633357	0.595106726088123	-0.266126477230847	0.30185682137834	0.074216230119707	0.77711288038116	-0.640475719988864	0.00560874889151062	0.305280675105381	0.233442366765462	0.0460834708044546	0.860587394810898	-0.361725010408699	0.153672468205711	0.191111171784995	0.462481928288816	-0.256627330028007	0.320082068397646	-0.213735040022538	0.410104122036067	0.486979701231047	0.0474202294389253	0.353510762040149	0.163930008074592	-0.0927545540569731	0.72328539863484	0.40256785391862	0.109144752560943	0.668307109196214	0.00336209399503137	-0.320014515843943	0.210496259187794	-0.369927451863687	0.143874570331484
Cluster-49494.110548	Cluster-49494.110548	Q62315	http://www.genome.jp/dbget-bin/www_bget?ko:K11478	black	-0.322070109080367	0.207415720952677	-0.26261505799821	0.308520318120745	-0.364280564196419	0.150572467536551	-0.0472152973322649	0.857195967321148	-0.132390519141434	0.612490789953218	0.0669342121011812	0.798536705130185	-0.508661361994416	0.0370615918371693	0.108956846013809	0.677216000018095	0.129210377121771	0.6211301757508	-0.200042568814086	0.441416778374573	-0.169010206857457	0.516688054891241	-0.025700195965239	0.922004788700268	-0.234298321060487	0.365388474350048	0.338101315650471	0.184396795554517	0.0709396799622658	0.786734718419269	0.357317376085297	0.15912064896695	0.363219881716736	0.151853896365695	0.527778020649916	0.0294457920205364	-0.298452067049668	0.244594770843831	0.0699132106176801	0.789755103848276
Cluster-49494.121525	Cluster-49494.121525	NA	NA	black	-0.321411715605648	0.208399190769513	-0.388554531425661	0.123237926834491	-0.242128238411856	0.349110800317494	0.226841457874791	0.381277387039881	-0.0169984620314417	0.948371374195669	0.445196806324707	0.0733272939325961	-0.314604870285945	0.218744264330106	0.53339242358191	0.0274561117205191	0.154615193396417	0.553503612238859	0.0625967358335606	0.811363550267797	0.388917800871402	0.122857302462537	0.112282358847952	0.66788661737293	0.113112937020149	0.665563611148189	0.104590467162612	0.689532928621724	0.00862146058336905	0.973802268243374	0.0712768457175886	0.785743233149141	0.161321617851255	0.536209464828905	0.755541128421282	0.000452289861375975	-0.372196847323719	0.14124135905726	-0.13633504143538	0.601841626120226
Cluster-49494.100358	Cluster-49494.100358	P07511	http://www.genome.jp/dbget-bin/www_bget?ko:K00600	black	0.321071610229979	0.208908403939516	0.141120106341703	0.589024850465127	0.112744172838984	0.666594637434457	0.0479450093613037	0.855010691764686	-0.126067196141834	0.629715397878841	-0.330011000824589	0.195791445685106	0.140772083917667	0.589953209599867	-0.227198721070518	0.380507600575455	-0.210830544696966	0.416645289116557	0.0137898127267004	0.958107889876307	-0.179475092066854	0.490660296017612	-0.192395644335938	0.45942190855614	-0.149835947886576	0.565975261913081	-0.0584028727228289	0.823809028468697	-0.1189672925239	0.649272328394095	-0.0121488493805424	0.963089573776094	0.0744366114624308	0.776466795755052	0.756167930375024	0.000444549203106688	0.0294891200149024	0.910546626601108	-0.117629940251543	0.652980960529696
Cluster-49494.127595	Cluster-49494.127595	NA	NA	black	-0.320927430925039	0.209124515763132	-0.330987272624603	0.194392499798902	-0.181094291282885	0.486690424088832	0.088019842488078	0.736927584962822	-0.178894566863542	0.492087384779615	0.126538747109868	0.62842451763073	-0.326709558437729	0.200571106710305	0.328125314880643	0.198512199409581	-0.21895734796623	0.398481835575423	-0.0800784149151841	0.759975149081594	-0.0259560378023124	0.921230611170535	-0.233779166329571	0.366482508705389	-0.180040054137674	0.489273381970654	0.413146527819215	0.0992904781269766	0.0799083300535888	0.760470937912359	0.118520047267636	0.65051172970001	0.225013539900994	0.38522933228769	0.563066982521997	0.0186022262701566	-0.370365844985859	0.143363290352046	0.0169376247415979	0.948555922375562
Cluster-49494.93071	Cluster-49494.93071	P04323	NA	black	-0.319784613019996	0.210842627132766	-0.115121343642151	0.659958295016855	-0.321291282135828	0.208579414156253	-0.351164462003685	0.166942714974699	0.269088073626127	0.296303981385874	-0.00282872213457678	0.991403225350159	-0.094689532637932	0.717732463174225	-0.125893279898623	0.6301917532396	-0.129938368267248	0.619148278996581	0.389553449426625	0.12219326525666	0.337492609154743	0.185238461376645	0.13403375178514	0.608045423451464	-0.236775179199938	0.360194100588768	0.0787875124615474	0.763740261661448	-0.226473076913507	0.382072024506248	0.204718107601032	0.430589313982976	-0.0865898023261959	0.741062832667813	0.41939563429621	0.0937772038950612	0.109772704586208	0.674923020984842	-0.238477568592623	0.356648133777034
Cluster-49494.57966	Cluster-49494.57966	NA	NA	black	0.319372769620312	0.211464026352023	0.127824227595361	0.624910664340416	0.0985755429188321	0.706621038950895	0.419153512497474	0.0939866290828738	-0.328864217200457	0.197443144568687	-0.0200371263552075	0.939157014160708	-0.116957979142023	0.654847296821256	-0.0725456949297312	0.782014797749708	-0.234181539627061	0.365634412891308	-0.208596843995206	0.421713013704972	0.107865616834683	0.680287102445215	-0.103680325569851	0.692109737383643	0.145918934346311	0.576285990808025	-0.0458007442753535	0.861434924203873	-0.0921976237455541	0.724886093976529	0.0813880061556457	0.756160728215754	0.0964483306154654	0.712696683116911	0.725737222980423	0.000974326862608523	-0.162068955795958	0.534297492509664	-0.0149096147267766	0.954709193336474
Cluster-49494.38693	Cluster-49494.38693	NA	NA	black	0.318035241003649	0.213490292675204	-0.0403772691850107	0.877719542075456	0.213563614080147	0.410488661538141	0.179529456459068	0.490526755705449	-0.446830952136571	0.0721526433626526	-0.326211011160894	0.201299444165273	0.0247114849524954	0.924997245308882	0.0626421540533636	0.811228997717181	-0.386018446317259	0.125918155030661	-0.234019065367509	0.365976733200772	-0.245526384942109	0.342177005286214	-0.166727777680932	0.522448514695295	-0.271510809078734	0.29180733550454	0.269533705256549	0.29547378096055	-0.119833294094357	0.646874947689289	-0.0532264317212573	0.839224970346301	0.38731842500603	0.124539260341591	0.729585058508391	0.000887281292783758	-0.285026968044319	0.267480411741971	0.225485861833629	0.38420603411519
Cluster-49494.91176	Cluster-49494.91176	Q8VEJ4	http://www.genome.jp/dbget-bin/www_bget?ko:K14855	black	0.317989822625118	0.21355931792383	-0.119370397692381	0.648155992390928	0.264140888540697	0.305614181724524	0.0142728914386352	0.956641616999107	-0.141758662054562	0.58732305914249	-0.225938549793519	0.383226673325939	0.261400272416709	0.310845689514516	-0.105270631914587	0.6876093366271	0.168279551984362	0.518528887794431	-0.0592378960186364	0.821327795991007	-0.270799137560351	0.293123927995555	-0.147955003142549	0.570916552575935	-0.095186995895191	0.716307004334337	-0.021045789003982	0.936099932078718	-0.168064438187638	0.519071429556725	-0.325075204536505	0.202965210211689	0.277636247417234	0.280622801833722	0.321740820499406	0.207907215423789	-0.0508615372928908	0.846286630438168	0.390932282922439	0.120761491831226
Cluster-49494.155676	Cluster-49494.155676	NA	NA	black	-0.317989162354669	0.213560321485886	-0.337013194943451	0.185903141522345	-0.376042094875796	0.136855710192822	-0.0690863497379186	0.792190203527014	-0.0825294817460283	0.752840308580885	0.0271412894972714	0.917644921834888	-0.303464087235389	0.236377102300527	0.118448491285541	0.650710105360261	0.200030134050409	0.441445759188097	0.0864331792507927	0.741516149354695	-0.190578962878761	0.46375279511401	-0.255025064250796	0.323218332626905	-0.25576337448274	0.321770947616738	0.268494856182554	0.297411297033911	0.338927407505007	0.183258608460403	0.21398302915478	0.409548176992096	0.374694871391915	0.138381420493386	0.57551571757132	0.0156348329630109	-0.362211878352819	0.153078553837292	-0.0949879468658496	0.716877264470109
Cluster-49494.68773	Cluster-49494.68773	NA	NA	black	-0.317472592959434	0.214346402537362	-0.231714359292357	0.370851827812224	-0.302242069834335	0.238364380367044	-0.35722982927024	0.159230170911023	0.250301406852085	0.332568280427254	-0.0760331624405595	0.771790401615837	-0.070334575178274	0.788514893869631	-0.0812942730257553	0.756433567161175	0.121910758677546	0.641137240324639	0.335138614235513	0.188517285207977	-0.0013825842703082	0.995798130153141	-0.1669855326156	0.521796508381148	-0.287616444064855	0.262967018151149	0.211461348712332	0.415220001197619	-0.15216318066568	0.559887164264851	-0.0219358952172405	0.933402873691853	0.0140564139885982	0.957298667872199	0.446798432506142	0.072175883647271	-0.257553285650546	0.318277766635782	0.0627246122569201	0.810984726110114
Cluster-49494.45780	Cluster-49494.45780	P50416	http://www.genome.jp/dbget-bin/www_bget?ko:K08765	black	-0.317138356729805	0.214856015273164	-0.449734936566045	0.0700993295821105	-0.17613908902606	0.498888191833842	-0.233792204837691	0.366455009787146	0.0983219905245038	0.707344352996642	-0.082147520756818	0.753950935717358	-0.0351230613817501	0.893540322144479	0.133629127679757	0.609138839455939	0.0235604014463169	0.928482338166404	0.17421191777632	0.503671081118185	-0.0771951758859855	0.768391449314134	0.101884373059711	0.697203825498608	-0.377265080667171	0.135480793425243	0.266900791483134	0.300399073363749	0.0834977275186473	0.750026999697987	-0.225713156029915	0.383714126652452	0.204636277601549	0.430777616941494	0.779006795859709	0.000228533386329918	-0.0780746771582066	0.765821506931601	-0.240375908210177	0.352717352841906
Cluster-49494.140539	Cluster-49494.140539	NA	NA	black	-0.316105414772151	0.216435889988423	-0.53412558207992	0.0272041465282546	-0.404502959448228	0.107292454352187	-0.23926128849491	0.355022344812318	-0.128530346295977	0.622983732503043	-0.0862460985519585	0.742057725373047	-0.471412819190554	0.0561032794625979	0.384034812047526	0.128042667092258	-0.0840504031338237	0.748422492401115	-0.130369365899006	0.617976089806702	0.0646374640004379	0.805322824711137	-0.230568342033412	0.373289344315886	-0.524003111965341	0.0308446930404122	0.510260236718733	0.0363724784828989	0.00791849100879809	0.975937751264462	-0.0624987453602796	0.811653866364367	0.608148206006597	0.00959417421454892	0.719876480164192	0.00112038176557716	-0.297794541773761	0.245685995686249	0.0821043851509998	0.754076389729783
Cluster-62894.0	Cluster-62894.0	NA	NA	black	0.315981467178612	0.216625968366574	0.229344172318066	0.375902872434038	0.433820702775843	0.0818956673502489	0.286814013218793	0.264360568538389	0.0106612805924476	0.967606698735527	0.000100749892800067	0.999693805513531	0.376392811075663	0.136460443280806	0.108600336712163	0.678218816578439	0.157810327932264	0.545233721485032	-0.0239941528769722	0.927168937451458	-0.176954192477014	0.496871783841469	0.243061550974217	0.347198502709424	0.237753997776492	0.358152869805987	-0.269148268828489	0.296191757672011	-0.196534591486798	0.449631154623872	0.0510318482946352	0.845777699449341	-0.176948021961743	0.496887033867457	0.411620601025136	0.100671148933574	-0.0463630925720627	0.8597493140439	-0.143049359860298	0.583889511811199
Cluster-49494.84515	Cluster-49494.84515	NA	NA	black	0.315925818290324	0.216711343046633	0.277583780365303	0.280717478858723	-0.0854542701871924	0.744351237584824	0.094562367415659	0.71809699102768	-0.202860877712545	0.434873594976791	-0.300366752893229	0.241434550346781	-0.0591684642015522	0.821534048657498	-0.324275447500659	0.20414350599217	-0.233813533531751	0.366410028903843	-0.137119268544408	0.599733373910598	-0.28823508880959	0.26189574855417	-0.190224128621812	0.464601074273651	-0.0435334314239233	0.868236746605727	-0.0622883080617917	0.812277406732166	-0.264188524618142	0.305523715478756	0.0725039452113883	0.782137405815769	-0.0122610378738186	0.962748945606313	0.542507628760103	0.0244485291671106	0.382886615596309	0.129283743785298	-0.113435849687999	0.664661245821142
Cluster-49494.67033	Cluster-49494.67033	NA	NA	black	-0.315715977361974	0.217033469048953	-0.488405956072655	0.0466785170671145	-0.342123988080127	0.178898329467667	-0.168389659729047	0.5182512850138	0.0444159650673733	0.865588126261329	-0.0359281195590653	0.891113628572492	-0.251666638109848	0.329850043076847	0.0731854212515362	0.780136696370343	0.0942205152804108	0.719077218557797	0.0688133587964574	0.792994560135071	0.144984886216061	0.57875634243186	0.0578030843544143	0.825592247061306	-0.326893834176652	0.200302331228393	0.267353544489421	0.299548657250449	0.202844664780693	0.434911091925571	-0.304603299814009	0.234533962511378	0.274592592149469	0.286147200964874	0.786056057103497	0.000183221822567516	-0.1453473588655	0.577797152942403	-0.226113241213695	0.382849106495741
Cluster-49494.100048	Cluster-49494.100048	Q10714	http://www.genome.jp/dbget-bin/www_bget?ko:K01283	black	-0.315562114478228	0.217269859268591	-0.423450425401838	0.090319586577303	-0.423537371243008	0.0902464661926628	-0.296806949541654	0.247330732858077	-0.177734430355516	0.494945279086166	-0.325055375702407	0.202994370628611	-0.276159144773307	0.283295663155938	0.113122497733252	0.665536887911818	-0.353313413800864	0.164181984931834	0.040002915241832	0.878845369393321	-0.165950506570301	0.524416935332974	-0.000984692140875196	0.997007374705428	-0.656302759255968	0.00421830347634257	0.572092073388542	0.0164109015200386	0.146944062361494	0.57357989679643	-0.148063642477047	0.570630654290276	0.438081625685259	0.0786053995350145	0.721016501041377	0.00109064030674044	-0.00204340037958682	0.993789846660345	-0.223658572547018	0.388173170971188
Cluster-49494.106713	Cluster-49494.106713	NA	NA	black	-0.315069284579019	0.218028143933747	-0.295415767450713	0.249659293588506	-0.180330441569549	0.488561252423646	-0.0821497891522294	0.753944338560421	0.255758161528056	0.321781153798351	0.296732607193858	0.247454821405683	-0.175185065494571	0.501253198427398	0.192095024204145	0.460137168699466	0.141456618066248	0.588127771328969	0.181903923545227	0.484711258652164	0.53253992897698	0.0277513489497226	0.0272286715649555	0.917380627333293	0.0177114097581635	0.946208854955346	-0.0292475275601284	0.911276756824895	-0.154122218487792	0.554784449339064	0.0471490844667633	0.857394304396092	-0.0403669995358152	0.877750423942164	0.642937995225502	0.00537102253667181	-0.0122589458403474	0.962755297410117	-0.341851114066561	0.179267818756316
Cluster-49494.105603	Cluster-49494.105603	Q80VJ4	http://www.genome.jp/dbget-bin/www_bget?ko:K18695	black	-0.314563940591839	0.218807449805104	-0.331034852158819	0.194324489156297	-0.357025675473181	0.159485767712033	-0.459281514876399	0.0636512646158646	0.368124142712145	0.145990857749737	-0.0295911379466951	0.910238332730035	-0.0577930033713446	0.825622225541768	0.121684256356049	0.641761887549862	0.330363287985371	0.195285877109668	0.339023750030115	0.183126172216973	-0.1920274656126	0.460297986431155	-0.037679936534153	0.885836295936501	-0.354158519537438	0.163104776743765	-0.106435402291566	0.684319427406494	0.184496993707173	0.47839883942398	0.0668282120932907	0.798849603416766	0.226252073778241	0.382549188372266	0.588880169789718	0.0128774137689148	0.00999357133688027	0.969634563451	-0.0505205817699048	0.847305661534825
Cluster-49494.54221	Cluster-49494.54221	NA	NA	black	0.314311285528846	0.219197747542798	-0.0173984188510179	0.947158178812782	-0.148942984134192	0.568318806766715	0.340630355601264	0.180927024604661	-0.372360945869172	0.141052248069893	-0.238069059070789	0.3574972299844	-0.197086812115657	0.448332937540938	0.0888148258518756	0.734631671636323	0.0951944992603134	0.716285510541568	-0.290703828832315	0.257647715193931	-0.14017578679918	0.591545250153772	-0.305220778608494	0.2335387602095	-0.0458419336228149	0.861311441967341	0.113396674724422	0.664770695368953	0.368528723082845	0.14551421459919	-0.330022463958012	0.19577498139428	0.352978134316704	0.164610672919728	0.621100125189712	0.00779049053815971	-0.336560982573714	0.186531553042845	-0.21624796382321	0.404489238325067
Cluster-49494.126678	Cluster-49494.126678	NA	NA	black	-0.31427795952251	0.219249262449383	-0.354492892128154	0.162679891656344	-0.153436182552109	0.55656905051084	0.307257796058387	0.230274696943299	-0.127716869440794	0.625203836374911	0.417147149145502	0.0957349807908259	-0.388629349518652	0.123159467049123	0.298969475098726	0.243738229282012	0.0463148410902706	0.859893923028627	-0.123723186161496	0.636147160451998	0.418442890684154	0.0946032251816321	0.113082616531514	0.665648362739548	0.150654387196764	0.563830961959668	0.237518552580167	0.358643271271601	-0.0218572035678256	0.933641285430152	0.0458525056663073	0.861279748350347	0.093748871502589	0.720430290591433	0.639364627755891	0.00571876236984556	-0.337375502512846	0.185400677485019	-0.167451148778369	0.52061965610295
Cluster-49494.81180	Cluster-49494.81180	NA	NA	black	0.314251723419053	0.219289823352176	0.106584567779259	0.68389849351339	0.0709192098399823	0.786794923803542	0.440672236109528	0.0766526171438238	-0.348954473645511	0.169814261482242	-0.00801916906421818	0.975631901371925	-0.111779013684605	0.669295790564487	-0.0669266126506218	0.798559136759282	-0.151276161232531	0.562204270530987	-0.186430985072281	0.473717199384413	0.0769545087065138	0.769095088504736	-0.249378612103395	0.334412921710625	0.178162278305519	0.493890389503233	-0.0302447569909514	0.908263412741144	-0.0447723892384002	0.864518823838257	-0.00150991135825103	0.995411168721315	0.07902769045138	0.763039364326463	0.66764590974708	0.00340523780981756	-0.229083579259747	0.376460525817693	0.0268886679346504	0.918409043027579
Cluster-60236.1	Cluster-60236.1	NA	NA	black	-0.313859092880324	0.219897404808331	-0.669810379224826	0.00326565695699549	-0.31162828808798	0.223370014643578	0.0726329943770333	0.781758437661063	-0.292730289927652	0.25419291267108	0.0547459682877026	0.834693658122411	-0.449054954647248	0.0705762275551887	0.501767614216383	0.0401472628171503	-0.136756596916581	0.600707978488229	-0.166496657902474	0.52303346451256	0.165743699622096	0.524941241654167	-0.0893362250651561	0.73312702161664	-0.370911169706589	0.142729043742509	0.558848833600859	0.0197018198965224	0.269203807975019	0.296088236981568	-0.33213194940186	0.192760623596383	0.593485517486732	0.0120220070274628	0.879986687454353	3.20173285252137e-06	-0.55557097785381	0.0205908162182618	0.0757744363502963	0.772547726211803
Cluster-63414.0	Cluster-63414.0	NA	NA	black	-0.31372390590637	0.220106851810622	-0.298034742188157	0.245287006755875	-0.204606312832851	0.430846581019314	-0.234216219786851	0.365561367752844	0.330366829746474	0.195280798671891	0.158012529584094	0.544712223404716	-0.244138252894416	0.344999843884253	0.187910897820777	0.470150063223316	0.22975015598226	0.375035002877055	0.0320110312365938	0.902929159669136	0.228313842457799	0.378110383432195	0.0320060171556561	0.902944297039478	-0.148279913388355	0.570061691735256	-0.0322048303127205	0.902344109944658	-0.0442990153646074	0.865939033317962	0.0501524436560307	0.848406191465658	0.0674529126383781	0.797005987180972	0.65477091944503	0.00433922505122368	-0.0860072188078106	0.742749419725517	-0.153308907386611	0.556900409817058
Cluster-61751.0	Cluster-61751.0	NA	NA	black	0.313643587540039	0.220231350812341	0.115460786051556	0.659012613290147	0.0195114789144528	0.940750481741994	0.483175866096503	0.0494417375361771	-0.384651326238057	0.127379714871886	-0.0494573392564265	0.850484890887105	-0.191634186944006	0.461234713283968	0.0508721808312217	0.846254823253354	-0.298904452280087	0.243845767297529	-0.313810718293052	0.219972337488896	0.302641581797016	0.237713524897097	-0.193876880684858	0.455905790771172	0.176216685343845	0.498696065960974	0.119817277380478	0.646919257584712	-0.102512597878537	0.695420507784932	-0.236547295207186	0.360670267288503	0.0278355463408798	0.915545310044866	0.551179286420889	0.0218305685432913	-0.0714057348455516	0.785364297964817	-0.352973388395825	0.164616746460621
Cluster-53839.0	Cluster-53839.0	NA	NA	black	-0.31319247836929	0.220931441558891	-0.38625360641044	0.125667934232715	-0.193070465145245	0.457818353227024	-0.0281712913072728	0.914530119197925	0.196041864828493	0.450791116833231	0.25116592373344	0.330845487428317	0.0466365416031989	0.85892987104644	0.507388042703526	0.037617467867946	0.3389858382193	0.183178279710334	0.361320259477526	0.154167403109161	0.0391890953101749	0.881293595872296	0.132915994082428	0.611067845371187	-0.0277056241930991	0.91593818838294	0.0435242351557208	0.868264353057774	-0.00350135023596996	0.989359138211603	-0.123429330905817	0.636955222477024	0.0881297184571126	0.736610137172619	0.645127662074905	0.00516650679609606	-0.30187091831652	0.238970041450169	-0.132362242313183	0.612567398561388
Cluster-49494.94191	Cluster-49494.94191	P07511	http://www.genome.jp/dbget-bin/www_bget?ko:K00600	black	0.312836516806883	0.221484877043952	-0.0295558388599084	0.910345003707975	0.00788145130299867	0.976050274996795	0.168542225589407	0.517866750973333	-0.380574116839417	0.131808639842704	-0.384879839690516	0.127134597376198	-0.0418489278494929	0.873295861070806	-0.109047161582685	0.676962034776779	-0.265937432440318	0.302213362252522	-0.157457971413874	0.546143013975138	-0.140156602152205	0.591596500167976	-0.289424641766471	0.259843472753658	-0.250474286061863	0.332223355636787	0.21142628573522	0.41529915741724	0.0537541758674359	0.837650669932217	-0.21673104624584	0.403414581769165	0.321583016202123	0.208143021152348	0.870322091293642	5.55883053301181e-06	-0.17874441232579	0.492456829833807	-0.136794701653959	0.600605549791339
Cluster-49494.111366	Cluster-49494.111366	B0WSX1	http://www.genome.jp/dbget-bin/www_bget?ko:K15631	black	-0.311595595194254	0.22342116605606	0.0239899398579881	0.927181693636494	0.0890013568946048	0.734093276548645	-0.246634005048344	0.339934125635482	0.499929155162392	0.0410021524733627	0.343609074842946	0.176896317252316	0.240809255374179	0.351823502470383	-0.149593606546365	0.566610865177876	0.478241279977109	0.052159712968642	0.282026133514488	0.272770062140069	-0.0874594177411653	0.738547359107611	0.346314255103127	0.173288055856955	0.261701609122389	0.310267900232426	-0.399303649008308	0.112320376280232	0.00429915033581021	0.986934740991592	0.213235621171735	0.411224943684133	-0.443767018163733	0.0743664781273456	-0.686509123026028	0.00233769463562612	0.381075981152555	0.131257797410769	0.0934327589951214	0.721337607339198
Cluster-49494.124817	Cluster-49494.124817	NA	NA	black	-0.311442966798351	0.223660068243737	-0.395607774234531	0.115994043102752	-0.340895733794345	0.180565468026178	-0.0744878309531061	0.776316657110103	-0.0523077800148924	0.841966749581362	0.0663514262853643	0.800257370609072	-0.441922717163856	0.0757227875977819	0.131165352068055	0.615813527811134	-0.0612784511847251	0.815271161157728	-0.0262742201365998	0.920267884642653	0.400834993206875	0.110822571236997	-0.189635941681659	0.466008915989969	-0.257622934326028	0.318142292196246	0.391119531091502	0.120567964813076	-0.0583377262590579	0.824002674802488	0.00477149378099191	0.985499408361403	0.290661922903966	0.257719464582029	0.775369001339356	0.000255361107121846	-0.376391796581781	0.136461585504798	-0.114895276907251	0.660588383967637
Cluster-49494.85305	Cluster-49494.85305	Q6P1C6	NA	black	-0.311371992732831	0.223771216381039	-0.431575958492116	0.0836687100757443	-0.257598248555194	0.318190304901237	-0.241398821535105	0.350609490127801	0.219735498567352	0.396765422238248	0.0773384647263565	0.767972596552016	-0.0486171733640442	0.85299863673161	0.249023413138927	0.335124525911522	0.294897570175807	0.250530146421086	0.266077533823778	0.301949105198863	-0.225090365523425	0.385062785987757	0.145668766701455	0.576947191936367	-0.257061046148858	0.319236191982722	-0.000327044055692405	0.999006062806635	0.20538429399238	0.429057913579602	-0.0815692478604962	0.755633246072403	0.263554148282249	0.306729771816832	0.690450685191352	0.00215367428554269	-0.209461799079156	0.419746811568509	0.0415258570372521	0.874266684939716
Cluster-49494.12968	Cluster-49494.12968	NA	NA	black	-0.311197192625316	0.224045110937648	-0.452950672029558	0.0678760161977496	-0.382916033635222	0.12925184205452	-0.258998018745759	0.31547453215357	0.187622971456217	0.470843028592521	0.117510370892265	0.653312916186817	-0.20762320775131	0.423932043138624	0.277194385546847	0.281420750523267	0.108906125732393	0.677358638668086	0.264593491233128	0.304755281111879	0.0462381126791135	0.860123885622825	-0.0879620357120275	0.737094613368984	-0.260000859652436	0.31353727765438	0.0497317699099839	0.849664098089054	-0.0319218902715011	0.9031982784646	-0.0828541978565262	0.751896492485575	0.285709091903691	0.266286889278468	0.773375539124916	0.000271145897801264	-0.174067359151058	0.504030721298205	0.196631944778856	0.449402147965388
Cluster-49494.7009	Cluster-49494.7009	NA	NA	black	-0.311055328748663	0.224267555375901	-0.169445730678126	0.515592228962172	-0.320331166827232	0.210019801750538	-0.424776069339325	0.0892093618883509	0.341163903322138	0.180200596893417	-0.0607101752934698	0.81695689983982	-0.0573255915928733	0.82701244812363	-0.0617848317945644	0.813769674242262	0.155504128523364	0.551197286146409	0.325869526612765	0.201799321156587	-0.160619551104342	0.538008421581344	0.0544424585422938	0.835598346609855	-0.313093042012943	0.221085951967445	-0.059289256133314	0.821175233856212	-0.0457102743045686	0.861706156298175	0.237322243753024	0.359052445776743	0.0338154635924603	0.897483719856531	0.638152691389908	0.00584073638844615	0.171855844973449	0.509547724995884	-0.19246116487568	0.459266090776985
Cluster-49494.93575	Cluster-49494.93575	O15439	NA	black	0.310690733390676	0.224839894074742	-0.108894219138224	0.677392124616459	-0.0862780903901517	0.74196510474753	0.0874681049494125	0.738522242848547	-0.535466830939117	0.0267478208188783	-0.543417268009932	0.0241630200144886	-0.200933148893528	0.439343707812081	-0.0162198351840377	0.950733500782737	-0.446716772350534	0.0722342665886279	-0.343303248728532	0.177307366968243	-0.253949520504383	0.32533361988681	-0.393233201388113	0.118398471955047	-0.463158215683591	0.0611621187373434	0.501263921407815	0.0403801241322083	-0.0220696403142444	0.93299767905929	-0.328052534360152	0.19861770394921	0.551113505156627	0.0218495696451701	0.774169326776947	0.000264765539266758	-0.214075728829119	0.409340464889821	-0.011430203587415	0.96527167632694
Cluster-49494.148615	Cluster-49494.148615	NA	NA	black	-0.310650474289342	0.224903149705104	-0.4366410077914	0.0797068718081411	-0.292695763445998	0.25425153198186	0.155218929380197	0.551936768697773	-0.116262963150879	0.656779701648747	0.234969300214469	0.363977204302514	-0.337174016728379	0.185679995682731	0.423479691558788	0.0902949693367634	-0.02005057317528	0.939116253799263	-0.0556496773864473	0.832001086472813	-0.107322348756596	0.681817826522834	0.261811523627127	0.310057306049424	-0.0938180063033906	0.720231904511883	0.189791635079137	0.465636053144832	0.302934417141739	0.237237173767092	-0.124670798862174	0.633543999554367	0.282284471292173	0.272312180696336	0.720212402803952	0.0011115493475737	-0.342930578884167	0.177809119286431	0.0827741937375455	0.752129000727162
Cluster-65095.0	Cluster-65095.0	NA	NA	black	0.310602502198739	0.224978538950116	-0.0478089049166438	0.855418209924904	0.177651696966282	0.495149388510662	0.221013908821708	0.393954252138852	-0.32971732646729	0.196213554709711	-0.0953908040121657	0.715723256631784	-0.106139394429251	0.685154999674067	0.154227766034626	0.554510108726025	-0.29487383953999	0.250570072197523	-0.318137720036968	0.213334601626207	0.0361501633437999	0.890444480003896	0.181379605646528	0.48599252024565	-0.0849432272084106	0.745832542196939	0.0886226581655712	0.735186458323373	-0.164644451081713	0.527732134200015	-0.110967875393553	0.671568861662638	0.361134234144511	0.154395240756535	0.511290812555039	0.0359335068352426	-0.292333339801713	0.254867365753049	0.332593021172679	0.192105864308863
Cluster-63043.0	Cluster-63043.0	NA	NA	black	-0.310349891839595	0.225375788617548	-0.365394047259332	0.149235210887622	-0.254549395256399	0.324152845040235	0.028817615973583	0.912576182608275	0.0532243572540092	0.839231159779253	0.224189001303698	0.38701928823606	-0.376049301575412	0.13684758009324	0.253897900843026	0.325435343370933	0.120677482133834	0.644541110231264	-0.105009368011864	0.68834801050221	0.262251727253009	0.309214731540183	0.142426714426161	0.585544843636725	-0.0672869790313836	0.797495591881985	0.151106038796356	0.562649144641801	-0.0336526915993112	0.897974761344117	-0.0451073123680988	0.863514228858256	0.133319900773128	0.609974991375805	0.782866715361007	0.000202687371832858	-0.169143368901432	0.516352889805989	-0.118872085828901	0.649536091440938
Cluster-49494.105163	Cluster-49494.105163	Q96NT5	NA	black	0.310308517687459	0.225440895448606	-0.0686224554948601	0.793557166207167	-0.0850337974164585	0.745569954660377	0.200402180002545	0.440579080798948	-0.435254605796168	0.0807774527185385	-0.184235884306371	0.479032640468117	-0.231381569384668	0.371558740122531	-0.0142690288844403	0.95665334036703	-0.198898527643319	0.444087195675479	-0.256306726354821	0.320708184547381	-0.260885504941019	0.311834185167453	-0.130876007296866	0.616599284924422	-0.168394534613884	0.518238996083964	0.0182736389045357	0.9445037463257	0.282164089415908	0.272525488541863	-0.0150797408488782	0.954192908936533	0.548526838355877	0.0226069943743205	0.554273667952143	0.0209511774534264	-0.301828526886316	0.239039279424897	0.414609116823036	0.0979798602125298
Cluster-49494.81658	Cluster-49494.81658	Q561T9	NA	black	-0.310294873206442	0.22546236919419	-0.650799112991773	0.00466587573870901	-0.380382958890343	0.132018874472298	-0.259816650984449	0.313892598908592	-0.281439927911246	0.27381080947804	-0.27894442414748	0.278268471810263	-0.477797661481163	0.0524094233196661	0.310195493680514	0.225618812593269	-0.175295303282791	0.500979649454747	-0.254357610975173	0.324530075068941	0.0231798122682488	0.929634907327131	-0.185167406415882	0.476773402672921	-0.711256450420025	0.00136764713907962	0.751611204643161	0.000503422447904584	0.233076251870457	0.367966698800873	-0.328502462649692	0.197966063955671	0.755953819727873	0.000447180852791163	0.66914019035848	0.00330836867894614	-0.340712753132537	0.180814713076812	-0.0979432236412253	0.708425309764147
Cluster-49494.117407	Cluster-49494.117407	P04323	NA	black	-0.309201937927719	0.227186684605926	-0.305908537691326	0.232433446805885	-0.329091800403064	0.197114635355619	-0.126524444484766	0.628463656411047	0.00860048722665768	0.973865978800471	0.044441409107778	0.865511784675132	-0.240653523292361	0.352144577677105	0.0810413767642952	0.757169834739561	0.000631252014091126	0.998081529237511	0.161480779866228	0.535802009967126	0.299270901682011	0.243240104588879	0.0883880845529171	0.735863838392292	-0.221652379914076	0.392554336428251	0.322907892784931	0.206168654875531	-0.11714655052334	0.654323354179612	0.048497172036599	0.853357786099878	0.196181183215267	0.450462983899304	0.579162126207544	0.0148403190130453	-0.116497608092479	0.65612707007852	-0.38517975316378	0.126813390731817
Cluster-49494.67777	Cluster-49494.67777	NA	NA	black	-0.308994650775711	0.22751466702262	-0.482492740076076	0.0498115223948991	-0.311717493662532	0.223230481464665	0.0724839980502704	0.782195987153329	-0.259465117099268	0.314571332926128	0.00632658255791142	0.980774205291595	-0.350859026999693	0.167337622452279	0.414389101677809	0.0981762197172294	-0.126835362760723	0.62761304730455	-0.0390356917106559	0.881755196707174	0.0290778325344059	0.911789641929109	-0.145733938267	0.576774910542911	-0.337571112742574	0.18512977086137	0.530430064052091	0.0284925702967149	0.238324625113305	0.356965896825484	-0.0922746578435109	0.724664622865545	0.44426313778787	0.074004680983073	0.848553503927601	1.66605964822965e-05	-0.507013894714521	0.0377820046078974	-0.156156338509786	0.549507836932119
Cluster-65305.0	Cluster-65305.0	NA	NA	black	-0.308944380663386	0.227594252979334	-0.360865000180303	0.154725395035763	-0.313995288594716	0.219686524501014	-0.107476704180748	0.681382791646794	-0.123328523510854	0.637232518306686	-0.0818564464072657	0.754797598361254	-0.397189522281034	0.114411599008812	0.405694706415762	0.106162857917612	0.0710388600509376	0.786443032612534	-0.26101241184389	0.311590316703961	-0.166241550141039	0.523679475944662	-0.0275816967863007	0.916312956058526	-0.371791675522377	0.141709035425959	0.520908027017125	0.0320292739597797	-0.0223755774869445	0.932070869327186	-0.0802918683216212	0.75935306814618	0.354763436906	0.162336659742835	0.525333899874876	0.0303458297059053	-0.23046450006235	0.373510648543141	-0.0763234744647651	0.770940852845406
Cluster-49494.38011	Cluster-49494.38011	NA	NA	black	-0.30860543238523	0.228131328280295	-0.511162517076003	0.0359879327059399	-0.412495856158978	0.0998775469999226	-0.0127525032026808	0.961256824688045	-0.292218091960368	0.255063390503441	-0.094257862448389	0.718970109031455	-0.470948921386273	0.0563790203759816	0.408803773033206	0.103255714398844	-0.26277843418074	0.308208367824006	-0.13512630222199	0.605096949042817	0.154955559831827	0.552620037489832	0.0752485775153271	0.774087580439314	-0.486138074799121	0.0478620496759133	0.590021168659003	0.0126611315133461	0.313162451221972	0.220978092303696	-0.155243996894278	0.551871754553112	0.564813864555902	0.0181611639804853	0.861203573085073	9.00156995774948e-06	-0.385851284101539	0.126096234191151	-0.325176710121573	0.202815978204729
Cluster-49494.19153	Cluster-49494.19153	NA	NA	black	0.307921360662991	0.229217724135961	0.0253986658179283	0.922917304046013	-0.032532999840327	0.901353524914672	0.244334787747269	0.344599374002643	-0.282509001779177	0.271914602681493	-0.205328293749249	0.429186535197038	-0.135735559412963	0.603455240440109	-0.0383837715423714	0.883717264244286	0.0836847263449303	0.749484002828798	-0.290543003280392	0.257923140830442	-0.169161502298101	0.516307256374383	-0.200935921813955	0.439337260908012	-0.0162599305253933	0.950611853586984	0.0929362320674789	0.722763464889046	-0.16127001105314	0.53634160825406	-0.213829392360773	0.409892554482024	0.216071770901421	0.404881575354309	0.73275176982272	0.000820562570145633	-0.129559030426497	0.620180687028916	-0.0138525876291925	0.957917344011312
Cluster-49494.71814	Cluster-49494.71814	NA	NA	black	-0.307832854678366	0.229358523732599	-0.297952559189645	0.24542347236538	-0.359144325300075	0.156846753001875	-0.389344602110865	0.122411162255754	0.20570001872914	0.428333131305795	0.00312502101367743	0.990502779180767	-0.225653400322453	0.383843415784772	0.0541433845688665	0.836490003830352	-0.0836119151715967	0.749695414683889	0.287906049384786	0.262465189440938	0.042088506498149	0.872576040437542	-0.0301484559767569	0.908554356091445	-0.391461076377923	0.120215526617075	0.0256411968258267	0.92218332954649	0.0484995423469616	0.853350691785541	0.268626420432522	0.297165502164602	0.280829060811041	0.274897923042203	0.684956162777922	0.00241363878316912	-0.162379360858387	0.533504266737648	0.144554140383363	0.579897069697139
Cluster-65128.0	Cluster-65128.0	NA	NA	black	-0.307818558752932	0.229381271550276	-0.302086647909854	0.238617886369791	-0.306124220289618	0.232087504338607	0.0391992280781037	0.881263107022962	0.026271297236414	0.920276728007778	0.201667611959351	0.437637818796956	-0.46163649193789	0.0621304280694722	0.242893099088125	0.347543207461714	0.0227121353400654	0.931051392300323	-0.19395651629277	0.455717139053688	0.0812781972674719	0.756480363307041	-0.204332274168161	0.431477548588076	-0.0537050990509201	0.837797045294472	0.144589392422221	0.579803677631518	0.120347444823362	0.645453157351413	-0.026095996915677	0.920807123079271	0.104968155061745	0.688464556605923	0.544262997429243	0.0238998955762156	-0.162745358425068	0.532569662522536	0.0840166378839965	0.748520490499868
Cluster-49494.18183	Cluster-49494.18183	NA	NA	black	-0.307664914136737	0.229625843134084	-0.494851966246252	0.04343477340628	-0.281037922686157	0.274525931016878	0.0955973520447485	0.715131813144437	-0.0699578207938974	0.789623779262308	0.254936961577032	0.323391302751129	-0.339933110919793	0.181879257108363	0.605255430234875	0.0100391704683974	0.00868793773751974	0.973600332244785	0.0176449419821062	0.94641045080226	0.472102137906749	0.0556954058417214	0.140887036948983	0.589646502515208	-0.141374392592833	0.588346917266028	0.263171840727135	0.307457964988524	0.193098083515648	0.457752784570087	-0.11298568770771	0.665919323091321	0.378027501217366	0.134628507982579	0.733315739332158	0.00080912793658265	-0.412416084588794	0.0999496910652677	-0.318608819256642	0.212619829354987
Cluster-49494.117764	Cluster-49494.117764	Q96DX4	NA	black	-0.307200661014386	0.230365850545956	-0.561203060388287	0.0190820342795705	-0.416730627969099	0.096100839761799	0.22678670875529	0.381395429266323	-0.462096703268195	0.0618363956490155	0.0447637581207213	0.864544715296711	-0.549088809923965	0.0224407290688857	0.526138964881689	0.0300470646972394	-0.289984331879915	0.258881327254864	-0.26776350450626	0.298779862430662	0.0283502035117826	0.913989193934274	0.118200599677343	0.65139751013471	-0.3238577976899	0.204760604266233	0.632614833267065	0.00642503462024953	0.400818276947869	0.11083884476295	-0.268738402222118	0.296956388082147	0.58261541612668	0.0141175420825546	0.766402559423556	0.000332923944010469	-0.423253097701941	0.0904856950312147	-0.161121946382545	0.536720821413419
Cluster-49494.90153	Cluster-49494.90153	P0DMN7	http://www.genome.jp/dbget-bin/www_bget?ko:K01611	black	-0.306495014910608	0.231493536543819	-0.588305945164032	0.012987360663286	-0.457265428328696	0.0649749607385188	0.0313740845704816	0.904852335294664	-0.475614126581346	0.053651576624156	-0.178040409690377	0.49419075541811	-0.586044576504664	0.0134275827697092	0.372771215553107	0.140580206326873	-0.388770362229289	0.123011685632518	-0.277570014302344	0.280742322996392	-0.00741544292416738	0.977466007867346	-0.0189148557743512	0.942559364977933	-0.591580210160307	0.0123702647642948	0.733172273486537	0.000812024157827184	0.585488948172296	0.0135375302655965	-0.230689980351624	0.373030205666798	0.743130220923211	0.000630287149448615	0.767681711887209	0.000320787353705838	-0.504902979104808	0.0387205918625923	-0.157030743926593	0.547246421023039
Cluster-49494.89813	Cluster-49494.89813	Q6NXD8	NA	black	-0.306144318462213	0.232055284707514	-0.515644215961562	0.0341236190799942	-0.355916489624034	0.160879303887782	0.120499327234777	0.645033375928417	-0.426445438100875	0.0878253066498023	-0.0852939349987793	0.74481589277565	-0.522884354631901	0.0312689254847867	0.467381040246419	0.0585336226291732	-0.295989061995505	0.248698057348779	-0.312973802117159	0.221271325788307	0.175983041410627	0.499274667143259	0.0433828215365352	0.868688883389323	-0.436501842290758	0.0798138669305805	0.719325279501066	0.00113499990505212	0.380360574052732	0.132043508416943	-0.240155112419598	0.353173275188917	0.551332873576222	0.0217862545189777	0.700502025718178	0.00173744004750871	-0.397686942108667	0.113917119606235	-0.365580745022219	0.1490117901029
Cluster-49494.57226	Cluster-49494.57226	P51583	http://www.genome.jp/dbget-bin/www_bget?ko:K01587	black	0.305665461807274	0.232823719078298	-0.061955222491707	0.813264580383839	0.172828577563173	0.507117592490395	0.111045626912728	0.671350859796689	-0.343523720168167	0.177010975339491	-0.432450628476192	0.0829745633498633	0.0501367218419513	0.848453196929361	-0.133532912577933	0.609398956868877	-0.278690709832018	0.27872413822312	-0.212864975109561	0.412057818545365	-0.19222598335333	0.459825511327501	-0.224217920670289	0.386956431630445	-0.320474251714497	0.209804734716102	0.21649395472033	0.403941819805427	0.119873351192729	0.64676413549664	-0.219897058954653	0.396409560598326	0.326383341185307	0.201047488796217	0.831530847982224	3.51550124780147e-05	-0.16255808512992	0.533047787177531	-0.152296894295596	0.559538232607658
Cluster-49494.129750	Cluster-49494.129750	NA	NA	black	-0.305085528508607	0.233756515677599	-0.517320634283297	0.0334455708494475	-0.317874020465153	0.213735375210673	-0.0283834780012716	0.913888595381356	-0.275347558119432	0.284770804185046	-0.123779541988518	0.635992233875479	-0.467365374148789	0.0585432161268181	0.273810905193672	0.287576546976852	-0.288185811383141	0.261980980139669	-0.257073081033733	0.319212739052426	0.180215361505115	0.488843408307459	0.0747351414950195	0.775591826229866	-0.469574997494322	0.0572016036972209	0.644819038231705	0.00519494560187781	0.186673567795212	0.473131573784044	-0.288504780996614	0.261429585553293	0.470606080319241	0.056583452903099	0.791180463065501	0.000155233371251503	-0.266125431384233	0.301858793168244	-0.318601176407058	0.212631413044122
Cluster-49494.54881	Cluster-49494.54881	NA	NA	black	0.304809419114431	0.234201457510964	-0.129291233234787	0.620909929598836	-0.185980009851853	0.474806859060313	0.126551286883976	0.628390203618535	-0.500400190588224	0.0407818168229195	-0.365355296583313	0.149281612401266	-0.205933918965942	0.4277965983499	0.0531396644893939	0.839483858856904	-0.413238692393393	0.0992075223058902	-0.184207415192327	0.47910176948064	-0.272337516199369	0.290282403868065	-0.229824164963043	0.374876913819031	-0.34710005189833	0.172249236405957	0.250410452390346	0.332350691056769	0.128168700300664	0.623970342608286	-0.263023683741542	0.307740439575523	0.576885048706475	0.0153326415348772	0.723700786097996	0.00102317651171418	-0.257116654822492	0.319127833266955	0.312727945299907	0.221653856771131
Cluster-49494.84836	Cluster-49494.84836	NA	NA	black	-0.304507030596609	0.234689363436273	-0.167676854850137	0.520049621674686	-0.278633944366656	0.278826150192884	-0.41306193072119	0.0993666661836012	0.457615968607328	0.0647433607834451	0.078078380058717	0.765810691749541	0.0252412627101327	0.923393686467795	-0.152281785670734	0.559577654498161	0.23260882577165	0.368955512624396	0.469528290143755	0.0572297239851191	0.0597552160723053	0.819791405383899	0.0406250219446898	0.87697457527162	-0.153471317607275	0.556477592002562	-0.241907254803015	0.349564456980688	-0.0902470973521915	0.730500639088356	0.204004879355615	0.432231996026825	-0.0941334550636379	0.719326921435816	0.552682862307794	0.0213997511651359	0.226636074127831	0.381720309784093	-0.143954877887414	0.581485641879497
Cluster-49494.156739	Cluster-49494.156739	NA	NA	black	-0.304114467597961	0.235323727442011	-0.215840862074714	0.405396059302009	-0.200973123578276	0.439250773335436	-0.153140956280947	0.557337800170495	0.150568502533301	0.564055813834899	0.0337862413533193	0.897571873295013	-0.260875995989381	0.31185246241742	0.231765900691626	0.370742410499693	-0.0172347976933056	0.947654480347482	-0.0388690195490049	0.882256764248823	0.197492294728995	0.447380903009805	-0.0116403605586899	0.964633529044774	-0.210000757087632	0.418524106403873	0.272328252465265	0.290299464952026	-0.0611188132783072	0.815744635413193	0.012000787458586	0.963539130550126	0.0627507948118322	0.810907167175126	0.438996237363116	0.0779118808615637	-0.180292093791124	0.488655265629184	-0.372065293965655	0.141393090142937
Cluster-49494.122077	Cluster-49494.122077	NA	NA	black	0.304046194428844	0.235434164622189	-0.0858369255005384	0.743242630544676	-0.185386767346227	0.476242144185178	0.280277211857624	0.275882272106003	-0.540331048440129	0.0251423072954766	-0.383383622731444	0.128745510289776	-0.283368149485504	0.270396591183533	0.172827123999408	0.50712121978643	-0.240259023165572	0.35295866779612	-0.379125355357661	0.133407781354577	-0.231211389303589	0.371920525748083	-0.292986159525765	0.25375875792625	-0.274832442710703	0.285709488077606	0.376032710835759	0.136866297117148	0.184406382423297	0.478618737208671	-0.347953790766799	0.171125334917443	0.510266890124161	0.0363696314314062	0.790879692556674	0.000156770471929783	-0.336574285581416	0.186513046640739	-0.0629843324182085	0.810215447069533
Cluster-49494.91999	Cluster-49494.91999	NA	NA	black	-0.303940637901006	0.235604975188146	-0.414400012677297	0.0981664752242976	-0.45920368418427	0.0637019927036146	0.197831694434808	0.446584817274159	-0.299635965861339	0.242637673673466	0.12856915405432	0.62287789664378	-0.620510081964302	0.00786625991427836	0.335507937961801	0.188000345622292	-0.149100753745281	0.567904445029984	-0.231119676151375	0.372115579725205	0.210732549015141	0.41686693995606	-0.165320271110213	0.526015486163559	-0.17633010405544	0.498415308452789	0.461052201622093	0.0625052252210812	0.213587633914986	0.410434769132325	-0.0416061426525941	0.87402541175113	0.388084592969319	0.123731538088469	0.816794115299596	6.30053735146646e-05	-0.361316964889477	0.154171436220197	-0.158784728791822	0.542722690707935
Cluster-49494.75498	Cluster-49494.75498	NA	NA	black	-0.303934287314833	0.235615254149847	-0.564665499234283	0.0181983027775007	-0.387026708026012	0.124847764482609	-0.0479806498766173	0.854903984164787	-0.164326429906511	0.528540822868634	-0.0228438447589946	0.930652455039981	-0.432549864284394	0.0828960734661356	0.4504733907866	0.0695841077597662	0.0985419298086688	0.70671691411881	-0.172863273788792	0.507031013410656	-0.1186819857856	0.650062867177905	-0.0739172459035711	0.777989623202202	-0.402917180647436	0.108808711938747	0.419415971308374	0.093759628497039	0.288086248001414	0.262153240056844	-0.19372984891406	0.456254203118023	0.570440598078316	0.016795911544029	0.896051645646423	1.14354497667371e-06	-0.354205654285843	0.16304483761006	-0.0616382462904795	0.814204257245316
Cluster-49494.130522	Cluster-49494.130522	NA	NA	black	0.302944580571074	0.237220651913772	-0.0301028447135872	0.908692160074314	0.298806364644812	0.244008046034278	0.150917060410702	0.563143505895772	-0.272601981949522	0.289795590366958	-0.110026308103876	0.674210815040861	0.0892252295069259	0.733447255023223	0.0754029534298506	0.773635443931694	-0.185615939789426	0.47568743429754	-0.255756303420517	0.321784791739341	-0.0156889596499473	0.952344245753265	0.31374023711096	0.220081542851213	-0.0664015870336867	0.800109237546933	-0.0159870383308691	0.95143981466288	-0.132803242812679	0.611373056258243	-0.10630294706337	0.684693279862452	0.265727859540782	0.302608912581064	0.303650579165123	0.236074749759976	0.054605708413376	0.835111714287051	0.143183062201972	0.583534312748669
Cluster-49494.35788	Cluster-49494.35788	NA	NA	black	-0.302934920280056	0.237236355839274	-0.309183146948213	0.227216404394296	-0.246721156057848	0.339758007946569	-0.0483870340553051	0.853687439646101	0.0393521839769464	0.880802891702519	0.135255068861843	0.60474982411937	-0.307819484730955	0.229379798081363	0.502325754288644	0.0398904216472737	0.117462280146877	0.653446445952573	-0.0462636964867307	0.860047207253283	0.0728316638005883	0.781175112142806	-0.121043829632628	0.643529282201044	-0.20251122035239	0.435682646311407	0.176798326722216	0.497257064343067	0.129836783482107	0.619424686843228	0.194255962013052	0.455008123393224	0.272032797978679	0.290843922556812	0.673552116823258	0.0030353569761592	-0.238609873229438	0.356373379862452	-0.265066093852408	0.303859960041675
Cluster-49494.15265	Cluster-49494.15265	NA	NA	black	0.302637603614382	0.237720000312663	-0.129285086218871	0.62092667255278	0.13171004905872	0.614335395761251	0.27359066405103	0.287980044317738	-0.554353473072052	0.020928868671032	-0.350757396963499	0.167469162646319	-0.0273456065547205	0.917026960306762	0.126331596130238	0.628991472502957	-0.359242755578711	0.156724872372662	-0.236394287454015	0.360990177483684	-0.0786941695760019	0.764012705576874	-0.262204478384169	0.309305103540861	-0.302605592258768	0.237772110284607	0.350726574646325	0.167509069844627	0.228963313102262	0.376718042234235	-0.165831205669446	0.524719363030609	0.505360689205904	0.0385155890386678	0.797169946888452	0.000127152859155884	-0.330843429104007	0.194598206216208	-0.228981603060692	0.376678873117839
Cluster-49494.106109	Cluster-49494.106109	NA	NA	black	0.302095517851247	0.23860341417959	0.0491270888557851	0.851472827015019	-0.0466983696413833	0.858744610194522	0.383705853403936	0.128397384900881	-0.232469328425844	0.369250898022782	0.0765337456061675	0.77032568373978	-0.245072994654707	0.343097538864604	0.148372467488884	0.569818275746889	0.115677956744456	0.658407834843407	-0.275595247069835	0.284320111936267	0.227368741486576	0.380141562240656	-0.189129809198067	0.467222054579259	0.209144755890543	0.420466948018558	-0.092364077984221	0.724407568076827	-0.0534640069932692	0.838516193777833	-0.0477222711209435	0.855677623167207	0.222743265410483	0.390168717257068	0.516221382395386	0.0338890014676494	-0.295611613362413	0.249330659989163	0.0658814533015223	0.801645591372885
Cluster-49494.113795	Cluster-49494.113795	NA	http://www.genome.jp/dbget-bin/www_bget?ko:K13170	black	-0.301981363530918	0.238789710661884	-0.243698323516254	0.345897230409904	-0.33636361042845	0.186806268886043	0.0876513652297378	0.737992463193091	-0.141192086791459	0.588832916102179	0.129125625140806	0.621361066619762	-0.422403837092648	0.0912031050982038	0.400058053754741	0.111580719430085	-0.166622697867371	0.522714427843818	-0.115671484131394	0.658425856928726	-0.157273678889619	0.546618867944849	-0.134654148318452	0.60637045009959	-0.166869144321901	0.522090873003534	0.251232719360996	0.330712593983657	0.258463998956842	0.316509000213839	0.212094903212627	0.41379110045957	0.245127032567218	0.342987749541653	0.576277081433369	0.015466238425203	-0.23964240522031	0.354233253581817	-0.0670449295685781	0.798209912467896
Cluster-49494.138736	Cluster-49494.138736	Q99315	NA	black	-0.301663275148966	0.239309306274894	-0.476065846066058	0.0533928195183967	-0.429744806023644	0.085135542369958	-0.424274640128729	0.0896281448160061	0.0706479299775739	0.78759290211315	-0.118950053798783	0.649320084076371	-0.443464295606966	0.0745878741203707	0.156875000187486	0.547648908402571	0.0378818379011997	0.885228357307344	-0.0738471529415698	0.778195200846115	-0.0221897520849282	0.932633801256862	-0.18695614541998	0.472449845668175	-0.53349173950423	0.0274218747131172	0.317546146120783	0.214234360301749	-0.0552911151235352	0.833069201279538	-0.0470004008299278	0.857839707609038	0.528116384761787	0.0293228273927612	0.659470376291521	0.00397690844568459	-0.174253584477579	0.5035674431514	0.240005810957639	0.353481757619455
Cluster-49494.157811	Cluster-49494.157811	NA	NA	black	0.301484042982097	0.239602395320558	0.196989418176653	0.448561762622361	-0.0128569838075799	0.960939630243895	0.400372704001043	0.111273239346981	-0.196039712432486	0.450796187265678	-0.0360278266903379	0.890813143699376	-0.0674082712978308	0.797137699160134	0.322614798046073	0.206604379224469	-0.0146242397494929	0.955575263378041	-0.256424073971801	0.320478929888018	-0.176759973350248	0.497351890894574	-0.0290057723326296	0.912007446169709	0.194260777822811	0.454996725259891	-0.0937035569646302	0.720560332278467	0.00481182162180561	0.985376864111441	-0.185897141783451	0.475007221315421	-0.0184743606444026	0.943895059364404	0.429260693235472	0.0855264282816251	-0.0563589043226358	0.829889202956866	-0.203678565919451	0.432984631983589
Cluster-49494.39164	Cluster-49494.39164	NA	NA	black	-0.30128777822469	0.239923596750511	-0.49333953634855	0.0441800779656794	-0.324754439744194	0.203437264490706	0.125071541050724	0.632444351093533	-0.223895890742116	0.387656682460599	0.12160999695051	0.641966729326727	-0.328087557780356	0.198566928505146	0.441725596565911	0.0758688123523897	0.00485246902771097	0.985253349111553	-0.0451829469209844	0.863287391896219	-0.0560700911571975	0.830749077358776	0.30907430201395	0.227388602226494	-0.219142628046083	0.39807278935283	0.387009513539453	0.124865965075422	0.228170434489006	0.378418204913896	-0.152189929116833	0.559817355430676	0.435813314156728	0.0803447680790213	0.782764894298223	0.000203336254268475	-0.388899580154063	0.122876374055654	-0.0944581702226209	0.718395722311747
Cluster-49494.144731	Cluster-49494.144731	Q3ZCT1	NA	black	-0.300752324324382	0.240801287407369	-0.245536876280471	0.342155721133612	-0.185536297107017	0.475880172714788	0.0575177230311328	0.826440932660692	-0.0411307231976792	0.875454287797575	0.0901903721078033	0.730664116688721	-0.242833332151614	0.347665555977188	0.438293080101807	0.078444662884546	0.0427730267060298	0.87051990329602	-0.11795756317505	0.652071709527352	-0.0185900976099691	0.943544101326375	0.34663395207432	0.17286491344077	-0.146967256749966	0.573518731619657	0.360496649602038	0.155177870600341	-0.0853061113365664	0.744780602537193	0.0119491577974424	0.9636958948699	0.117669724129387	0.652870523774056	0.577603678732403	0.015175900214807	-0.22100823890363	0.393966696148254	-0.295633146932199	0.249294542732953
Cluster-49494.53162	Cluster-49494.53162	NA	NA	black	-0.300716347709747	0.240860331075573	-0.232378303835889	0.369443713433017	-0.315746427759512	0.216986705639214	-0.123607392265	0.636465531681876	0.00592224668415521	0.982002744819439	0.0813220029421088	0.756352847922346	-0.389204417862788	0.12255757326913	-0.0153978449865141	0.953227599699662	-0.193812084065129	0.456059318897886	0.0365470245689855	0.889248678052289	0.296812295451903	0.247321811234827	-0.162090088983824	0.534243470711303	-0.214572636527039	0.408228001639134	0.204940425830988	0.43007794288916	-0.0479317370886698	0.855050429517834	0.285370195715372	0.266879450095626	0.164375290447875	0.528416539788019	0.655268120911558	0.00429967285539428	-0.0325768758939643	0.901221094736678	-0.240258839126251	0.352959047828139
Cluster-49494.57127	Cluster-49494.57127	NA	NA	black	-0.300398365387975	0.24138259048147	-0.496541691577295	0.0426133814119397	-0.443577125959709	0.0745052994408331	-0.0740504437419723	0.777599001845295	-0.242936835991778	0.347453689471036	-0.0733756930152778	0.779578319901336	-0.545796277147441	0.0234285314400935	0.145889134630994	0.576364735605591	-0.304604297875027	0.234532351750516	-0.169440959188333	0.515604228698468	0.00452374048284039	0.986252263183959	-0.182447830906946	0.483383861939189	-0.447128242575094	0.0719404377235356	0.440592729794942	0.0767120165778106	0.527015427250622	0.0297243799050113	-0.149468264612188	0.566939727310969	0.556002627573689	0.0204719921257651	0.612630578881673	0.00893582955952764	-0.328743063452885	0.19761817245459	-0.0329459844894211	0.900107119806241
Cluster-49494.86307	Cluster-49494.86307	O09159	http://www.genome.jp/dbget-bin/www_bget?ko:K12311	black	-0.300272399936485	0.241589675474685	-0.69270454240566	0.00205389374967732	-0.50881007064223	0.0369970823806603	-0.00984701969277489	0.970079671707209	-0.492653147372388	0.0445214888722887	-0.148484043941239	0.569524890306264	-0.618401805899521	0.00814182342550314	0.350005906995908	0.168443977918732	-0.464857706618105	0.0600939621169082	-0.208027742058079	0.423009320885514	0.193563653614396	0.456648187547618	-0.199713625910905	0.442183750606769	-0.604248872186448	0.0101978048228826	0.749700597030555	0.000529965417997451	0.548245542642186	0.022690577433903	-0.362381367766828	0.152872166548504	0.826291335264161	4.35248159543557e-05	0.70851494769668	0.00145509780912178	-0.519738351314926	0.0324859095895958	-0.00752009261694533	0.977148076552
Cluster-49494.156065	Cluster-49494.156065	NA	NA	black	0.300027223330027	0.241993062515548	-0.0676463837654791	0.796435220478358	0.317541492283039	0.214241448289798	0.204860608577682	0.430261500274292	-0.167326851925812	0.52093369845998	-0.0976236078496045	0.709337865827245	0.229585083974053	0.375387742708896	0.0891392757321095	0.733695268910421	0.0282923877372983	0.914163990933977	-0.016929393197381	0.948580892719798	0.0843519572220018	0.747547442756679	-0.280964928685237	0.274655901468131	0.0154249963907705	0.953145209695726	-0.020743255945867	0.937016770699324	-0.109491804587084	0.67571218940225	-0.224462525122244	0.386425003964554	0.134686802944618	0.606282338964653	0.585860450339667	0.0134639391391357	-0.288272180908681	0.261831604365236	0.089108890738002	0.733782948743951
Cluster-62894.1	Cluster-62894.1	NA	NA	black	0.299785475747131	0.242391223086457	0.0324479555900912	0.901610219204596	0.0116312054308558	0.964661328415905	0.246378384050653	0.340450995404746	-0.225823978802455	0.383474410604258	-0.0830255447520698	0.751398591451261	-0.14607734858987	0.575867462588584	0.0760010271089181	0.77188445529031	0.034134590244536	0.896521098579607	-0.310826767395542	0.224626239870999	-0.277535030067755	0.280805466392826	0.0218417042083111	0.933688244399656	0.0196394059657987	0.940362659040917	-0.140285093145964	0.59125328321026	0.261420532126792	0.310806823198636	-0.0664407510208206	0.79999358423448	0.318855206135058	0.212246618030318	0.369934575464296	0.143866252376796	-0.238434058269354	0.356738516754544	0.317445775764519	0.214387262108976
Cluster-49494.58423	Cluster-49494.58423	P13716	http://www.genome.jp/dbget-bin/www_bget?ko:K01698	black	0.299691250966062	0.242546523885581	0.179295523844784	0.491101510511382	0.0485110604461875	0.85331621838529	0.154651176165875	0.553410173413613	-0.17977168791399	0.489931952889256	-0.266830457473945	0.300531312510022	0.0928214170555021	0.723093297818057	-0.12466449362567	0.633561307114639	-0.288183836159	0.261984396899146	0.0474063043723201	0.8566238613178	0.151492951897696	0.561637578632644	-0.0349181631696924	0.894158091943693	-0.054461299251594	0.835542181367376	0.110334638315562	0.673345269944111	-0.219998273711124	0.396186707470848	-0.174866339470696	0.502044497927864	-0.024060319124501	0.926968601392665	0.549841829110652	0.022219432281233	-0.171131462841721	0.511360955410116	-0.318870018399004	0.212224194859714
Cluster-49494.55179	Cluster-49494.55179	NA	NA	black	-0.299530041611855	0.242812373599996	-0.47813229406703	0.052220977859868	-0.229027568714683	0.376580444663498	0.0169788009430525	0.948431015274354	-0.0922493430919964	0.724737399868823	0.151391004531743	0.561904038742662	-0.398658063607001	0.112956083452151	0.488122789578066	0.0468250759049764	-0.0163195060772856	0.950431106343423	-0.172267767888736	0.508517970936706	0.105393188138865	0.687262924239247	0.0881775205170788	0.736472042578833	-0.25761040483946	0.318166660948217	0.241761139925023	0.349864599804847	0.205960661418065	0.427735277412111	0.0105858489685721	0.967835778973995	0.420597669659564	0.0927424515405886	0.840657738150898	2.38088053854967e-05	-0.301506354880342	0.239565897487354	-0.0157100748300902	0.952280176197783
Cluster-49494.46574	Cluster-49494.46574	NA	NA	black	-0.299453591427022	0.242938511407056	-0.298596809229451	0.244354967482185	-0.288272876413133	0.261830401706846	-0.0188366229779065	0.942796576440274	0.100575650048133	0.700923655268756	0.373924008664828	0.139259667784574	-0.322620770655803	0.206595494174293	0.213188369138017	0.411331073413145	0.01359574713029	0.958696966788213	0.197473425139962	0.447425184147663	0.485284355783274	0.0483133729558637	0.169508215809356	0.515435098183088	0.00104439002660647	0.99682594481971	-0.0518183206109333	0.84342827823684	-0.0450815666506812	0.863591445607946	0.30837568818436	0.228495825263249	0.179067949696841	0.491660953852334	0.62687473613045	0.00707935000631493	-0.255756852118642	0.321783717454883	0.0861738623064234	0.74226687121887
Cluster-49494.119542	Cluster-49494.119542	P16234	NA	black	-0.299205160121805	0.243348691607156	-0.363770527824651	0.151187726737769	-0.347282436069567	0.17200872322777	-0.174160069189829	0.503800058665637	0.0457722990853253	0.86152020228852	-0.0144358954890752	0.95614688562167	-0.175859260305228	0.499581330891592	0.0977058776561398	0.70910293612431	0.0298214504514261	0.909542382681413	0.275867977388886	0.283824355103053	0.108246359298701	0.679215016717428	-0.0777179655100949	0.766863557715139	-0.296321835083663	0.248141165373012	0.304617740018972	0.234510658290266	-0.0858170834277335	0.743300104156997	-0.0360057826517312	0.890879576055508	0.223461754960054	0.388601800493942	0.811879681279842	7.5680652368838e-05	-0.343332794687618	0.177267627552369	-0.0680335935045271	0.795293191201846
Cluster-49494.132292	Cluster-49494.132292	Q9GP71	NA	black	-0.299183972774196	0.243383693790772	-0.707718362529342	0.00148135283696394	-0.447008817893195	0.072025627902417	-0.012580278548061	0.961779696417511	-0.397146598328033	0.114454339978009	-0.149742365177877	0.566220670585497	-0.54306478950579	0.0242733442878054	0.392229567612882	0.119425167380588	-0.0522948070923557	0.842005480531985	-0.264051775583342	0.305783459927968	-0.0633404632222968	0.809160871304803	-0.209296062161207	0.420123187740467	-0.55806081146206	0.0199127521086559	0.696423309174841	0.00189755424324333	0.516376882401713	0.033826002329108	-0.388332647007682	0.123470816682976	0.805005034098774	9.69651672264903e-05	0.814295788844924	6.92044564668759e-05	-0.600323918693144	0.0108355336808452	0.0434203826360438	0.868576119890125
Cluster-49494.108511	Cluster-49494.108511	NA	NA	black	-0.29886539898793	0.243910369944439	-0.671386229219288	0.00316699214945779	-0.472526703546966	0.0554452904658178	-0.175971124458709	0.499304187114882	-0.211962594137219	0.414089290975507	-0.131662831760895	0.614463472845406	-0.548691950615658	0.0225580451543213	0.285795806797981	0.266135398477271	-0.0217276404734561	0.934033833768466	-0.201091473415794	0.43897568899913	0.0287593083129123	0.912752436156112	-0.259660309256177	0.314194353506479	-0.570049215639697	0.0168881854946841	0.48754969400189	0.0471227533548187	0.521032552316977	0.0319809512734312	-0.297561120091409	0.246074114938734	0.770376892040104	0.000296420445861659	0.780114498259377	0.000220849159651734	-0.416617235187251	0.0962006135742678	-0.0128142775437254	0.961069282249272
Cluster-49494.127295	Cluster-49494.127295	NA	NA	black	0.298827549357704	0.243972991744525	-0.184708637409474	0.477885409805123	0.392051902092276	0.119607563724264	0.295674650176335	0.249224940509022	-0.325714715649863	0.202026205573752	-0.0387699702335508	0.882554854004633	0.117453126649023	0.653471862871972	0.170524258590285	0.512883194596658	-0.124115547358525	0.635068825136002	-0.217505501094035	0.401694944210721	0.40885059611571	0.103212370103778	-0.0714203382156967	0.785321366798958	0.0091048296597611	0.972333985051045	0.133641661459955	0.609104957654223	-0.113550839659353	0.664340016400124	-0.30851901970614	0.228268381386091	0.290960637826098	0.257208289807783	0.417155377886109	0.0957277629949577	-0.267814015628873	0.29868522102578	0.0731620735139573	0.780205220254399
Cluster-49494.105252	Cluster-49494.105252	NA	NA	black	-0.298748774797601	0.24410335581588	-0.574541553646717	0.015852653634847	-0.422242087523648	0.0913402051273557	0.108065715819362	0.679723596069287	-0.451378910647372	0.0689561280017838	0.013650370996217	0.958531156578347	-0.5820581726002	0.0142322548525243	0.433828167968577	0.0818898167563613	-0.395271347695016	0.116332593226325	-0.223067410502217	0.389461380537904	0.168714621758024	0.517432394896706	0.124171570991347	0.634914910603034	-0.405646224537072	0.106208646019008	0.699068418986344	0.00179240193225733	0.192649258096833	0.458818923958348	-0.230945899777214	0.372485320109976	0.64376874541052	0.00529267521558054	0.717719877808714	0.00117847516637748	-0.538010681931965	0.0258985994457412	0.0735614893308304	0.779033175513757
Cluster-65862.0	Cluster-65862.0	NA	NA	black	-0.29836990274239	0.244730963356417	-0.584532707719987	0.0137284144430047	-0.349659563997566	0.168894526963647	0.0521733771985502	0.842368028794925	-0.41787405291702	0.0950988841195394	-0.135117175895683	0.605121554532905	-0.495642653901433	0.0430489361947867	0.436384567288314	0.0799041129831772	-0.123883929100701	0.635705303232099	-0.316274318682847	0.216177042486496	0.0622861487580043	0.81228380545314	-0.200521476424513	0.440301365806579	-0.47044695244713	0.0566785265261304	0.816082080344312	6.47224201529049e-05	0.178502385368518	0.493052601055436	-0.317980096581316	0.213574101096389	0.619479237842729	0.00800004863522875	0.723848660261808	0.00101956257351974	-0.430604401184181	0.0844446702387834	-0.236625414814805	0.360506995470496
Cluster-49494.70617	Cluster-49494.70617	Q75WB5	http://www.genome.jp/dbget-bin/www_bget?ko:K01469	black	0.298038058372407	0.245281501202848	0.0574165217816236	0.82674195632497	0.0293745019978897	0.910893011789993	0.350121371763949	0.168293952357595	-0.323409337804521	0.205424576957443	-0.0887557434611438	0.734802228864547	-0.119151039161672	0.648763383440671	0.0296723109555152	0.909993039982423	0.119589404527675	0.647549784371954	-0.278630599058492	0.278832162682297	-0.112513027113726	0.667241184791488	-0.232864446883119	0.368414577146736	0.102671831405583	0.694968736943453	0.0957749215820688	0.714623471078414	-0.181568555135263	0.485530600396302	-0.0799116950097346	0.760461128378673	0.193843738416345	0.455984314304601	0.61306285747532	0.00887429612337697	-0.194059093404141	0.455474198364408	-0.0824638579518204	0.753031090203052
Cluster-60141.0	Cluster-60141.0	NA	NA	black	-0.297682178066871	0.24587277914677	-0.302183876512465	0.238459278536953	-0.156696638805637	0.548110007403331	-0.119300680872041	0.64834901150483	0.215104663998483	0.407038703755045	0.177469064931947	0.495600097884669	-0.0956663724053451	0.714934209750637	0.078827817784417	0.763622628873112	0.298236773512308	0.244951734598634	0.151096197165013	0.562674885393102	0.137845789597764	0.597782932004296	0.0643879833509722	0.806060756902443	-0.0530335573356019	0.83980047329183	0.0072284056092932	0.978034245106822	-0.138332049150247	0.596478948288443	0.0489740011029573	0.851930856288243	0.0137261340661053	0.958301181184405	0.700483561848201	0.00173813901823177	0.0580064715024544	0.824987470085393	-0.268598243743989	0.297218133015128
Cluster-49494.152951	Cluster-49494.152951	NA	NA	black	-0.297590699678098	0.246024910531965	-0.405317092995606	0.106519860775989	-0.327310110294101	0.199696038488358	0.116732014017872	0.655475338008008	-0.032080892083448	0.902718255014588	0.286366713453289	0.265139351926736	-0.355638946302627	0.16122928217179	0.600763151814225	0.010762631859124	0.189697861062201	0.465860610370392	-0.0147288943806374	0.955257646841175	0.170548419171454	0.512822584513116	0.121795704008036	0.641454509229733	-0.0694880083719922	0.791007093271963	0.114385531530876	0.662009927445453	0.220264921282065	0.395599931394311	0.0464680820738336	0.859434676611454	0.329297459387401	0.196818081428221	0.768524142920773	0.000312997820387778	-0.333951817036311	0.190184787460094	-0.177317175565973	0.495975088199718
Cluster-62119.0	Cluster-62119.0	NA	NA	black	-0.29719433128034	0.246684766041065	-0.464551820941706	0.0602851870652731	-0.21919294554199	0.397961741642396	0.184032585314651	0.479526400245595	-0.196047936019633	0.450776814990558	0.24306306237587	0.347195410795674	-0.41015334291147	0.102011598819978	0.360635830174617	0.155006797964847	-0.121926605890675	0.641093545455517	-0.104351041082655	0.690210484607654	0.525213320846893	0.030390773209695	0.0801932101007133	0.759640576804035	-0.0959018303929264	0.714260228881517	0.372030701191796	0.141433007389074	0.0793277190180366	0.762164053079789	-0.0990312564899387	0.705321612491687	0.290558756927233	0.257896153470906	0.726632953756796	0.000953459202876186	-0.417460024524302	0.0954608181910665	-0.114905350032382	0.660560303749886
Cluster-49494.50389	Cluster-49494.50389	NA	NA	black	-0.296839730686955	0.247276028600215	-0.530795652632949	0.0283630543936777	-0.362391610712996	0.152859699787683	0.111365029494897	0.6704555700533	-0.319111511157862	0.211858833331512	0.0628138752749884	0.810720314719583	-0.568436067983952	0.0172727144174402	0.349236346294709	0.169446178512973	-0.326829137044058	0.20039666843207	-0.237718913871616	0.358225921008433	0.416612787862077	0.0962045282676241	-0.0187194003311755	0.943152018428074	-0.313242834772319	0.22085322109109	0.548361627503797	0.0226560554021603	0.20681890080735	0.425769755042296	-0.209035144485003	0.420716072044304	0.482060057277441	0.0500468100105701	0.81623979032921	6.43387471893889e-05	-0.333303789227879	0.191099387635949	-0.240280395070505	0.352914537455134
Cluster-51039.0	Cluster-51039.0	NA	NA	black	-0.295937008460471	0.248785239083716	-0.267904645827078	0.2985154544721	-0.218331781946114	0.399864583122959	0.0392107529402407	0.881228429643024	0.109356494092446	0.676092448578303	0.262038652729263	0.309622398765776	-0.198542374984516	0.444920208681449	0.412154615525417	0.100186420045584	0.243837592403111	0.345612999870125	0.104556200585535	0.689629886536173	0.132351893012441	0.612595438210594	0.200056719634648	0.441383799257704	-0.0211622106282948	0.935747131825654	0.0599912080871763	0.819090737341012	-0.0298008140870725	0.909604738375925	0.182913894559588	0.482247849655236	0.12006071722015	0.646245907586922	0.754632316534828	0.000463712168835512	-0.239171232528177	0.355208948141783	-0.291642169276868	0.256044382326203
Cluster-54299.0	Cluster-54299.0	NA	NA	black	-0.295860068962188	0.248914136060356	-0.295322580690967	0.249815758072284	-0.287153790099876	0.26376993577731	-0.0955240846739762	0.71534159432934	-0.00680822438282386	0.979310831864221	0.00333976785939528	0.989850174670882	-0.320552394474285	0.209687340745167	0.153751877611711	0.555747514288736	-0.124993286230592	0.632659027530482	0.0174086044677414	0.947127284042308	0.0696613562572386	0.790496619488024	-0.142757455482326	0.584665310069199	-0.286306187599944	0.265244840714534	0.294996376086588	0.250363952478931	0.0772188407424735	0.768322269540947	0.104709068738808	0.689197378534533	0.223259148881159	0.389043305723402	0.769442740948713	0.000304684581953915	-0.238582966268873	0.356429247229263	-0.248408119686953	0.336359267867848
Cluster-49494.118036	Cluster-49494.118036	Q9Y6K0	http://www.genome.jp/dbget-bin/www_bget?ko:K13644	black	-0.295713404994484	0.249159958464853	-0.577404756389028	0.0152191605926409	-0.302012069269923	0.238739590768058	0.206060423108397	0.427506562467725	-0.246955903115096	0.339283883941827	0.181656962735929	0.485314545791202	-0.416778360929202	0.0960588619157306	0.661155004962125	0.00385316684912089	-0.0532426835754322	0.839176481211465	-0.186223198865461	0.474219105480534	0.0562579461672117	0.83018976181185	0.119308691212051	0.648326832871418	-0.19825130792076	0.445601583888712	0.377847608352463	0.134829269101693	0.376164741082794	0.136717394700269	-0.298685113368454	0.244208741157692	0.480385979059177	0.0509650115010356	0.826623520980261	4.29483988123455e-05	-0.443767046791957	0.0743664572128594	-0.0861710992373416	0.742274871480804
Cluster-49494.51887	Cluster-49494.51887	NA	NA	black	-0.29509726414835	0.250194327465135	-0.33099149706455	0.194386460711327	-0.270182989535386	0.294266680896633	-0.0591306772873035	0.82164630230028	-0.0626972608604918	0.811065749206172	-0.00234147759189049	0.992883972297338	-0.346677496270154	0.172807333074209	0.29540702545135	0.249673969165472	-0.150278248990009	0.564816003457969	-0.169280091878085	0.51600886705594	0.0137488532856735	0.958232218619662	0.11480424815504	0.660842158510598	-0.266604983587805	0.300955473540379	0.415625362018454	0.0970765233289631	-0.0467324957540942	0.858642358070805	-0.178207343910592	0.493779339831094	0.201209055946196	0.438702475959178	0.555293459415698	0.0206674947382138	-0.0690334795396243	0.792345967949614	-0.29570398736974	0.249175748467824
Cluster-49494.116688	Cluster-49494.116688	NA	NA	black	-0.294394932349945	0.25137666322688	-0.334076533541706	0.190009099495185	-0.379304092449779	0.133209768274092	0.0266150756542636	0.919236671889523	-0.0723677257661665	0.782537480620143	0.241833498645181	0.34971594536745	-0.525726252837548	0.0301999410965979	0.226516257019574	0.381978833321087	-0.14895369962122	0.568290659809052	-0.0709761149458139	0.786627561055862	0.348773580535575	0.170050762990513	-0.046178576904335	0.860302327519265	-0.108306494895036	0.679045741400153	0.1836804680134	0.480382188713367	-0.045150482608048	0.863384754971129	0.146349815165513	0.575147910643062	0.252388894082766	0.328417227711869	0.697752742809902	0.00184409013663869	-0.244378451217588	0.344510439071488	0.169922671073782	0.514393435489241
Cluster-49494.111372	Cluster-49494.111372	NA	NA	black	-0.294165082591896	0.251764359073118	-0.660664464298727	0.00388887171012543	-0.413853952022157	0.0986550051428988	-0.000871830814319993	0.997350375793934	-0.464320525267964	0.0604300813553858	-0.256689144995544	0.319961430550319	-0.551007130196779	0.0218803235764224	0.321216709297648	0.208691059818341	-0.209322174672884	0.420063876390747	-0.371982312330514	0.141488857203324	-0.0104845174186465	0.968143519104271	-0.251870064173702	0.329446119090906	-0.602383802143236	0.010497009035808	0.831213559212506	3.56198454053146e-05	0.496646475679107	0.0425628346437699	-0.480276805467994	0.0510253265512149	0.719280392369224	0.00113619723068072	0.727497663484507	0.000933665998307036	-0.418132256822019	0.0948736669513473	-0.201779823714215	0.437377492993524
Cluster-49494.80978	Cluster-49494.80978	NA	NA	black	-0.29383113127703	0.252328311843636	-0.623457004032457	0.00749364287807814	-0.380271928248445	0.1321410921825	-0.0184809517995144	0.943875072238848	-0.220086920437986	0.395991582119681	-0.0543122724147206	0.835986459488709	-0.420795538527469	0.0925729090822441	0.452407745998871	0.06824769641121	-0.0783421791346606	0.765040310552479	-0.147656792329715	0.571701646287642	-0.0497310287774309	0.8496663145412	-0.0250539172949734	0.923960721726957	-0.441688638049897	0.0758962136846131	0.497251669447959	0.042271782437094	0.395317945372002	0.116285660004401	-0.399885005600585	0.111750079748396	0.588123551497415	0.0130224384898905	0.850035079748463	1.55465333305545e-05	-0.511202101771369	0.0359711332725506	0.0554911118744193	0.83247340031208
Cluster-49494.15694	Cluster-49494.15694	NA	NA	black	0.29377344911908	0.252425801090423	0.126485138309481	0.628571221607954	0.0389104531001288	0.88213207405513	0.318864817314142	0.212232068215705	-0.276180779930486	0.283256402629666	-0.139892664394427	0.592301770959572	-0.0738700751953897	0.778127969984027	-0.113687281432264	0.663958932105985	-0.133358073497953	0.609871747328176	-0.233807667341245	0.366422400025618	-0.197312441189978	0.44780305484385	-0.0806175130641647	0.758404289650089	0.0582718287129393	0.824198563477831	-0.0690410621452055	0.792323627872558	0.0541539837710176	0.83645840021335	-0.00792457916518525	0.975919255962026	0.0929896915755944	0.722609905713216	0.654511815006779	0.00435995317997317	0.0501182615540593	0.848508390565318	-0.0822160287486282	0.753751701548189
Cluster-49494.86373	Cluster-49494.86373	Q8VCX1	http://www.genome.jp/dbget-bin/www_bget?ko:K00251	black	-0.293658206945265	0.252620643548243	-0.562594451710555	0.0187229613534974	-0.480033116296111	0.0511601502181662	-0.146890393194744	0.573721436651455	-0.275409997494354	0.284657149364904	-0.312780790103865	0.221571599259694	-0.401033787636687	0.110629171351772	0.170475784001815	0.513004809737452	-0.00613700563020116	0.981350213436774	-0.123764116757823	0.63603463762329	-0.131227655155719	0.615644386440964	-0.266083989637501	0.30193693166397	-0.592996333101285	0.0121106710394377	0.713186331471278	0.0013087191716621	0.391081852472312	0.120606889405094	-0.420067218107183	0.0931980656081361	0.604201210876766	0.0102053654388821	0.72716078528623	0.000941336353503451	-0.357126710407304	0.159359239126221	-0.332432616743508	0.192333485271619
Cluster-49494.99638	Cluster-49494.99638	Q298N4	NA	black	-0.293512928527866	0.25286640264157	-0.317746017424098	0.213930090921401	-0.33479814827849	0.188994663611867	0.0113922463093907	0.965386936755759	0.143964186664815	0.58146095150657	0.298969691695732	0.243737871112829	-0.345691116860237	0.174114816001924	0.242129639084347	0.34910792594923	0.195390382399549	0.452327143810349	-0.0627963544184635	0.810772212784189	-0.00149303119740993	0.99546246938686	0.376971093022915	0.135810427233254	0.0385995247392587	0.883067846036042	-0.0780641318059272	0.765852307309353	0.00123231097472242	0.996254828840211	-0.0926181119989891	0.723677452107885	0.0734943849374885	0.779230055082368	0.612954495501666	0.00888968922972035	0.0579977185868144	0.825013495193708	0.105814268499449	0.686073164364335
Cluster-49494.156190	Cluster-49494.156190	NA	NA	black	-0.292302713838707	0.254919448216362	-0.524604811568613	0.0306183640874932	-0.279593368737004	0.277105046313971	0.16612466018129	0.523975599751331	-0.191308641786834	0.462010830912982	0.173726320735486	0.504879654417339	-0.422329527899459	0.0912660716730423	0.406147842470599	0.105735576516403	-0.084421679253805	0.747345164805403	-0.211121531803953	0.415987489154507	0.217894771625961	0.400832079406754	0.0686142499409409	0.793581350737983	-0.139574294740318	0.59315294928728	0.33280790245516	0.1918012163335	0.189100167634529	0.467293150422876	-0.323679345807129	0.205024645729445	0.306660900604268	0.231228121202307	0.813684365417103	7.07974420887669e-05	-0.158371144482501	0.543787866478347	-0.147375019193873	0.572443887124922
Cluster-49494.118892	Cluster-49494.118892	Q8VI24	NA	black	0.292284136371108	0.254951044257387	-0.0540583518825791	0.836743554152605	0.380539116682756	0.131847115472027	0.220337967549632	0.395439270244859	-0.389381938909996	0.122372187656636	-0.337211283563001	0.185628311968495	0.166092585698946	0.524056869257835	0.00356259804211077	0.989173011757476	-0.298062525707372	0.24524088275622	-0.27048265375294	0.293710568192989	-0.173048402215985	0.5065691716087	-0.14143173396644	0.588194088442614	-0.218183775257518	0.400192113868049	0.265353776444519	0.303315727492683	0.0383994522489848	0.883670062874177	-0.193469501147343	0.45687146241414	0.24054702946777	0.352364233242154	0.664725393880421	0.0036012237623417	-0.105141895034906	0.687973282276426	-0.281578618621581	0.273564359298959
Cluster-49494.63525	Cluster-49494.63525	NA	NA	black	-0.292044498346456	0.255358832583226	-0.417539842519216	0.0953909664442386	-0.47820164301331	0.0521819881020297	-0.162953561634026	0.532038330407345	-0.366862441921584	0.147484156428279	-0.302658424571504	0.237686110608541	-0.45338575278155	0.0675792424867491	0.0754098110770403	0.773615360835127	-0.414722944069651	0.0978783817753619	-0.0234031162730859	0.928958641474583	-0.0928078675679345	0.723132224926618	-0.313497785245179	0.220457469989867	-0.650193458087913	0.00471738796665987	0.707066625496728	0.00150312239353215	0.347298619504076	0.171987392724901	0.0430887787055611	0.869571722266246	0.622643454974336	0.00759506634108706	0.694567561743938	0.00197430347935732	-0.409866833141843	0.102274823425865	-0.158883543399626	0.542468334166597
Cluster-49494.53061	Cluster-49494.53061	NA	NA	black	-0.291548331279132	0.256204442354527	-0.442931508024458	0.0749786978324906	-0.399622067684865	0.112007761528493	-0.19916198534459	0.443471502530446	-0.153010462681058	0.557677744399584	-0.182835908610868	0.482437846780133	-0.232047506439862	0.370144906319948	0.10217908875663	0.696367040054602	-0.230151557618821	0.374178019860631	0.175880612806964	0.499528424354717	-0.0924462053167318	0.724171502341215	-0.0533081737876224	0.838981089745386	-0.48398428006043	0.0490067989342109	0.578394019632711	0.0150049772958403	0.0181924026812979	0.944750102749853	-0.236119545131622	0.361565011555557	0.412116455855651	0.100221002493278	0.640571828729121	0.00559931353633142	-0.387970750819162	0.123851322495163	-0.00594688364835563	0.981927886417225
Cluster-55882.0	Cluster-55882.0	NA	NA	black	-0.290126944375166	0.258636520569447	-0.228938277579005	0.376771661057812	-0.264873310853303	0.304224988213867	-0.115371416722102	0.659261547673665	0.219317939069468	0.397685960764032	0.164260262088699	0.528709150489578	-0.310182588915301	0.22563913238392	0.102211495915611	0.696275046682653	0.25396193378921	0.325309160603341	-0.113802559744619	0.663637018399109	0.323799966252579	0.204846148711244	0.035563898611525	0.892211390868862	-0.0315288438873049	0.904385013766765	-0.0442159523926076	0.86618827777754	0.0572679903404388	0.827183805204706	0.00403181157133831	0.987747133147516	-0.00702764296544656	0.978644192314648	0.426390281119222	0.0878707875235261	0.362094955612829	0.15322104123123	-0.545885851012909	0.0234012192402313
Cluster-49494.96212	Cluster-49494.96212	Q7TQA3	http://www.genome.jp/dbget-bin/www_bget?ko:K15734	black	-0.290059776075982	0.258751802858894	-0.262438703018465	0.308857259923311	-0.44584593817001	0.0728590237065709	-0.207815432683541	0.423493456384586	0.157248557294765	0.546683747602282	0.0366070225085491	0.889067914913754	-0.367275416611284	0.146994230259349	-0.0274888642901213	0.916593700837025	0.444625965998572	0.0737409034783929	-0.0466766093452527	0.85880981171167	-0.250462035730484	0.332247790410797	-0.0372421195357233	0.887154798867115	-0.16725810374357	0.521107431787385	0.0581115814763648	0.824674959297947	0.0501896271711003	0.848295021206621	0.0531259414120023	0.83952480600613	0.197389177287608	0.447622915245786	0.54545102202223	0.0235340356135323	-0.011934430199914	0.963740612841518	0.0161266894665363	0.951016104047542
Cluster-49494.13593	Cluster-49494.13593	NA	NA	black	-0.290056969810932	0.258756620001381	-0.290388578992184	0.258187775854033	-0.316338978944698	0.216078002619887	-0.337414897403688	0.185346097189786	0.184588449931938	0.478176941277571	-0.0979267009663098	0.708472475560055	-0.16077011544567	0.537622391126283	-0.0252525018989086	0.923359670108084	0.252744342832442	0.32771341619493	0.0807375925057589	0.758054515743358	-0.067405177885482	0.797146826305964	0.116357319633883	0.656517234264032	-0.320681157471742	0.209493992850409	0.155939219656264	0.550069995712822	-0.127601702547454	0.625518391460853	-0.0389314334842938	0.882068936652147	0.145904388719022	0.576324426596212	0.612715255211794	0.00892374942278836	0.212407710884932	0.413086565646011	-0.28628481822955	0.265282090966046
Cluster-49494.154084	Cluster-49494.154084	NA	NA	black	-0.289913636125722	0.259002735920769	-0.403242835167025	0.108496103588959	-0.158245961009197	0.544110456871541	-0.135718198542936	0.603501996315158	0.173051931818523	0.506560368198108	0.0978579886028719	0.708668633315	0.0233020593433891	0.92926468204497	0.285418863988031	0.266794303593891	0.125761642489548	0.630552398797685	0.214251057688515	0.408947759170821	-0.0101529117968091	0.969150622484675	0.444670691796818	0.0737084353442748	-0.178159371469012	0.493897552876801	0.0497999676759182	0.849460148463961	0.0464023915600516	0.859631538666021	-0.259799506290889	0.313925681479621	0.0967000551433634	0.711976858589709	0.668590294577853	0.00334375239476037	0.0275107482478667	0.916527518355943	-0.194837683059876	0.453632339848752
Cluster-49494.114585	Cluster-49494.114585	NA	NA	black	0.289819116032064	0.259165114267394	-0.0658262846515768	0.801808587127851	0.206246744695287	0.427079570108571	0.206174416932556	0.427245296880201	-0.194816605992541	0.453682150853646	-0.0167227965791412	0.949207617190071	0.0934599112080227	0.721259660329955	0.129015004223158	0.621662482809311	0.237505925860159	0.358669581753463	-0.169072221990292	0.516531951998171	-0.157341638091035	0.546443371941398	0.0889893553975839	0.734127913624879	0.0600134360000128	0.819024748598688	-0.114120990553026	0.66274809221968	-0.0686571340698146	0.793454958732516	-0.0816735459447615	0.755329745310311	0.301693236385118	0.239260334323398	0.38220353790619	0.130026032100299	-0.156291116979755	0.54915899955586	0.285949422556409	0.265867162406159
Cluster-49494.129069	Cluster-49494.129069	NA	NA	black	-0.289765699557862	0.259256907639901	-0.388039925984789	0.123778526917131	-0.209217241952997	0.420302244850045	0.100515703063316	0.701094199421351	-0.0271760900855931	0.917539663514722	0.205115036029077	0.429676530271742	-0.306514263356988	0.23146272930175	0.389674639159386	0.122066948681733	-0.0560264921741308	0.83087889904644	-0.0389206177744294	0.882101484868052	0.289358739911629	0.259956908226865	0.151058444712298	0.562773631520258	-0.0914715305234496	0.726974605110177	0.260784911808123	0.312027568266783	0.0265960227759974	0.919294310626214	-0.168429243878044	0.518151502593286	0.152053756836426	0.560172780915592	0.766467721332449	0.00033229656439038	-0.36262022235165	0.1525816351649	-0.162687785921154	0.532716629318714
Cluster-64298.1	Cluster-64298.1	NA	NA	black	-0.289495894602565	0.259720861283339	-0.338436580946835	0.183934304487965	-0.327312049447506	0.199693216986033	0.0780997521004257	0.765748270530899	-0.323862336230443	0.204753891827297	-0.00550427322724587	0.983272761133981	-0.49874735099124	0.041558935092749	0.0775774052668019	0.767274275921362	-0.335283243762704	0.188314736664682	-0.236491872146005	0.360786127988089	0.0069779543697296	0.978795155506178	-0.119527504753167	0.647721100917374	-0.265500278743743	0.303038800330576	0.516557113081222	0.0337530959409973	0.108727368067275	0.677861434428336	-0.0129950100708505	0.960520602466414	0.289561224075491	0.259608474233309	0.552682720336438	0.0213997915290024	-0.201607781566435	0.437776655029613	0.0940873192738886	0.719459257275948
Cluster-49494.137786	Cluster-49494.137786	NA	NA	black	-0.289468967886097	0.259767192404364	-0.133034739740552	0.610746473475144	-0.410173052554643	0.10199350877599	-0.445102841006946	0.0733952606493881	0.400299204141431	0.111345010664831	0.0385968949980783	0.883075761147145	-0.137655890463375	0.598292492090448	-0.0722171816999124	0.7829796866126	0.0995490261946858	0.703846172728141	0.363118938556774	0.151976233708785	0.107719091800801	0.680699838667801	-0.106941320985139	0.682892119624505	-0.204432639979056	0.431246403007464	-0.153475833177776	0.55646583819679	-0.244434194560885	0.344396918595734	0.235635755647165	0.362578476341502	-0.0233798205188509	0.929029189448919	0.504050651068119	0.0391045481654624	0.346809399537046	0.172632990066397	-0.137427083021438	0.598906690087614
Cluster-49494.117637	Cluster-49494.117637	NA	NA	black	-0.289452248040809	0.259795963777768	-0.606118813056814	0.00990467119708325	-0.328683702251641	0.197703967242247	0.160712239285479	0.537770764505028	-0.210880269243315	0.416532843825862	0.179294097531995	0.491105015848119	-0.362509812099826	0.152715886162688	0.544257926482181	0.0239014666046664	-0.00360993017277437	0.989029174123455	-0.0258153815242828	0.921656228904971	0.219494387422789	0.397296827673367	0.055274321126154	0.833119235406152	-0.189066026486133	0.467375045263012	0.401884697325679	0.109804048178168	0.219572818830285	0.3971239238229	-0.348308845559862	0.17065937536118	0.465489163968602	0.0597006293821839	0.886843608414813	2.10242136475004e-06	-0.537233555889276	0.0261557860138047	-0.0359014395789419	0.891194035735284
Cluster-49494.80530	Cluster-49494.80530	NA	NA	black	0.28917889252604	0.260266631922117	-0.181687783190866	0.485239236294035	0.0560968986957234	0.830669256452988	-0.0217334718605172	0.934016165609061	-0.420115129431906	0.0931568478261086	-0.493554894276326	0.0440733671392893	-0.0356466714943065	0.891961896997898	-0.101837254309436	0.697337640264495	-0.30158946763758	0.23942997242421	-0.180938294455544	0.487072210992407	-0.286252687791356	0.265338105564481	-0.27469563661075	0.285959101316462	-0.504070123093119	0.0390957442600127	0.287540513845354	0.263098688275157	0.307231502506693	0.230316642985408	-0.183162212483721	0.481643115682385	0.640934005209652	0.00556387219036522	0.683664107662804	0.00247834973625425	-0.35160032412309	0.166380260506312	0.110611678910344	0.672567891528577
Cluster-49494.101764	Cluster-49494.101764	O14966	http://www.genome.jp/dbget-bin/www_bget?ko:K07916	black	-0.289113478054844	0.260379341973614	-0.557364630901613	0.0201005635857741	-0.488702006473968	0.046525659464372	-0.174274109195969	0.503516395540235	-0.292342518353364	0.254851758013738	-0.108152007460513	0.679480636331634	-0.580918820833644	0.0144690866899947	0.185949363158626	0.474880953210798	-0.369125800813411	0.144812737596408	-0.111423250157172	0.670292421880401	0.211284783767244	0.41561868549804	-0.256763277158675	0.319816789639692	-0.560187968275785	0.0193473753615118	0.52453251228834	0.0306454917840564	0.243208754603481	0.346897438081569	-0.0612284905842454	0.815419334123446	0.690005998313164	0.00217382190733652	0.724363698452961	0.00100705760627054	-0.345210307485962	0.174754538609876	0.221148897943395	0.393658048740566
Cluster-49494.116331	Cluster-49494.116331	Q5SRX1	NA	black	-0.288559710414013	0.26133470305559	-0.167170306889175	0.521329341807185	-0.290341023570223	0.258269304943298	0.00730771316091627	0.977793299950216	0.21800743959828	0.40058252358687	0.319956143056842	0.210584167759978	-0.317327653112972	0.214567297578194	0.123486169470933	0.636798893934137	0.21194629230032	0.414126038988075	-0.00142303092896674	0.995675208079649	0.0245197587689739	0.925577639688672	-0.0256432752073447	0.922177039971351	0.114775018538491	0.660923653720726	-0.204081175917929	0.432056117368824	0.0747793035576067	0.775462412121258	0.179432581422951	0.490764731060389	-0.0785879825541765	0.764322670057497	0.560324743238827	0.0193114558542789	0.11730796492124	0.653874987951069	-0.063537769185415	0.808576741745001
Cluster-65545.0	Cluster-65545.0	NA	NA	black	0.288279154655732	0.261819545595859	-0.124097629728271	0.635118053482274	-0.0608341586307477	0.816589049589088	0.233104232575939	0.367907554111758	-0.533206279896598	0.0275203695341582	-0.363161359154762	0.151924814185964	-0.183820661206005	0.480041372842208	-0.015012583752531	0.954396709579125	-0.263113684240467	0.307568827213478	-0.32475047563993	0.203443102747607	-0.236668665952413	0.360416617448295	-0.341797977084505	0.179339828764306	-0.25386438196539	0.325501406748145	0.383588084937205	0.128524541298447	0.0652414286708412	0.803537017950897	-0.342294162407818	0.178668159241478	0.460774106619079	0.062684197755054	0.619764147533519	0.00796289076551036	-0.331197867379138	0.194091592202288	0.308816700672083	0.227796471527477
Cluster-49494.34602	Cluster-49494.34602	NA	NA	black	-0.287750099256081	0.262735346497924	-0.387208132319963	0.124655837292686	-0.206727709728271	0.425978374465545	0.13762924126458	0.598364014540139	-0.0131965277010874	0.959908841656675	0.27156510486651	0.291707034660302	-0.238175542636429	0.357275791746328	0.595554146073826	0.011652740330879	0.150790795036693	0.563473916525435	-0.0485031176994026	0.853339990812863	-0.00872166574077264	0.973497878106836	0.0385876412636916	0.883103613528595	-0.0212314649849792	0.935537271064224	0.118065069702301	0.651773447823509	0.136679161014791	0.600916154404937	-0.0718989715424792	0.783914599202885	0.195527155795978	0.452004448011006	0.689182066730614	0.00221155978336525	-0.155562003091176	0.551047278562704	-0.180232220380778	0.488802068420944
Cluster-49494.55584	Cluster-49494.55584	NA	NA	black	0.287400503495318	0.263341586195059	-0.161952066488899	0.534596335893339	0.0447769770671889	0.864505061411996	0.130866435598376	0.616625284971278	-0.449426314710914	0.0703154839837967	-0.41135490333213	0.100912946886038	-0.10164990441256	0.697869787504301	-0.0358019353380898	0.891493926867106	-0.337748076412261	0.184884914448688	-0.262181228212774	0.30934957943378	-0.158832258021227	0.542600340102621	-0.30189412570929	0.23893214215482	-0.369956840156201	0.143840256880012	0.325836553975613	0.20184763051455	0.0734522002162822	0.779353828584007	-0.253226692919534	0.326759735254443	0.497311433361945	0.0422431224661296	0.906976595149228	5.13728730642859e-07	-0.255272155304385	0.322733512228374	0.0294730409743071	0.910595217883062
Cluster-49494.157684	Cluster-49494.157684	NA	NA	black	0.287126285009589	0.26381771741242	-0.250487797773751	0.332196406092156	-0.108144402857156	0.679502046389804	0.14353433006734	0.58260155042533	-0.535886641599475	0.0266062127301067	-0.391190766552018	0.120494397760913	-0.27269271850971	0.28962868117177	0.0083064748096499	0.97475911295712	-0.315235761245716	0.217771807083709	-0.323930716643559	0.204652775481168	-0.02831379671675	0.914099263781105	-0.36124913338851	0.154254488952101	-0.395803029793011	0.115797873250886	0.389636142643361	0.122107063857789	0.156910155402066	0.547558045586199	-0.33744721550818	0.185301329490201	0.674426692779371	0.00298348273784787	0.842214319848941	2.222456058715e-05	-0.369316597503955	0.14458906993243	0.151035065963471	0.562834785234806
Cluster-49494.97464	Cluster-49494.97464	Q5F485	http://www.genome.jp/dbget-bin/www_bget?ko:K12835	black	-0.28711829687606	0.263831595339534	-0.435146545771274	0.0808613334764085	-0.355942732802501	0.160846238218029	-0.087042232451557	0.739753809582845	-0.240046767619599	0.353397118947865	-0.20898611902127	0.420827521890345	-0.382834533592509	0.129340236368421	0.278418523275123	0.279213485623621	-0.141175687591464	0.588876641950379	-0.170599430537519	0.512694626589944	-0.0452403540567993	0.863115227851896	-0.255229972424114	0.322816249690609	-0.476448906528479	0.0531741238345618	0.689083563485289	0.00221610709562632	0.13792247130982	0.597577220536401	-0.252136470254941	0.328917575911402	0.442091697469509	0.0755977723398408	0.634859365590949	0.00618280377194299	-0.283050039521554	0.270958045602622	-0.384113734371796	0.127957666301339
Cluster-49494.104010	Cluster-49494.104010	P42787	NA	black	0.286574477947585	0.264777442064141	0.0240231295320492	0.927081202347439	0.277019524446366	0.281736908793241	0.0299249524606258	0.90922964425638	-0.0691330408633488	0.792052649863058	-0.300434348921748	0.241323454739499	0.210450989246919	0.417504130407029	-0.0990657297488851	0.70522334635395	-0.0944730746632786	0.718352989211444	-0.0926904829942702	0.723469492735308	-0.199704961598234	0.442203961782486	-0.372926278220372	0.140402080272802	-0.125287119834086	0.631853097397697	0.0655297530726372	0.802684821824016	-0.19490164482948	0.453481197220554	-0.295013493114131	0.250335168231081	0.04010302811299	0.878544269620489	0.532270690922397	0.0278450987237568	-0.111525821997234	0.67000502503172	-0.0116601951612119	0.964573301784514
Cluster-49494.80003	Cluster-49494.80003	NA	NA	black	0.285991707456108	0.265793355921633	-0.0460973090152876	0.860545915688119	0.0159201250299215	0.951642838329318	0.208392356244362	0.422178557938932	-0.397942478920925	0.11366367990824	-0.276363548051116	0.282924871770382	-0.147786837460383	0.571359222495426	-0.0980019793467237	0.708257593246418	-0.295829937140589	0.248964627386326	-0.220729905273403	0.3945778287383	-0.0707979963859321	0.787151452275153	-0.310220352371621	0.225579673497239	-0.206796802147805	0.425820305626977	0.15989516024658	0.53986742057902	0.087184807700999	0.739341434147333	-0.0406314177050872	0.876955345174877	0.377276457909457	0.135468047816764	0.879672722134541	3.26200128042126e-06	-0.230702326271434	0.373003909460908	-0.00191266926371882	0.994187148615455
Cluster-49494.115935	Cluster-49494.115935	NA	NA	black	-0.285736503949018	0.266238994729044	-0.361747816354508	0.153644613014387	-0.32158241849823	0.208143914626549	-0.0971036563921639	0.710823211600919	-0.264057310119387	0.305772944949681	-0.0732834052900268	0.779849137152704	-0.339065653193682	0.183068590294583	0.136105609068139	0.602458978936202	-0.378626426706911	0.133961596026294	0.0474631848676526	0.856453505376941	0.109605266224484	0.675393388568861	-0.0700059205429847	0.789482187980561	-0.412442756488662	0.0999255653100761	0.559434609552511	0.0195461571642283	-0.103364478536894	0.693004717597523	0.10864641051705	0.678089187887992	0.397555712358305	0.114047427067286	0.613455084131205	0.00881875707835226	-0.316912664169006	0.215200572514606	0.135370733932218	0.604438086225488
Cluster-49494.72925	Cluster-49494.72925	NA	NA	black	-0.285632169764621	0.266421316625302	-0.479375639857769	0.0515252374342412	-0.450995984745151	0.0692211773100113	-0.0604061691708748	0.817859018387564	-0.206772385808583	0.425876161541787	-0.205425149377486	0.42896408940863	-0.328802426647604	0.197532399185989	0.208091087826624	0.422864927863464	-0.0721286825347359	0.783239672130329	-0.00663853799335702	0.979826383507911	-0.0318719843995923	0.903348949888997	-0.188951867474953	0.467648931800772	-0.462488906742012	0.0615866283649949	0.527003723586362	0.0297286711800225	0.513605342166569	0.0349623725891944	-0.341167977954903	0.180195056738795	0.458339985276176	0.0642669375014299	0.731983882073095	0.000836346452442959	-0.31049233035098	0.225151737734712	-0.447621554851749	0.0715893218058745
Cluster-49494.6900	Cluster-49494.6900	NA	NA	black	-0.285521971991172	0.26661396855744	-0.0966522919045912	0.712113423375883	-0.360587145508519	0.155066623726397	-0.29072120588653	0.257617966647332	0.146143228916499	0.575693445550071	-0.136569588579737	0.601210774903865	-0.22938632221329	0.375812717152046	0.00952867912834785	0.971046567756698	0.0446873535686658	0.86477391786108	0.0920037904065767	0.725443451197382	-0.215481491557406	0.406197462185032	-0.0380578518795241	0.884698416726529	-0.342921829411357	0.177820910692428	0.179359428960392	0.490944468291892	0.0543295662975521	0.835934900637413	0.29226875213523	0.254977211184564	0.130552781875386	0.617477515257057	0.522050074775517	0.0315881878114533	0.0253665590197572	0.923014473655202	-0.402816520442085	0.108905468454864
Cluster-49494.70454	Cluster-49494.70454	NA	NA	black	-0.28550528703346	0.266643145314253	-0.441132491770916	0.076309417847419	-0.302224862299728	0.238392438893401	0.220842140336163	0.394331334273739	-0.240849080555191	0.351741420959716	0.206519819882348	0.426454167367318	-0.460445260164811	0.0628963211635652	0.44056656880986	0.0767315688783307	-0.188646149019867	0.468382793668171	-0.142053591437522	0.586537742797217	0.284817465111508	0.267847642198385	0.147074197799281	0.573236756650699	-0.141883691209119	0.586990087430136	0.316680884595736	0.215554793469285	0.302260237099401	0.238334759174251	-0.0598636489230746	0.819469448649918	0.357182961253536	0.159288824251262	0.841166074795142	2.32812489174935e-05	-0.372557111730152	0.140826410703036	-0.184972845864046	0.477244841605365
Cluster-49494.82119	Cluster-49494.82119	Q5R7K4	NA	black	-0.28547603503818	0.266694302625242	-0.54218835386166	0.0245493576013737	-0.359931582994761	0.155873735666113	-0.230159683716612	0.374160682047476	-0.252529009416679	0.328139685529251	-0.301053846447044	0.240306797870548	-0.380685231397126	0.13168654336526	0.0821386415900392	0.753976759084595	-0.24088069094687	0.351676278237908	-0.104157641059276	0.690757953157243	0.0571462097650075	0.827546112630205	-0.35725847674684	0.159194327011052	-0.638172984684791	0.00583867688796464	0.673570790525214	0.00303424174895502	0.193961765137945	0.455704706253923	-0.263013062731634	0.307760695391219	0.552713106675586	0.0213911537423674	0.787199013277648	0.000176638933615939	-0.240684757924857	0.352080167442739	-0.210104478347499	0.418289015246668
Cluster-64113.0	Cluster-64113.0	NA	NA	black	0.285237559861133	0.267111585191257	-0.0884976002544731	0.735547566107052	0.223370493739728	0.388800636830518	0.265306593336486	0.303404947807442	-0.486456366668519	0.0476945967732375	-0.274593892558747	0.286144826702562	-0.0203574098508839	0.938186201271589	0.0401151358974055	0.878507855277777	-0.227704178033075	0.379419966954369	-0.346261934454325	0.173357372017972	-0.251323026239132	0.330532972853207	0.0337602502498642	0.897650280460977	-0.234136121020712	0.365730088239982	0.167798221502298	0.519743222059662	0.40907086783605	0.103008637513049	-0.0528825568563298	0.840251085507349	0.462473436400751	0.0615964661754325	0.572108880599111	0.0164070191932683	-0.275516758409495	0.284462882267974	-0.00903992933690602	0.972531121659735
Cluster-49494.149799	Cluster-49494.149799	NA	NA	black	-0.284354708220483	0.268659891879302	-0.610294656658218	0.00927425840409297	-0.385781195161118	0.12617095268669	0.0986013741359579	0.706547363024527	-0.229556444711652	0.375448960189373	0.150972436788844	0.562998623668738	-0.529151456902011	0.0289491245799999	0.575234040905807	0.015697571758119	-0.0718905490175797	0.783939348678859	-0.185176908569612	0.476750383893584	0.251937056125198	0.329313162332608	0.00225909128715798	0.993134348396257	-0.295055860877786	0.250263930871462	0.311024163286566	0.224316442166315	0.52629613982817	0.0299890007839385	-0.194736726098692	0.453870954468728	0.632037058201313	0.00648860671869764	0.825421969870702	4.50643735782497e-05	-0.460705364402752	0.0627284963069594	-0.0634557681909139	0.808819496283339
Cluster-49494.137706	Cluster-49494.137706	NA	NA	black	-0.284257329227643	0.268831008147222	-0.539569285084622	0.0253886833980735	-0.443970521016829	0.0742179167722393	-0.129897786397651	0.619258694739754	-0.28140373597744	0.2738751440571	-0.2505526154939	0.332067142652613	-0.35033018964926	0.168022859452647	0.174800879486492	0.502207088358852	-0.289136908737051	0.260338967103297	0.0393606756251772	0.880777342997269	0.0328366355072069	0.900437118283399	-0.248359788279725	0.336456367963957	-0.600802139017537	0.0107561798282405	0.551736602986234	0.0216701015255225	0.650762024075469	0.00466901709574799	-0.250816400703595	0.33154138651324	0.612795573456458	0.00891230307034837	0.721969142718361	0.00106628981742667	-0.3856935170723	0.126264465592061	-0.294238588486202	0.25164033344562
Cluster-49494.154370	Cluster-49494.154370	NA	NA	black	-0.28406200360699	0.269174440125043	-0.259566371145257	0.314375745261442	-0.325527327431781	0.202301056503322	-0.0696290595259454	0.790591720605512	-0.151637529604189	0.561259789368986	-0.0368381489268631	0.8883716204298	-0.446459320592373	0.0724185583108358	0.285468276977271	0.266707871313704	-0.204089742707882	0.432036371543905	-0.219510648131381	0.397260977224296	0.139581423384891	0.593133884980604	-0.254796555892203	0.323667069926174	-0.31940694702965	0.211412413596274	0.367041033907583	0.147272149637885	0.0976331513040291	0.709310612263572	0.154671162309031	0.553358277071831	0.272578545625683	0.289838710725378	0.538693817963754	0.0256741374302706	0.119161696036702	0.648733870330033	-0.399444099767137	0.112182409746795
Cluster-49494.87163	Cluster-49494.87163	Q86WA9	http://www.genome.jp/dbget-bin/www_bget?ko:K14708	black	-0.283688125074343	0.269832565222523	-0.518262548386959	0.033069153234943	-0.372451572099355	0.140947883014237	-0.0974545145387657	0.709820806517668	-0.231688304833418	0.370907145693186	-0.0798706624064267	0.760580749143853	-0.318887062689408	0.212198394688805	0.351307441124691	0.166758068000924	0.0276271466861985	0.916175509515397	0.00631488089876364	0.980809759207784	-0.0745090930261718	0.77625433422947	-0.164423099988297	0.528294942972362	-0.421929734761868	0.0916053769818885	0.598762163271248	0.0110979295427216	0.0131325585146885	0.960103035001046	-0.151027615255883	0.562854275266603	0.575666371082424	0.0156013584430931	0.649191515167976	0.00480361422764502	-0.465153718835349	0.0599093384039374	0.0370737099399573	0.887662045635837
Cluster-49494.137415	Cluster-49494.137415	NA	NA	black	-0.283646747659353	0.269905461115086	-0.579143563752408	0.0148442813723833	-0.492102776137162	0.0447966798364517	-0.0435764653064645	0.868107564290386	-0.349825478633238	0.168678591814525	-0.0158433075101612	0.951875916151841	-0.551603280954802	0.021708404857591	0.338215619418174	0.184239029526055	-0.405927295418726	0.105943386981189	-0.0957326570381424	0.714744454783665	0.222834065264876	0.389970506883862	0.0690572864367772	0.792275827940334	-0.474751829356963	0.0541481232132371	0.49175560495387	0.0449709277172012	0.315500447453361	0.217364649127918	-0.136561812398104	0.601231685872725	0.700757281175602	0.0017278006800156	0.730679379293702	0.000863736137266232	-0.288101366329771	0.262127078519147	0.0529108133148157	0.840166759651164
Cluster-49494.115813	Cluster-49494.115813	NA	NA	black	-0.283511384346559	0.27014401943222	-0.560465238600207	0.0192746135771383	-0.402575935671342	0.109136969894417	0.161728170439283	0.535168967418471	-0.361640490787888	0.15377573047915	0.139084001855497	0.594464754344159	-0.598694531553171	0.0111094054948199	0.424859624790361	0.0891397155258744	-0.25783175906347	0.317736307658003	-0.217377603367617	0.401978662599546	0.155148638101531	0.552119091438293	0.0485507275254359	0.85319749767051	-0.29236704016176	0.254810062634325	0.416694151954012	0.0961329267572685	0.422631453791942	0.0910104265345348	-0.0829601132327714	0.751588711895404	0.624318544611722	0.00738742252344767	0.833586845603287	3.22654402427858e-05	-0.521727828323283	0.0317121723037511	0.154165557817422	0.554671793973091
Cluster-49494.66722	Cluster-49494.66722	NA	NA	black	0.283085755708995	0.270894971989685	-0.169752349170622	0.514821391861722	0.209009767881284	0.420773758873651	0.325541237803492	0.202280645140362	-0.457797394127771	0.064623733630495	-0.290303691417572	0.258333318442021	-0.0133441335503131	0.95946075791929	0.16380754611183	0.529861492730691	-0.0704175901546093	0.788270610904658	-0.361749571769508	0.153642469092268	-0.14900535044215	0.568154994142766	-0.218601548278465	0.399267976519304	-0.189269718367139	0.466886552371123	0.355618728826167	0.161254796230264	0.147583464330567	0.571894765882994	-0.349993961209388	0.168459504433982	0.41365025442227	0.0988376861347252	0.795669730730147	0.000133750128570574	-0.41323204023577	0.0992135081456672	-0.209767873746242	0.419052205766864
Cluster-49494.34440	Cluster-49494.34440	NA	NA	black	-0.283076771137865	0.270910837598592	-0.493247214834307	0.0442258833881127	-0.417341510957054	0.0955646015146723	-0.216181519724554	0.40463716857743	0.0178496425483927	0.945789606708024	0.00970742191705366	0.970503667366375	-0.426159018140432	0.0880616654639657	0.317890057719172	0.213710987729373	-0.0468161821971718	0.858391617249603	0.00516791180259176	0.984294826234894	0.15707454744788	0.547133243542332	-0.118468472295036	0.650654709493806	-0.419140909182551	0.0939975396040741	0.191717235235598	0.461036826111993	0.292802419656126	0.254070477475048	-0.0547367727147839	0.834721065007664	0.519760459462432	0.032477232692557	0.814222010453275	6.93950592949149e-05	-0.3231395690738	0.205824660461977	0.0435247326402449	0.868262859645858
Cluster-49494.108469	Cluster-49494.108469	NA	NA	black	-0.282778667427046	0.27143757416238	-0.480636003512053	0.0508270819548447	-0.441821860075304	0.0757974757462346	-0.0819548263770704	0.754511405995169	-0.256689158291578	0.319961404604696	-0.0566130526374285	0.829132686068713	-0.489876181098512	0.045923115913004	0.100721864592808	0.700507743779039	-0.390119592147761	0.121603955898733	-0.0198107685021507	0.939843177515357	0.26399743663814	0.30588670904244	-0.00945964655404566	0.971256245524487	-0.4481055272038	0.0712460763213407	0.444838556944715	0.0735866690422349	0.247833316982349	0.337515119736132	-0.0513641521046992	0.844784860419177	0.525463054422061	0.0302977465090097	0.818784451462481	5.84080787858232e-05	-0.287622868052233	0.262955880223855	-0.0319508594499641	0.903110818698355
Cluster-49494.141940	Cluster-49494.141940	D3ZVU1	NA	black	0.282686054326541	0.271601345381671	-0.265170258942407	0.303662835414958	-0.110376466054932	0.673227880865434	0.429076652115659	0.0856753681724922	-0.567924001783805	0.0173962011869795	-0.109034770543657	0.676996876138129	-0.324193361843315	0.204264695829063	0.263087179808892	0.307619359794849	-0.0806844614973084	0.758209273155732	-0.418752759209125	0.0943340010987771	-0.0655493037341038	0.802627043825684	-0.207020157441917	0.425309525818822	-0.0873443392925619	0.738880094884136	0.221353257008255	0.393209858488422	0.390831108183808	0.120866149691599	-0.40350644854924	0.108243517212682	0.63156487658499	0.00654093497932469	0.687930024787182	0.00226993088844392	-0.448174843178101	0.0711970146812914	0.149862540944823	0.565905533370446
Cluster-49494.36970	Cluster-49494.36970	NA	NA	black	-0.282675178640066	0.271620581241426	-0.31101361715967	0.224332986584263	-0.108789785697396	0.677685856318112	0.0614732110312928	0.814693599675712	0.118265693132946	0.651216979894964	0.36278865436303	0.152376988773346	-0.227915489352193	0.378965779147343	0.257100935546023	0.319158461565083	0.195968790775859	0.45096327468285	0.0778036056362221	0.766613345310671	0.323224699994273	0.205698351406273	-0.152930778313917	0.557885371748342	0.0685529977917905	0.793761887067161	-0.0210949467203578	0.935950964780325	-0.0390970555189212	0.881570544919698	0.220054433241967	0.396063085497931	0.0829538300154699	0.751606969374438	0.695327205367341	0.00194258470090495	-0.273708379820361	0.287764338185545	-0.0175130095485215	0.946810609148491
Cluster-49494.137708	Cluster-49494.137708	NA	NA	black	-0.282179327462314	0.272498482183859	-0.356347105967382	0.160337320442127	-0.322987462880379	0.206050466567743	-0.0431946848015172	0.869253731279338	-0.0817114430378196	0.755219475568621	0.0258826622117539	0.921452638934197	-0.396542927836555	0.115056628993351	0.337326693827605	0.185468315036985	-0.159247572724615	0.541531753805409	-0.109497887247163	0.675695097218518	-0.0168961697172493	0.948681676424218	-0.145436305915631	0.577561880198345	-0.278182419224409	0.279638386013821	0.367490628142461	0.146739359507322	-0.0442256785859101	0.866159092077018	-0.0622319876505982	0.812444306141782	0.271822531052554	0.291231772628625	0.757410699906253	0.000429527463607102	-0.259906985757704	0.313718321962217	0.0590374563354376	0.821923247910885
Cluster-49494.98673	Cluster-49494.98673	NA	NA	black	0.281850953867917	0.273080821176079	-0.105444188108924	0.687118787146348	-0.0869831614706952	0.739924682317731	0.408271016015161	0.103749801977794	-0.589794021732311	0.0127039575814846	-0.250701600719516	0.331770137630148	-0.305000997710705	0.233892677439145	0.144035638722217	0.58127144844861	-0.388582427270342	0.123208669104973	-0.403216520134787	0.108521340752994	-0.0615694940913734	0.81440810500046	-0.266415986090394	0.30131129028591	-0.167133084937868	0.521423434910413	0.354087544291074	0.163195060826735	0.211255337407735	0.415685195184929	-0.279079095666197	0.278026788749627	0.453620483690609	0.0674195270628592	0.78584489038202	0.000184460255964819	-0.388593475967152	0.123197082349446	0.0523444487007676	0.841857276251956
Cluster-66533.0	Cluster-66533.0	NA	NA	black	0.281811690741445	0.273150501533295	-0.0332981895688867	0.89904432425619	-0.00567044460235255	0.982767843124296	0.313780209500949	0.220019604324019	-0.363246628671467	0.151821491839496	-0.12018856294796	0.645892392630203	-0.177386660214985	0.49580352499349	0.0550845631217298	0.833684620873272	-0.288513459450906	0.261414593380231	-0.203399448595661	0.433628949582531	0.270960806600503	0.292824527299915	-0.139033597610491	0.594599680927694	-0.0446183943993334	0.864980794110953	0.116773036652421	0.655361304603536	-0.0419496823433226	0.872993129942713	-0.135442255841726	0.604245354321331	0.270528911159099	0.293624780634552	0.824781091352798	4.62285265299486e-05	-0.214347392118948	0.408732072572039	-0.144862444377131	0.579080504241855
Cluster-53920.0	Cluster-53920.0	NA	NA	black	-0.281649999706237	0.273437569719387	-0.491595364662067	0.0450515257939064	-0.366810768454799	0.147545537007665	-0.101048880585741	0.699577828631622	-0.259750251066615	0.314020736278521	-0.221353030412541	0.393210355293589	-0.243882386695321	0.345521608618668	0.161235981420001	0.536428751943042	-0.29670683993761	0.247497839935422	0.0346395046396188	0.894998341971711	-0.0817950291696454	0.754976279544182	0.0420500907518982	0.872691455253663	-0.507746188507972	0.0374604797315653	0.588234785857764	0.0130010370739846	0.296336528034995	0.24811659491379	-0.35462074981444	0.162517621480358	0.446356771922951	0.0724920615887225	0.678097518368494	0.00277356682501235	-0.172822096204554	0.50713376649243	-0.311196144458663	0.224046753958655
Cluster-49494.113341	Cluster-49494.113341	Q5VIY5	NA	black	-0.281640798778708	0.273453910708325	-0.443465832205935	0.0745867491141334	-0.392823805470847	0.11881652393694	0.145280224247108	0.577974756646421	-0.239176523462175	0.355197983361098	0.167050922134514	0.5216311613817	-0.499145275401233	0.0413708256020647	0.4401803287604	0.077020661746757	-0.0695195688584075	0.790914148159243	-0.136506787901262	0.601379660926424	0.0821426719399456	0.753965037548149	-0.109921436327373	0.674505299400701	-0.161986837548757	0.534507431063505	0.418784434254626	0.0943065117673808	0.0101868151622408	0.969047654167416	-0.0644930713692582	0.805749900944855	0.410317259364356	0.101861221392633	0.812092722985074	7.50898285383038e-05	-0.400048267148856	0.111590292633947	0.0363933561970264	0.889711677082796
Cluster-46404.0	Cluster-46404.0	NA	NA	black	-0.281363709117022	0.273946306353575	-0.313192696646888	0.220931102461831	-0.308171309354065	0.228820391190263	0.0488930447329972	0.85217309093687	-0.121263158921183	0.642923792045087	0.0992357260465451	0.704738835807626	-0.469226073803866	0.0574119228504384	0.176329699081698	0.49841631079377	-0.105628594947919	0.686597698066071	-0.167336827593218	0.520908491200782	0.0460060114056599	0.860819580601798	-0.0733100273933054	0.77977101244355	-0.186991020536803	0.472365741877155	0.283957458966566	0.269358366869129	0.109176102045646	0.676599514276275	0.089927326589916	0.731422335934674	0.248299767182505	0.336576975684125	0.7566567322321	0.000438589577488441	-0.302731137290504	0.237567782071185	0.0538616082572155	0.837330262184367
Cluster-49494.117604	Cluster-49494.117604	NA	NA	black	0.28131894595748	0.274025902546541	0.0505533751691763	0.847207640267453	0.164979531437783	0.526880678076588	0.463551392258014	0.0609137595363639	-0.175908794014746	0.499458601951582	0.126107566017656	0.629604844795223	0.07780293386841	0.76661530791142	0.361375105191903	0.154100273588062	0.236433382832238	0.360908421302466	-0.0686601140671297	0.793446175993943	0.18582658910547	0.475177839608463	0.00230277694380834	0.993001585424816	0.289547172529791	0.259632644724182	-0.0439233655232842	0.867066328864196	-0.130335302042006	0.618068702009916	-0.152472803153194	0.559079334659051	0.0567670685417592	0.828674299839858	0.52109260289875	0.0319576683206279	-0.503539255699667	0.0393363055063444	-0.147822568779515	0.571265153133715
Cluster-49494.83081	Cluster-49494.83081	Q8K415	http://www.genome.jp/dbget-bin/www_bget?ko:K14209	black	-0.281301329194146	0.274057231903469	-0.493235503379538	0.044231696601343	-0.371621243278578	0.141906077564098	-0.193090774198563	0.457770137129578	-0.207241995735893	0.424802532581487	-0.251545882449381	0.330089952028214	-0.317839349540164	0.213788104629571	0.255231702845361	0.32281285540031	-0.170163739765594	0.513788001806943	-0.0655623697827573	0.802588430318797	-0.017210922789414	0.947726900083671	-0.0673096998337524	0.79742854752326	-0.569552161285159	0.0170059459579919	0.656059409867911	0.004237328601877	-0.000848051156258904	0.997422645502072	-0.262563392548842	0.308619006977972	0.504396391524918	0.0389484520847925	0.789906830096815	0.000161830039365851	-0.184607964199239	0.478129600782279	-0.255789097456435	0.321720588672535
Cluster-49494.71473	Cluster-49494.71473	NA	NA	black	-0.281258555810199	0.274133308494762	-0.322159490068318	0.207282441712194	-0.385702944774533	0.126254408175789	-0.251685005224237	0.329813561434785	0.150093147709416	0.565301024066916	0.0293006383299477	0.911116241987385	-0.441384217508596	0.0761221883993072	-0.00974325458879465	0.970394833273003	-0.0616123136857111	0.814281145146319	-0.058507531018092	0.823497954269583	0.211289163823607	0.415608792865561	-0.0585753149387274	0.823296494446857	-0.269727856200052	0.295112519470819	0.123324694773857	0.637243051098054	-0.0830570926504984	0.751306929443587	-0.0522502870661915	0.842138398670811	0.182217238813325	0.483946402076375	0.718187779211699	0.00116566471903129	-0.00174101105403572	0.994708833115965	0.0144744855686827	0.956029763605316
Cluster-49494.78492	Cluster-49494.78492	Q3SWY8	NA	black	0.281213286271689	0.274213838812065	-0.000656982678909195	0.998003329981856	0.0207796447577184	0.936906488958439	0.366496678936879	0.147919005839617	-0.470975955754046	0.0563629235002274	-0.194178193394583	0.455192207312179	-0.146647517826662	0.57436214884565	0.287074730679678	0.263907291607652	-0.289437732395644	0.259820943783788	-0.324437361279886	0.203904596663292	-0.202219614417593	0.436357970128629	-0.0782520763760122	0.765303417247456	-0.133059134636654	0.610680459723138	0.125581527758009	0.631045984916813	0.349555670296164	0.169029837398447	-0.00443406812095507	0.986524755813683	0.411338963839962	0.100927465763149	0.646016333795932	0.00508531946273243	-0.219953637868023	0.396284977644626	-0.113382999429738	0.664808903799886
Cluster-49494.97389	Cluster-49494.97389	P25285	http://www.genome.jp/dbget-bin/www_bget?ko:K00605	black	0.281212998482249	0.27421435080913	0.160432637308001	0.538487821390725	0.0616577800907135	0.814146342298092	-0.0445039948223243	0.865324009035902	-0.0461284582413375	0.860452549202243	-0.352277608982821	0.165508798043896	0.188811346082217	0.467986175466923	-0.328268312073839	0.198305013839202	-0.148341809703177	0.569898900374023	0.153526146268405	0.55633488305696	-0.157404613606704	0.546280768001486	-0.231808997274314	0.370650934483672	-0.163146257571887	0.531546787122386	-0.0432034147420559	0.869227519823476	-0.204524366474857	0.431035210303789	-0.0133071509798023	0.959573023999541	0.00307267676618475	0.990661851508039	0.701554105241504	0.00169799171626422	-0.0107321859521857	0.967391366608636	-0.116576305793236	0.655908236225229
Cluster-49494.85109	Cluster-49494.85109	NA	NA	black	-0.280487650813467	0.275506652341021	-0.338932236965071	0.183251968181279	-0.258289247024176	0.316847950583077	-0.0316042759381498	0.904157244875078	0.113011068383219	0.665848368728418	0.296568703194294	0.24772853968216	-0.128816482107733	0.622203551847022	0.400985382157011	0.110676241295428	0.0995773474190325	0.703765497142748	0.293919722275136	0.252178629004024	0.088604389216443	0.735239207092875	0.32002176933234	0.210485337200398	-0.0643563617318489	0.806154300713094	-0.0698217076077244	0.790024489506605	0.0575557721049129	0.826327761394193	0.166365210349773	0.523366284425734	0.225172736148551	0.384884262768965	0.694433412164987	0.0019799487088873	-0.246709116973288	0.339782333813308	0.0844082213075051	0.747384207861283
Cluster-49494.117749	Cluster-49494.117749	D3Z5L6	NA	black	0.280281932110435	0.275873843335316	0.00360233422240267	0.98905225743918	0.162152114978408	0.534084930774782	0.433972324693909	0.0817768982603778	-0.39153969707803	0.120134500815127	-0.020874266963659	0.936619727281895	-0.102121221681662	0.696531315790061	0.218694968076238	0.399061484189828	-0.233284999475074	0.367525582826349	-0.283878620704205	0.269497119123256	0.030510214875623	0.907461472084601	-0.0477603987098161	0.855563453510184	0.0488387850555186	0.852335451726925	0.0676155225399406	0.796526258848846	-0.0447884996252263	0.864470496562797	0.0228130099412949	0.930745849831995	0.229537032274338	0.375490458131438	0.822818605983684	4.99525663994849e-05	-0.265786783673164	0.302497667337169	-0.0268843534512014	0.918422093920058
Cluster-49494.112741	Cluster-49494.112741	NA	NA	black	-0.279148572705345	0.277902154514528	-0.462418285655205	0.0616315467924579	-0.235600002191631	0.362653437515889	0.23348277744808	0.367107919745457	-0.1604225802138	0.538513621444524	0.283278196005432	0.270555283845191	-0.383606874032009	0.12850424855646	0.61179517293465	0.00905571165372248	-0.0914206510980434	0.727121021408346	-0.142219241699045	0.586096852767682	0.252223908003561	0.328744208919408	0.206127507314638	0.42735280023464	-0.0615829421644432	0.814368231069525	0.264785444525429	0.304391446659112	0.136425207619772	0.601599078426267	-0.175102649087058	0.501457756476051	0.29104101542953	0.257070851608699	0.817594269497009	6.11218125484457e-05	-0.340837553247939	0.180644693214873	-0.106210541854469	0.684954132866616
Cluster-49494.36163	Cluster-49494.36163	NA	NA	black	-0.27895242227922	0.278254114694983	-0.311583471936101	0.223440136053907	-0.154197339859136	0.5545891867546	0.104529842836471	0.689704469382173	-0.0153835401932455	0.95327100728386	0.174856424171885	0.502069124083124	-0.119033345155265	0.649089357649472	0.513600339605845	0.0349644497227297	0.16036216454736	0.538668620987623	0.0894179504248341	0.732891262286718	0.0650472589817103	0.804111040397836	0.0860389406804616	0.742657555917251	-0.0728360766940286	0.781162156426023	0.270221318189575	0.294195515873111	-0.0600777483771249	0.818833828781011	0.0207856896028576	0.936888169255463	0.146298216356958	0.575284147750406	0.719807973542272	0.00112219009983851	-0.347221365310586	0.172089233229628	-0.283087844337892	0.270891283818623
Cluster-49494.108863	Cluster-49494.108863	Q960V3	http://www.genome.jp/dbget-bin/www_bget?ko:K15369	black	-0.278799477915931	0.27852873703229	-0.665162966769899	0.00357128986289385	-0.411959927877867	0.100362946123276	-0.0966791774551631	0.712036551116298	-0.357973199206953	0.158301830592291	-0.215294135152224	0.406615606164102	-0.531773701597683	0.0280187936548998	0.446061035113482	0.0727043414089981	-0.254691438668492	0.323873617751119	-0.331611357138045	0.193501669819964	0.10788902476776	0.680221174204247	-0.148168851369703	0.570353841904044	-0.618951537269194	0.00806923763479588	0.714718559701879	0.00126343686456751	0.346329255037706	0.173268186858973	-0.463951827461807	0.0606615844680111	0.731963390767167	0.00083677106669354	0.751207447110603	0.000508937451169836	-0.255633375421543	0.322025522729201	-0.215605779439153	0.405920202128288
Cluster-49494.25088	Cluster-49494.25088	NA	NA	black	-0.278719540151814	0.278672336598272	-0.506635827569905	0.0379488205447152	-0.348627377098175	0.170242072310646	0.0635769104231203	0.808460874419773	-0.277991717334625	0.279981866431962	0.026170273313686	0.920582385822805	-0.526042426795491	0.0300827708243215	0.516896081765263	0.0336163029802963	-0.223866303854988	0.387721053531046	-0.260731059033949	0.312131125458601	0.0992028951838958	0.704832399485536	-0.191910773075253	0.460575829855145	-0.357176015660454	0.159297517612099	0.49068685659977	0.0455105514074227	0.235867951402211	0.362091863154039	-0.141446578151589	0.588154527727403	0.522949090649758	0.0312442562294375	0.814975267958308	6.74696981624508e-05	-0.376417479123701	0.136432671429069	-0.0246983748371739	0.925036931173795
Cluster-49494.121220	Cluster-49494.121220	NA	NA	black	-0.278470047836737	0.279120812673736	-0.332921751237874	0.191639936218655	-0.261667439966662	0.310333384939811	0.0483764926582139	0.853718992260293	-0.0713276173711089	0.785593958600996	0.0705548363807326	0.787866785969484	-0.126371061702816	0.628883443413002	0.254143942636832	0.324950651253766	0.11245449971153	0.667404929378965	0.13305322636098	0.610696447538603	0.0947048002613952	0.71768870135152	0.463943840418007	0.0606666067502754	-0.140021100696537	0.591958531826576	0.347849527199947	0.171262328061562	0.0552480069208809	0.833197634175763	-0.183815387474809	0.480054191378389	0.182683673193378	0.482808842833498	0.528926164507876	0.0290301503100724	-0.293809877239053	0.252364230790894	-0.357408636671536	0.159006535397523
Cluster-49494.101145	Cluster-49494.101145	NA	NA	black	-0.278392897911914	0.279259582812825	-0.652560614709765	0.00451863640301447	-0.367910350816999	0.146243161219992	-0.0795108655465993	0.761629870451497	-0.241000715814947	0.351428993230106	-0.112606252038493	0.666980394796848	-0.391409891464052	0.120268297919614	0.513317874174506	0.0350818863086214	-0.168428159050273	0.518154237072829	-0.139800702645444	0.592547584049892	0.0309756522011699	0.906055603700721	-0.0526842909145909	0.840842817461661	-0.517084968668663	0.0335402607171964	0.584521552343165	0.0137306537431077	0.240697776503113	0.352053323264004	-0.458210095534848	0.0643522173693981	0.636611269329163	0.00599888905601582	0.846317061593451	1.84701649757523e-05	-0.392793952112473	0.118847048965663	-0.0547625727907764	0.834644169795399
Cluster-49494.56650	Cluster-49494.56650	Q177A7	http://www.genome.jp/dbget-bin/www_bget?ko:K15146	black	-0.278137698915905	0.279718910424653	-0.28800984849584	0.26228547042235	-0.237921696004165	0.357803806949107	0.250576395602636	0.332019726213704	-0.107642114221365	0.680916705822083	0.325419178454484	0.202459794588118	-0.420533149255108	0.092797783571609	0.475923084977261	0.0534744959147381	0.0512125744145772	0.845237708585744	-0.157850240482646	0.545130765481697	0.179736380071383	0.49001863015386	0.0639922136088365	0.807231710970139	0.0501729408824685	0.848344909082874	0.196689929296901	0.449265777653661	-0.0156831949470175	0.952361737575012	0.147220530546904	0.572851011783663	0.163881810555091	0.529672381812587	0.782994216205836	0.000201877283587727	-0.307935451737005	0.229195312459041	-0.132503003823568	0.612186079952963
Cluster-49494.119362	Cluster-49494.119362	NA	NA	black	-0.2776451688828	0.280606704942276	-0.420501580126826	0.0928248655695671	-0.228357034207806	0.378017700539808	0.152868716766414	0.558047104022038	-0.118232679583868	0.651308537408018	0.201102987295859	0.438948931650067	-0.28658785696486	0.264754147293723	0.564036968743498	0.0183562964233474	0.0136232624460776	0.95861344411618	-0.0793767866618738	0.762020927744215	0.151789674024084	0.560862346871695	0.29077636579608	0.257523550100244	-0.112581963192698	0.667048337617772	0.277191475018686	0.281426011149221	0.0724303999669454	0.782353400870019	-0.138313197327075	0.596529480873659	0.271761619261871	0.291344186265842	0.809256242787766	8.32832519777693e-05	-0.226028659809315	0.383031889813318	-0.310978325966154	0.224388355930827
Cluster-49494.61866	Cluster-49494.61866	NA	NA	black	-0.277417840946126	0.281017045129922	-0.269309332367242	0.295891607402964	-0.233233568632054	0.367634236747319	0.300376061223096	0.241419249981476	-0.147787748451156	0.571356824060291	0.369431256622579	0.144454771100313	-0.324931239594102	0.203176988119884	0.30496666526496	0.233947994331986	-0.0130791468754888	0.96026518008061	-0.00032577755946404	0.999009911881721	0.340236460874721	0.181464561493448	0.337276613283274	0.185537732073553	0.143949022937769	0.581501171629385	0.23254749814146	0.369085357558817	-0.143218358218269	0.58344055897308	0.0640280839084183	0.807125566419524	0.0630373513833131	0.810058427523673	0.630327886355807	0.00667963045338517	-0.287587580220912	0.263017065963796	-0.121232492851931	0.643008437387664
Cluster-49494.91651	Cluster-49494.91651	O15439	NA	black	0.277374329521936	0.281095627364203	-0.205041062113061	0.429846565620909	-0.0942094250461582	0.719109025662842	0.153453794908386	0.556523203744489	-0.461072177300658	0.0624923841238169	-0.330341208899537	0.195317537683354	-0.0644351788336709	0.805921146750502	0.0429751140467606	0.869913029945758	-0.412320822972794	0.10003589278941	-0.0729939175264008	0.780698790808516	-0.28588080700747	0.265986954800742	-0.212333980531211	0.413252570710797	-0.314524540624668	0.218868284842726	0.219990620184114	0.396203556522716	0.319518405224342	0.211244152517117	-0.377920448595142	0.134747954174002	0.559347905040782	0.0195691370478535	0.619767314031333	0.00796247856883952	-0.323658850153168	0.205054985749297	0.324508743040311	0.203799328324408
Cluster-49494.104748	Cluster-49494.104748	NA	NA	black	0.277312357221014	0.2812075732589	0.201215988087937	0.438686371269508	-0.148299853587389	0.570009245537175	0.207268883650818	0.424741103958706	-0.103377299509991	0.692968380763137	-0.137571447166903	0.598519137166986	-0.00623201365259753	0.981061541154423	-0.226933106818018	0.381079831652411	-0.0794258426715072	0.76187784363444	0.0891865715769039	0.733558796820451	0.0103116616052601	0.968668485537797	-0.0693845981628761	0.7913116532846	0.103800734476051	0.691768649531165	-0.184022214781596	0.479551594209147	0.160010398816731	0.539571492141649	-0.0975975751379192	0.709412210011635	-0.0150827697834547	0.954183717136932	0.391664461440135	0.120005998345686	-0.0493263101849301	0.850876836115829	-0.157724079998269	0.545456230970133
Cluster-49494.115512	Cluster-49494.115512	Q5F479	NA	black	-0.276982261700312	0.281804309723666	-0.437219259028185	0.0792634101173169	-0.380069099226496	0.132364560130735	0.0310333572308992	0.905881322101115	-0.151944301891732	0.560458542057867	0.0511648616175059	0.845380263145274	-0.282971193635202	0.271097316752375	0.424256678233876	0.0896431724402572	0.0176443320324696	0.94641230078534	0.0503146071958735	0.847921379166607	-0.0674971505681331	0.796875470553988	0.309877170780915	0.226120384064928	-0.267106583473739	0.300012351170579	0.362280425518608	0.152995061101732	0.140901438757037	0.589608081580825	-0.139029546175815	0.594610526714095	0.421995129530823	0.0915498143237798	0.777301408612542	0.000240800391093481	-0.357592538386078	0.158776750482824	-0.117709512022098	0.652760082689586
Cluster-49494.92072	Cluster-49494.92072	NA	NA	black	0.276732898221202	0.282255611000878	-0.237001772961945	0.359720980555548	0.03593006586952	0.891107762891426	0.549972985296317	0.0221810623421025	-0.564215154779288	0.018311397208055	-0.00384419615154491	0.988317267916199	-0.250145033428726	0.33288045158993	0.379591262396856	0.132892054944733	-0.247541550123346	0.338102697698762	-0.397818601642371	0.113786490871948	0.177836725190415	0.49469296582182	-0.0651884648207374	0.803693585193759	0.0119968434495612	0.963551105790359	0.210868261753365	0.416559995660378	0.283913963244146	0.269434912206446	-0.382421082336095	0.129789309864239	0.483393040048933	0.0493246112480268	0.787072430417228	0.000177358084385582	-0.427492408224737	0.0869652243340527	-0.0329583108603218	0.900069921676512
Cluster-49494.65517	Cluster-49494.65517	NA	NA	black	-0.276695293114522	0.282323707277169	-0.108662909357889	0.678042770460324	-0.11533054188624	0.659375414025258	-0.249729234049756	0.333711343517246	0.382956555070615	0.129207908457907	0.154317005820186	0.554278201857944	0.117298998149647	0.653899892321489	-0.0616186648572439	0.814262314330936	0.102550971668426	0.695311626372971	0.272394540669856	0.290177394812233	-0.019916299459044	0.939523274283343	0.265170345369014	0.303662671890686	0.0537312722513346	0.837718981094351	-0.195400724467742	0.452302739215703	0.177380158919063	0.495819576014429	-0.235592071153523	0.362670067014623	-0.286318886214656	0.265222706514191	-0.409632048834897	0.102490886755743	0.319853171804886	0.210739298952185	-0.102168654068566	0.696396661588071
Cluster-49494.123974	Cluster-49494.123974	NA	NA	black	0.276350849438079	0.282947898707834	0.211125683342016	0.415978108241732	0.0433504163965835	0.868786169923924	0.58912413480054	0.0128309251497671	-0.308084620524037	0.228958147015082	0.17881831483325	0.492274981079424	-0.110729371710798	0.672237739293477	0.143546319205859	0.58256972528079	-0.2537807423622	0.325666288656573	-0.127766004123574	0.625069653526134	0.384035694724991	0.12804171621517	0.0946146858906202	0.717947009555474	0.378785836199552	0.133784477494387	-0.0956059499185166	0.715107196735355	-0.127864018170179	0.624802018339071	0.030455805624163	0.907625834011074	-0.115496927765373	0.658911951725881	0.519857482825867	0.0324391744336412	-0.107821766433259	0.680410612613779	-0.293439583234335	0.252990533277713
Cluster-49494.85404	Cluster-49494.85404	NA	NA	black	-0.276146493734118	0.283318622062406	-0.434148935562265	0.0816387124489476	-0.239398798591949	0.354737519593352	-0.0735545849139137	0.779053432001136	0.0925709201102174	0.723813068706008	0.211797965989746	0.414460479298256	-0.151877735818427	0.560632361366243	0.374457815300612	0.138651091662605	0.259928193189934	0.313677416122609	0.114101314060537	0.662803008470668	-0.0987524824097175	0.706116420625206	0.368116064191418	0.146000386075258	-0.130735435481306	0.616981169922613	0.00193040891475172	0.994133236368563	0.0642411415596858	0.806495168727304	-0.0527711537197299	0.840583562307193	0.295714234309232	0.249158568029359	0.695936204570125	0.00191745876824758	-0.154431482987346	0.553980773034591	0.137424131022462	0.598914615942972
Cluster-49494.102967	Cluster-49494.102967	NA	NA	black	-0.275885427482855	0.283792652966422	-0.428767497193853	0.0859259816712156	-0.3266525225303	0.2006543442088	-0.389232732848274	0.122527990709979	0.0343134411405089	0.895981668045392	-0.32775414167347	0.19905064550396	-0.225525185131061	0.384120906376494	-0.07548938100099	0.773382344712069	-0.112526104176554	0.667204600480121	0.0197290973725034	0.940090758788451	-0.148017963326481	0.570750857365242	-0.190699360214626	0.463465144747456	-0.60534428812778	0.0100252612980037	0.386374268576731	0.125539679048966	0.191636346876669	0.461229566065714	-0.256287810866176	0.32074514752901	0.346390683327502	0.173186834506197	0.771660480021607	0.00028537092124734	-0.0445065736498048	0.865316271937429	-0.169563665316688	0.515295678475307
Cluster-44479.0	Cluster-44479.0	NA	NA	black	0.275647727951496	0.284224673808613	0.012121244430921	0.963173389212508	0.105279185663662	0.687585157043402	0.220531337628714	0.395014134207708	-0.170151581613462	0.513818528527909	-0.0702028217148362	0.788902634773804	-0.0491296833794491	0.851465064743986	-0.104663932724223	0.689325071848934	0.06021793968142	0.818417685677132	-0.258533528599785	0.316374199201259	0.285711294236966	0.266283041147614	-0.0478026588528433	0.855436912454394	0.107608745907145	0.681010720946349	-0.0480360031551934	0.85473826132317	-0.186391319609811	0.473812990813462	-0.269092271688885	0.296296153985572	0.0460629359502798	0.860648947314764	0.449466296092668	0.0702874540309215	0.154155956655757	0.554696750171933	-0.184746762637057	0.47779294994757
Cluster-49494.66348	Cluster-49494.66348	NA	NA	black	-0.275589642107858	0.284330305883132	-0.290207660220694	0.258498028536454	-0.353499567007439	0.163944295056709	-0.130891470585468	0.616557282189282	-0.0786629835006076	0.764103735559261	-0.138950504073722	0.594822140489935	-0.29245591918371	0.25465897380543	0.378129232518464	0.134515067086753	0.0885319856304906	0.735448272268146	-0.0568981467429762	0.828284222576557	-0.222743806494034	0.390167535943254	-0.260246396030368	0.313064029791762	-0.389355411069993	0.122399878262569	0.441426168619622	0.0760910184858169	0.153320904237297	0.556869172490254	0.00644408459720694	0.980417193069394	0.340550792219632	0.181035517062444	0.57820530433681	0.0150456513183417	-0.311002663352948	0.224350171383834	-0.273976846045722	0.287272757399169
Cluster-49494.92793	Cluster-49494.92793	P10978	NA	black	-0.274752177447206	0.28585592222071	-0.416668365404362	0.0961556151395024	-0.344153484654162	0.176166170040492	-0.0339289229226344	0.897141462860149	-0.249209574299973	0.334751462497571	-0.117705198256339	0.65277205627817	-0.315523205526751	0.217329664048572	0.205265824428255	0.429330038708784	-0.288728536689923	0.261043213960992	-0.0786393096415241	0.764172839855869	0.0330255673546734	0.899866960634765	0.316138595028173	0.216385025042496	-0.425676089474539	0.0884612257398473	0.386823737504615	0.125062729594416	0.549281888128579	0.0223838247538299	-0.179721789015699	0.490054451911731	0.425559824387742	0.0885576148966582	0.539895902774615	0.0252828181253686	-0.056660196392312	0.828992370029731	-0.369656993348646	0.144190618597287
Cluster-49894.0	Cluster-49894.0	NA	NA	black	-0.274476419244279	0.286359355325319	-0.354938881888883	0.162114339736431	-0.209978993230267	0.418573444480164	0.128802157859077	0.622242599450204	-0.0462299158420813	0.860148452978244	0.312668440593878	0.221746504445622	-0.314810894907428	0.218426390751568	0.466631909616934	0.0589936794262704	0.0602219116218103	0.818405896058119	0.0342481792886191	0.896178498732912	0.498895383038039	0.0414888808739758	0.103635258523616	0.692237415276215	-0.0108640355949747	0.96699095877285	0.243964401615668	0.345354313994847	-0.110318121590288	0.673391625910957	0.0657740924118126	0.801962796194697	0.228863004859947	0.376932898767313	0.666663498190131	0.00347017127269587	-0.434293629216174	0.0815256260748993	-0.232020136429328	0.370202955816075
Cluster-63394.0	Cluster-63394.0	NA	NA	black	-0.274220942268999	0.286826240684692	-0.496925253518696	0.042428575962246	-0.324613695160172	0.203644617329014	0.115175906035739	0.659806252084067	-0.162077705926554	0.534275124652682	0.255170458858499	0.322933000610715	-0.544846193193984	0.0237197494685589	0.394607222101183	0.117002949730418	-0.115377095809731	0.659245727815371	-0.172192397167993	0.508706314902858	0.47984671033259	0.0512634613348504	0.121744707362513	0.641595153755047	-0.138862636104952	0.595057419291328	0.302425937849664	0.238064696365846	0.0438915817130766	0.867161720717847	-0.102520741870563	0.695397399632013	0.41839295017358	0.0946466666732057	0.79715600817338	0.000127212872939943	-0.423973194165066	0.0898805868300068	0.0744396810508558	0.776457797722471
Cluster-49494.46038	Cluster-49494.46038	NA	NA	black	-0.273990339116042	0.287248064031423	-0.360436895818119	0.155251355827055	-0.380688686703297	0.131682747815141	-0.101076358738126	0.699499709070774	-0.0800278202837243	0.760122620668508	0.120093557205139	0.646155092666306	-0.354206040589209	0.163044346426944	0.125365320038046	0.631638674966309	-0.151712146548961	0.561064854414544	0.195067662026988	0.453089014886298	0.317762285069852	0.213905338544686	-0.191076366289071	0.462564987437762	-0.237735315983321	0.358191767722207	0.255972134684464	0.321362382100194	-0.0550364205329096	0.833828074361958	0.192385764404566	0.459445406832162	0.363324974955722	0.151726600716237	0.680142048387449	0.00266197775241668	-0.332024960089216	0.19291276672785	0.0867411963583839	0.740624727014811
Cluster-49692.0	Cluster-49692.0	NA	NA	black	-0.273982861875566	0.287261747804333	-0.292104209350867	0.255257185329594	-0.416208108842794	0.0965612188354541	-0.325120034543298	0.202899292972841	0.0584864374262536	0.823560648421827	-0.101006836168905	0.699697365158636	-0.359618210691792	0.15626055803183	0.0717088190643918	0.784473407359254	-0.171808673169246	0.509665710785746	0.0861689088183211	0.742281213694616	-0.190411292907626	0.464153536457093	-0.15015908332174	0.565128232519066	-0.463417478657327	0.0609982650993187	0.150578134618284	0.564030594456936	0.275170154618336	0.285093871626948	0.180676933465797	0.48771219095484	0.390528749756253	0.121179295963801	0.590915784665912	0.0124935710790881	-0.29127297137043	0.25667448459528	0.271033938826584	0.292689151533876
Cluster-66876.0	Cluster-66876.0	NA	NA	black	-0.273780212449173	0.28763275775638	-0.466367070102658	0.0591569637600301	-0.287298502282589	0.263518630932354	-0.0277381664612344	0.915839780395821	-0.0614527919641374	0.814754148311473	0.103124938832865	0.693683730437618	-0.414506829026292	0.0980711152430974	0.443096877480082	0.0748572320791051	-0.137251891228046	0.599377138248723	-0.15493816364595	0.552665182106087	0.161658977144009	0.535345990656831	0.203523754918339	0.433341938144996	-0.264165797076093	0.305566875641816	0.340720831227552	0.18080370476683	0.0118493961915079	0.963998806870863	-0.25205469142809	0.329079770717356	0.365816629258569	0.148729834988398	0.719401195218329	0.00113297728735531	-0.359730252712184	0.156122180137644	0.0598697163882954	0.819451434054001
Cluster-49494.71902	Cluster-49494.71902	NA	NA	black	-0.27332769410277	0.288462271533091	-0.413383710785227	0.0990770938782286	-0.245520822516562	0.342188290285134	0.0828339946427872	0.751955205230542	0.0114806066405544	0.965118624273054	0.21372181314919	0.410133785483098	-0.249741950512562	0.333685914460751	0.429095698111295	0.0856599460262029	0.141649630682407	0.587613490237102	-0.000522497852247329	0.99841204922418	0.0818983932369758	0.754675569196461	0.224032845660569	0.387358790860399	-0.0855321452136927	0.744125583974472	0.0937189336680748	0.720516204072823	0.17242370187938	0.508128411350037	-0.125871577591352	0.630251205378952	0.224364900286778	0.38663705582686	0.843002340963112	2.14571995926368e-05	-0.214193268695928	0.409077174123448	-0.150938391734619	0.563087694456724
Cluster-49494.36233	Cluster-49494.36233	NA	NA	black	-0.27330489362993	0.288504105380691	-0.565185123769074	0.018068490391215	-0.290535305176856	0.257936328985528	0.222074645321946	0.391629961058679	-0.305525086147948	0.233049289751216	0.173189520400764	0.506217255756096	-0.47510985213844	0.05394154400152	0.601665817713213	0.0106140351662768	-0.218735079683753	0.398972840362883	-0.235405262692331	0.363061883546514	0.230773245732118	0.372852874396796	0.158132616534671	0.544402612380231	-0.201272045139226	0.438556151211565	0.474634136084396	0.0542161610873589	0.214219240217294	0.409019009771912	-0.335246105941182	0.188366733148504	0.473434016774321	0.0549135925210565	0.797036607037947	0.00012772793536813	-0.447579840982421	0.071618962996406	-0.0728500585309068	0.781121107818088
Cluster-49494.83010	Cluster-49494.83010	Q9W0Y8	NA	black	-0.272627906720784	0.289747896034951	-0.369693160618815	0.144148327229976	-0.368289619898691	0.145795777088872	0.178828121321627	0.492250853095855	-0.317056130483698	0.214981506059235	0.0607637117194639	0.816798056416262	-0.465784976994061	0.0595170270933264	0.320316706201512	0.21004154507457	-0.178653609071318	0.492680309708151	-0.161438389658892	0.53591051527489	-0.029997047039941	0.909011812980874	-0.145889281407032	0.576364347743447	-0.21698848916031	0.402842505198569	0.421509177873896	0.0919632828110754	0.430513837329174	0.0845172660610721	-0.00011794435213975	0.99964154889859	0.406535925500481	0.10537060827921	0.643732304205011	0.00529609250228869	-0.333770922430539	0.190439803764986	-0.264171659538393	0.305555742334677
Cluster-64936.0	Cluster-64936.0	Q8BYF6	http://www.genome.jp/dbget-bin/www_bget?ko:K14388	black	0.272389746666103	0.290186221961768	-0.131581552815709	0.614683966937811	0.00849807392630417	0.974177080803695	-0.0289335916674704	0.912225620452812	-0.187504316346598	0.47112874804354	-0.30665427538448	0.231238717770201	-0.0257754947662869	0.921776927583588	-0.10741293465135	0.681562508003336	-0.139292083001637	0.593907876917319	-0.0701187949830991	0.789149943837976	-0.0424572120177016	0.87146843942087	-0.255615936272057	0.322059682494558	-0.281153066211918	0.274320987154486	0.0633084607819806	0.809255624370813	-0.0698350170804875	0.789985304904817	-0.217127349417559	0.402534117900935	0.384199472466465	0.127865369323668	0.811829160201512	7.58213341958898e-05	-0.165255545092226	0.526179785690531	0.166833576568938	0.52218084479819
Cluster-49494.51865	Cluster-49494.51865	NA	NA	black	-0.272344218137255	0.290270061238916	-0.386272630975301	0.125647706425395	-0.142362993944139	0.585714357546737	-0.0720171030620177	0.783567491970933	0.153061932980937	0.557543650159283	0.221201152460004	0.393543420345983	-0.0668820027992126	0.798690816603626	0.203820306252269	0.432657627090601	0.233005848997827	0.368115537518513	0.209220836609666	0.420294077938038	0.216223088467769	0.404544617089493	0.314670955330106	0.218642269899499	-0.084340701758813	0.747580098630441	-0.0537079438659823	0.837788560278392	0.1172229766591	0.654111048780033	0.016378213683858	0.950252994608753	0.175141279347271	0.501361870993369	0.688237122151665	0.00225549849081799	-0.101654780529047	0.697855935731239	-0.174734369086669	0.502372313380536
Cluster-49494.112039	Cluster-49494.112039	NA	NA	black	-0.272304514424284	0.290343186226858	-0.0787794266234524	0.763763861110252	-0.183500509320597	0.48081984936475	-0.0828434076056757	0.751927849972613	0.140247353992447	0.591354081127371	0.109493020776475	0.675708771916294	-0.290950904049696	0.257224936756177	0.131164591927024	0.615815591566485	0.118514591045628	0.650526855280327	-0.106908501271447	0.68298468050128	-0.00460709568912437	0.985998968151086	0.0893435268741503	0.733105956617679	-0.0705870590924368	0.787771983226988	0.182329402334772	0.483672734222914	-0.266827288821083	0.30053727090021	0.258233243560421	0.316956620494904	-0.018850381405625	0.942754858865014	0.440863698837294	0.0765097124189846	-0.0944051226052475	0.718547823596454	-0.241628958886209	0.350136246488997
Cluster-49494.131301	Cluster-49494.131301	NA	NA	black	-0.2722318295037	0.290477083678968	-0.379691890751573	0.132780848135559	-0.363878168502392	0.151057736766267	-0.182409562612087	0.483477197211288	-0.113731810670361	0.663834577997916	-0.220150616304719	0.395851409631726	-0.234176935570752	0.365644110805367	0.117697823039304	0.652792527629713	-0.00729620098001436	0.977828275123168	0.0510278687136757	0.845789590754931	-0.184971908316109	0.477247113927355	-0.301459064477087	0.239643259358069	-0.474720032428171	0.054166498565274	0.413809568676317	0.0986947886377145	0.248782790355701	0.335607084620195	-0.0436855318747386	0.867780174277374	0.387217940169036	0.12464546752633	0.789753399970922	0.000162640344541366	-0.113906853710973	0.663345826303806	-0.335137854487454	0.188518349588031
Cluster-49494.103508	Cluster-49494.103508	P0CG47	http://www.genome.jp/dbget-bin/www_bget?ko:K08770	black	-0.272121180122363	0.290680989274447	-0.62464741776871	0.00734719506463197	-0.491591533787193	0.0450534539899325	-0.0872065841296249	0.739278455321033	-0.431883245570924	0.0834243662494074	-0.286643952221646	0.264656491250713	-0.522128818877607	0.0315579475880371	0.282033779355254	0.272756503776814	-0.270338864116362	0.293977332158732	-0.192592047288367	0.458954911968562	-0.11539231031361	0.659203346452606	-0.24839929040378	0.33637700511205	-0.672902797846007	0.00307434362104441	0.754381201550295	0.000466910258831093	0.482118404014514	0.0500150332394332	-0.301978506560798	0.238794374331423	0.807169222666077	8.97813774152851e-05	0.841616439665043	2.28221595031529e-05	-0.495486351756343	0.0431250017201725	-0.0810718354885626	0.757081148495991
Cluster-65241.0	Cluster-65241.0	NA	NA	black	-0.271902385903	0.291084438859668	-0.242727606647145	0.347882046067214	-0.330409089243243	0.195220210584382	-0.0423529858632075	0.871781514704572	-0.146446876977858	0.574891673921357	0.0954866960786959	0.715448653825049	-0.374624064341763	0.138461931522517	0.156110350881609	0.549626885778691	-0.277482345759847	0.280900573124273	0.061581458065802	0.814372631444356	0.478146610297081	0.0522129271229323	0.0244967264531588	0.925647365613903	-0.217414370441886	0.40189709034953	0.303619319065646	0.236125413516646	0.0121998245097078	0.962934801670984	0.24392607984554	0.345432477259115	0.257169605440959	0.319024674063983	0.40122457969462	0.110443781172446	-0.177236641088711	0.496173969823991	-0.115473406543301	0.658977462185266
Cluster-49494.15578	Cluster-49494.15578	P04146	NA	black	0.271682950828103	0.291489408713955	-0.149774247734658	0.566137057524442	-0.0231839326646318	0.929622428483557	0.155381605115736	0.551514919180653	-0.527230444926242	0.0296456260869615	-0.44445818966977	0.0738627918676544	-0.110577681941928	0.672663270470429	0.22718330281919	0.380540804242509	-0.452679595419511	0.0680614050777582	-0.246303422534677	0.340602654270178	-0.0977457157885458	0.708989183237958	-0.34998443766553	0.168471883332538	-0.436251053181599	0.0800069457514536	0.397635881863157	0.113967808519693	0.280468391950435	0.275541015151896	-0.24200448721764	0.349364807539033	0.571382247928241	0.0165755251437067	0.736633014441098	0.000744506377148237	-0.25067659742678	0.331819971451178	-0.192735726756525	0.458613429502988
Cluster-49494.90208	Cluster-49494.90208	Q9DC61	http://www.genome.jp/dbget-bin/www_bget?ko:K01412	black	0.271608020640709	0.291627770849892	0.208471544442354	0.421998243209759	0.366581471409427	0.147818119506616	0.295990525320298	0.2486956067794	-0.151049015943379	0.56279829478028	-0.0472423995199637	0.857114786506042	0.252685749237921	0.327829374906412	-0.1790883693897	0.491610743806144	-0.0101219120725581	0.969244772521866	-0.145360128876621	0.577763372659589	-0.0166392346490348	0.949461115834482	-0.145914969855205	0.576296466587099	0.237577069154514	0.358521353619763	-0.207340262059766	0.424578054096697	0.456550506821831	0.0654492000024664	-0.106934113259074	0.682912447084915	-0.166522251157948	0.522968674743634	-0.420654887219652	0.0926934021902242	0.0728615296950444	0.781087430582551	-0.126965832594147	0.627256240326996
Cluster-49494.68415	Cluster-49494.68415	NA	NA	black	-0.271543327003853	0.291747262507655	-0.229032801889553	0.376569239517049	-0.378215337560368	0.134419102790882	-0.054503777831597	0.835415553024556	0.00199152666330778	0.99394749472918	0.146455626882171	0.574868577133598	-0.478070147114209	0.0522559369880887	0.342677711634089	0.178150111178984	-0.0599070913847224	0.819340467775974	-0.110543014480331	0.672760535349312	0.00662618846019928	0.979863904917535	0.207706976306229	0.423740884787286	-0.201195540153484	0.438733876603034	0.111628337024294	0.669717830606366	0.0553645393232121	0.832850456682867	0.278226973273147	0.279558175009418	0.292140550978286	0.255195332573781	0.69418491505638	0.00199044080841027	-0.230004081020741	0.374492752739398	0.0519559724049778	0.843017200135715
Cluster-49494.42338	Cluster-49494.42338	NA	NA	black	-0.271098895198314	0.29256894173662	-0.267373090361625	0.299511976223267	-0.239926196250226	0.35364631761467	-0.213272075150663	0.411143076716847	0.17086605420456	0.512026065176246	0.0548557123874383	0.834366585930602	-0.259426900913538	0.314645171950622	0.109627043146987	0.675332206442578	0.101575673764452	0.698080668517519	-0.024388808806665	0.925974072429764	0.0336647636235951	0.897938341929327	-0.0442060805536197	0.866217900688925	-0.219830454386088	0.396556246505409	0.0134608847912048	0.959106346940183	-0.0413227441181571	0.874877123721432	0.141509412786375	0.587987081559113	0.137002245051944	0.600047780126964	0.737348720820751	0.000731140876802707	0.20437386329003	0.431381759743396	-0.242095576614968	0.349177830532833
Cluster-49494.9538	Cluster-49494.9538	NA	NA	black	-0.271050397990705	0.292658689006471	-0.229165831433076	0.376284461780882	-0.313672183906954	0.220187019288585	-0.128347638319448	0.623482104329893	0.160583888534867	0.538099874751606	0.173770289183099	0.504770167649506	0.0267245894496049	0.91890537831418	0.0897865446757602	0.73182823136346	-0.0815275278607853	0.755754658070826	0.53598363383831	0.0265735783828334	0.0255962368966898	0.92231938785304	0.0270957079560568	0.917782790324171	-0.0630924700977731	0.809895196678039	-0.100879426131817	0.700059645480088	0.153174042923504	0.557251621704178	0.0360282147469243	0.890811974250427	0.00556812799865558	0.983078735275188	0.382681607425414	0.129506212308122	-0.0458105983261591	0.861405382303197	0.0304832920396767	0.907542801361173
Cluster-49494.108927	Cluster-49494.108927	P12428	NA	black	-0.271013408179875	0.292727152210682	-0.563251837072733	0.0185551606666229	-0.298735661555508	0.244125061181221	-0.0961515844966131	0.713545544665802	-0.3513376426148	0.166719082597361	-0.288242955507872	0.261882143686064	-0.30562792452505	0.232884024420632	0.306851522627824	0.230923367142093	-0.29014150713599	0.258611530418937	-0.108605458250486	0.678204406704281	-0.186487089901099	0.473581723450515	-0.159068323076778	0.541992839718321	-0.642625497219077	0.00540073496342932	0.697610605645107	0.00184974660409426	0.419811251006393	0.0934184942819675	-0.272518174462045	0.289949805102572	0.635830846733092	0.00608026595646831	0.807782493377596	8.78291291076268e-05	-0.439160760815643	0.0777876031268482	-0.129680785734353	0.619849243880294
Cluster-49494.18920	Cluster-49494.18920	NA	NA	black	-0.270981374869259	0.292786449375379	-0.337127399867667	0.185744659943371	-0.234931014974685	0.364057647383139	0.127557336167002	0.625639585563062	-0.057734017332321	0.825797640759417	0.205097874172326	0.429715975143178	-0.375249170491971	0.137752271361925	0.412770562675757	0.0996293914619806	0.18738320145497	0.471420478951286	-0.169574065193347	0.515269531454349	0.326483551098857	0.200901071518059	-0.18794629404703	0.47006490838085	-0.0425469824128223	0.871198800913315	0.214811195892066	0.40769449527195	0.113665901403974	0.664018641763297	0.0117836089683896	0.96419856301532	0.195182539705387	0.45281773985866	0.669255396257351	0.00330099434427025	-0.13994884126335	0.592151631222624	-0.433360840586361	0.0822566542508727
Cluster-49494.94711	Cluster-49494.94711	NA	NA	black	0.270801828743542	0.293118942591328	-0.175938371503932	0.499385325083835	0.0269745086872926	0.918149387204745	0.077398507398189	0.767797101699382	-0.28756610909247	0.263054299162828	-0.392147610479994	0.119509282587071	0.0019247165729685	0.994150535857084	-0.165909152734795	0.524521758215507	0.0801397298566266	0.759796440761385	-0.156487118839217	0.548651876835022	-0.206918979543304	0.42554086466452	-0.46531201809841	0.0598107795777581	-0.274211975652525	0.286842635574233	0.180444640702037	0.488281334195565	0.293660817783474	0.252616228308309	-0.381059858058867	0.131275469112034	0.416827229492116	0.0960158989944298	0.705121777930829	0.00156965407981775	-0.317045426260481	0.214997845944746	-0.013735658629628	0.958272270019538
Cluster-49494.125002	Cluster-49494.125002	Q02241	http://www.genome.jp/dbget-bin/www_bget?ko:K17387	black	-0.270655749886186	0.293389626691685	-0.679098584666092	0.00271846217871347	-0.405297071161562	0.106538813544157	0.0623059014152224	0.812225272309775	-0.463725157445905	0.0608042352163038	-0.135590602343467	0.603845680070967	-0.467556718987753	0.0584261216761569	0.453802905101978	0.0672955960972352	-0.129562256499083	0.620171904099719	-0.23984463329939	0.353814949511039	-0.0627451097036697	0.810924007671995	0.0787280681053966	0.763913761444768	-0.517335173190816	0.0334397358583354	0.729060048532859	0.000898764267994739	0.450458613591824	0.0695943904927554	-0.439656202437164	0.0774142290524649	0.777017501680211	0.000242895050848303	0.744705238968676	0.000604910130815521	-0.553266532929658	0.0212343082334965	-0.0151760671207322	0.95390059371866
Cluster-49494.100582	Cluster-49494.100582	Q8JIY1	http://www.genome.jp/dbget-bin/www_bget?ko:K06704	black	-0.270583955200201	0.293522717272516	-0.652112906953488	0.00455569770566999	-0.413632804226962	0.098853347128485	-0.177296205204282	0.496026871289249	-0.293540371041767	0.252819968304917	-0.27825768848283	0.279502886333815	-0.468687011460997	0.0577379813528986	0.272118210279111	0.290686463314263	-0.110648311010849	0.67246512497237	-0.204181812189928	0.431824187678831	-0.0880252330022831	0.736912010037947	-0.264975567338136	0.304031336506447	-0.658656487337513	0.0040378351567328	0.725103897100742	0.000989307891657137	0.329681450655795	0.196265161228809	-0.424534183339476	0.0894112034018505	0.747305094026617	0.000564878298138314	0.791259562358219	0.000154831236922196	-0.586668227924849	0.0133050163967564	0.0843332498854829	0.747601719237633
Cluster-49494.89893	Cluster-49494.89893	Q6AY57	http://www.genome.jp/dbget-bin/www_bget?ko:K17908	black	-0.270508775411907	0.293662121919554	-0.70061764245102	0.00173306848842518	-0.312546252936791	0.221936826133571	-0.0182881975965224	0.944459596236228	-0.21964760145727	0.396959101664992	0.0313569597118919	0.904904048473918	-0.415350306992964	0.0973204281684608	0.499169397553396	0.0413594431904362	-0.043989564560025	0.866867653131336	-0.158474129964722	0.543522542920138	0.0854525450769694	0.744356236551903	-0.00755748889070201	0.97703446547605	-0.418444040578999	0.0946022250970769	0.398450241454865	0.113161264597563	0.389993522772611	0.12173501151318	-0.349195992762049	0.169498841226816	0.689781094113204	0.00218407031850595	0.891513621115124	1.55428164095359e-06	-0.446091869892668	0.0726821869750572	0.100880633151557	0.700056213128253
Cluster-49494.127006	Cluster-49494.127006	NA	NA	black	0.270299621986466	0.294050160909422	-0.234868378877184	0.364189276767919	-0.0539121713839762	0.83717947042409	0.140640159804472	0.590305278487977	-0.58292576067859	0.0140539722843001	-0.514309046950525	0.0346711222086204	-0.205766693239951	0.428180153995741	-0.042984142325143	0.869885919398843	-0.417392442868862	0.0955199901094127	-0.337600558305891	0.185089013513565	-0.159212330814699	0.541622393114485	-0.392600971246326	0.119044504480235	-0.491315296778432	0.0451926566493562	0.487300665705311	0.0472525466053095	0.301150746196024	0.240148020609787	-0.357043766517744	0.159463106843508	0.642152718486492	0.00544593881918194	0.888827936911467	1.85217841516139e-06	-0.320253109058773	0.210137188496329	-0.0880578859363307	0.736817667305895
Cluster-49494.126300	Cluster-49494.126300	NA	NA	black	-0.270274503298598	0.294096783909883	-0.447435636251317	0.0717215018390022	-0.222445415537877	0.390819289764031	-0.117484949025439	0.653383501832933	-0.151525596903244	0.561552265863577	0.0287050187930539	0.912916547045829	-0.228914146320629	0.376823347199141	0.367683119656181	0.146511652144963	-0.244296824978787	0.344676708252131	0.119405564771778	0.648058636284331	0.0697623469620738	0.790199259790685	-0.00433246683699307	0.986833499254351	-0.38348871428738	0.128631901426111	0.410064913635792	0.102092789737937	-0.0884246473977111	0.735758243458584	0.0695788105234691	0.790739689625435	0.46278087736692	0.0614011782749835	0.699306323630393	0.00178318367894813	-0.436275251875804	0.0799883007430727	0.256960557120722	0.319432058969073
Cluster-49494.44926	Cluster-49494.44926	NA	NA	black	0.270225595852683	0.294187574153577	-0.265186261701659	0.303632558137788	0.150942961932076	0.563075737268073	0.23336925317873	0.367347625341098	-0.485381461173285	0.0482618770803239	-0.349293108928504	0.169372119968911	-0.122072265541111	0.640691976288124	0.0747027614955053	0.775686717302093	-0.255809103494742	0.321681425198641	-0.409536809152913	0.102578624921003	-0.0669729816348487	0.798422269729	-0.442321880512702	0.0754277206019927	-0.299146279716057	0.243445971773664	0.4292314169406	0.0855501083200497	0.17274261133777	0.507332137919282	-0.502755760168659	0.0396933964310115	0.485521535584586	0.048187667023402	0.746662987774311	0.000574554436143193	-0.468624802062181	0.0577756979260457	0.119981893196131	0.646463904956747
Cluster-49494.58022	Cluster-49494.58022	Q9NQX3	http://www.genome.jp/dbget-bin/www_bget?ko:K15376	black	0.269748158311912	0.295074758138135	-0.161058680406458	0.536882890754554	-0.00998476938501505	0.969661296597473	0.268372713030827	0.297639599854575	-0.351622851057917	0.166351225537186	-0.098029626894027	0.708178678481297	-0.194688264284306	0.453985517852825	0.359656745600887	0.156212955961624	-0.225384412809933	0.384425700416766	-0.306213896216819	0.23194376570329	-0.00494276492682792	0.984978968705216	0.138313252659629	0.596529332551391	-0.142985280481653	0.58405977965564	0.0257127905037809	0.921966676065122	0.321026434355554	0.208976102921634	-0.255608613209545	0.322074027523776	0.500498762604232	0.0407358217199213	0.664444597474159	0.00362053986863567	-0.330034004754247	0.195758406475682	0.102361517919272	0.695849235241038
Cluster-49494.100470	Cluster-49494.100470	NA	NA	black	-0.269519618800601	0.295500002295174	-0.402834808424587	0.108887885169463	-0.295980415171925	0.248712538134542	-0.0721779855507811	0.783094831135922	-0.0739949442361105	0.77776175582096	-0.00177228978068675	0.994613774138889	-0.341149551692681	0.18022011127122	0.136607688762113	0.601108323765145	-0.203764994849972	0.432785219137336	-0.0445996141230096	0.865037136034353	0.361892719186243	0.153467708927932	-0.0665639672253511	0.799629745945712	-0.278491751621496	0.279081781487188	0.354075376758441	0.163210541927091	-0.0416322379550024	0.873946992778778	-0.194443632427002	0.45456404873936	0.224927211082983	0.385416527120265	0.779685680876335	0.000223797839558375	-0.00137984808061943	0.995806445753313	-0.321516610980246	0.208242301843272
Cluster-49494.704	Cluster-49494.704	NA	NA	black	-0.269436395961579	0.295654946524935	-0.409106219054836	0.102975967321104	-0.232387827141484	0.369423537796125	0.145348146742655	0.577795068760902	-0.0285004030647749	0.913535106391936	0.257414160998743	0.318548480907072	-0.239894051177681	0.353712772313647	0.450873013648913	0.0693064526777556	0.201846443226667	0.437222976752716	0.0740309263175003	0.777656236285114	0.347321593104219	0.171957115518442	0.0352679566850845	0.893103496518495	-0.0336183016564131	0.898078511494569	0.14917617707198	0.567706401066473	0.218858532616566	0.398700084711385	-0.0404207046757311	0.877588929036325	0.256977043316925	0.319399920268763	0.77562594119406	0.000253383667262581	-0.359620457107969	0.156257782769558	-0.384342210283989	0.127711815022704
Cluster-49494.79314	Cluster-49494.79314	NA	NA	black	-0.269257263317445	0.29598862082686	-0.568517280858163	0.0172531929308293	-0.426382671416337	0.0878770636017438	-0.286023256214892	0.265738297142693	-0.101287376846542	0.698899885956097	-0.236121929002264	0.36156002165432	-0.294152815615237	0.251785060714656	0.113501017231542	0.664479190712375	-0.177009501663999	0.496735100772758	0.131174293347838	0.615789252764863	0.13883354262494	0.595135329549043	-0.292291066844913	0.254939256814793	-0.587145614842672	0.0132117941403687	0.521985061875756	0.0316131715670698	0.138634470283025	0.595668542926838	-0.360790027032061	0.15481741796012	0.531625661837614	0.0280706938114132	0.852119531310805	1.40865314654541e-05	-0.357925990391492	0.158360676859494	-0.0454488611888489	0.862489963852363
Cluster-49494.146720	Cluster-49494.146720	NA	NA	black	-0.269088437707602	0.296303302541317	-0.427376380164191	0.0870602399542245	-0.291030608754254	0.257088643479034	0.181666808628454	0.485290486827478	-0.289680149529221	0.259403962829129	0.104782532641675	0.688989560372525	-0.36689933401956	0.147440344662831	0.354479747810752	0.162696579925631	-0.235032036208385	0.363845408014088	-0.111245709215084	0.670789977424047	-0.0951451544669495	0.716426865047261	0.0953534246739019	0.715830307483443	-0.18302519531287	0.481976750823816	0.431855108052767	0.0834467186705693	0.138277939050155	0.596623995883154	-0.17466601723519	0.502542139763119	0.329189830536249	0.196973242408712	0.741585098501915	0.000656034696434676	-0.345199330032917	0.174769162558416	0.0715064322725103	0.785068278335537
Cluster-49494.41969	Cluster-49494.41969	NA	NA	black	-0.268398624935306	0.297591158077735	-0.302057602896183	0.238665280076346	-0.318855720264868	0.212245839702253	-0.018733883927346	0.943108100781729	-0.016480924501958	0.949941387845751	0.191926463478131	0.460538466320314	-0.459980081804041	0.0631972921301224	0.0805450109288755	0.75861549925678	-0.0108272007202849	0.967102820084609	-0.030529004553928	0.907404712199369	0.485212578654357	0.0483514635562625	-0.106381035576061	0.684472868085547	-0.114174226210933	0.662599521912398	0.167058965865025	0.521610823296191	0.00145900376325403	0.995565882553035	0.206525854574062	0.426440351990597	0.252417447994031	0.328360656712873	0.680824838104306	0.00262553837708746	-0.221946143832144	0.391911136547544	-0.183739623609101	0.480238364430148
Cluster-49494.72171	Cluster-49494.72171	NA	NA	black	-0.267978412466765	0.29837731898501	-0.688574860502915	0.0022397128394776	-0.367925333351731	0.146225470067619	-0.250579021414719	0.332014490705899	-0.294791973087872	0.25070783952393	-0.320136895616824	0.210312034210441	-0.37837688578691	0.134239184743805	0.110799009048759	0.672042419061307	-0.200138562160897	0.441193086412064	-0.0898211368472381	0.731728490695891	-0.0943576483319328	0.718683953129846	-0.37376559696824	0.139440621645976	-0.718961505736305	0.00114473328584117	0.672451242157069	0.00310169571781911	0.384399062545593	0.127650690340666	-0.379579020822684	0.132905587804822	0.763210297876507	0.000364893116990454	0.823631494442508	4.83804274582011e-05	-0.466319464260271	0.059186350249958	0.141053058196237	0.589203656206778
Cluster-49494.67248	Cluster-49494.67248	Q9VUL9	http://www.genome.jp/dbget-bin/www_bget?ko:K00753	black	-0.267100355144325	0.300024051018202	-0.233085663677889	0.367946803841993	-0.211414874731651	0.415324919984234	-0.200312047371091	0.440788963864506	0.0129362797625401	0.960698898001986	0.012856971164686	0.960939668626337	-0.160745512657889	0.53768546145552	0.177641065782704	0.4951756193516	-0.237385797620146	0.35891994909651	0.132969316817948	0.610923525020089	-0.271564555234376	0.291708049894142	0.0806579664865135	0.758286449776373	-0.324941282757123	0.203162209571499	0.0988746653586673	0.705768031447517	0.0531640157434934	0.839411200133512	0.302293976872035	0.238279753638653	0.232174468769527	0.369875696120594	0.584503413915832	0.0137342954174521	-0.0427318273872326	0.870643634277846	0.19897643992967	0.443905071374487
Cluster-49494.108845	Cluster-49494.108845	Q8INB9	http://www.genome.jp/dbget-bin/www_bget?ko:K04456	black	-0.267049694319112	0.300119226937117	-0.172975387919426	0.50675129746277	-0.335853300447091	0.18751779263049	-0.110422512919258	0.673098659107843	-0.081294827676955	0.75643195259915	-0.00333304696419254	0.989870599032113	-0.387166871688479	0.124699468449941	0.0549045377522209	0.83422107912122	-0.211299669831922	0.415585064893502	-0.0338754680947243	0.897302710479252	0.102773869510189	0.694679289614108	0.123252610664215	0.637441365528374	-0.272650401416746	0.289706515918439	0.296643716258096	0.24760324496399	-0.114079487981299	0.662863926026335	0.280855729838179	0.274850407195772	0.201745511217994	0.437457087836888	0.561468560256561	0.0190131052030071	-0.118431348144136	0.650757634825805	0.00613302943782447	0.981362294743744
Cluster-49494.89330	Cluster-49494.89330	Q54FR4	http://www.genome.jp/dbget-bin/www_bget?ko:K13348	black	0.266462836952131	0.301223062980539	-0.0900380329394422	0.731103200175677	-0.0530503278126273	0.839750430113527	0.323536351998053	0.205236382519822	-0.423349738178074	0.0904043165979531	-0.0384782389333579	0.883432908281692	-0.299189683737063	0.243374258783495	0.254860844201532	0.323540785891983	-0.263616553902754	0.306611003118184	-0.31890043656477	0.212178151895182	0.156078900464273	0.549708308492413	-0.0253102612962706	0.923184858367058	-0.0507730470971345	0.846551083514043	0.154624137942898	0.553480384699747	-0.100990458365666	0.699743930713381	-0.0978060383226559	0.708816950729623	0.430889948019725	0.0842160720595991	0.713414742766171	0.00130188535354281	-0.332420576259402	0.192350578409835	0.148926827445364	0.568361247556817
Cluster-49494.74751	Cluster-49494.74751	NA	NA	black	-0.266250968924231	0.301622165463736	-0.163408857606883	0.530877259439384	-0.135651408870124	0.603681886248345	-0.261779131273349	0.310119360419314	0.257543552593626	0.318296701211749	-0.0232204217048349	0.929511920126296	-0.122884444605882	0.638454609301907	0.0552184300635778	0.833285755244984	0.0133708065238872	0.959379788597296	0.0575113223254876	0.826459970917671	0.233200958461842	0.367703138987621	0.232198485814656	0.369824782776407	-0.23069114835111	0.373027717840927	0.140115443515996	0.591706457832281	-0.155545668958479	0.551089613882297	1.03117873327674e-05	0.999968660884812	-0.0419988546960227	0.872845390701787	0.488849429221436	0.0464496824577735	0.0254761034005304	0.922682947342189	-0.45702307866461	0.0651354369476806
Cluster-49494.76417	Cluster-49494.76417	NA	NA	black	-0.266124198332638	0.301861117915456	-0.337471963292594	0.185267053194832	-0.202763613913942	0.43509856984035	-0.15107412610894	0.562732614012238	0.116017221356086	0.657463449109395	0.137724041820689	0.598109599892041	-0.194459469318663	0.454526584746819	0.487155508698904	0.0473283262473775	-0.00793100032206616	0.97589974904492	0.024265082798427	0.926348650790845	0.0497033350648587	0.849749136910727	0.314204873041541	0.219362265832444	-0.230608173637367	0.373204475952682	0.0371491577551287	0.887434793021869	-0.0315351661588164	0.904365923245	0.0510834206122833	0.845623600095188	0.242722883831037	0.347891718589032	0.659708853248176	0.00395919829759297	0.0158983164286149	0.951709009073157	-0.0520044780986375	0.842872353696328
Cluster-49494.116886	Cluster-49494.116886	NA	NA	black	-0.265721748650383	0.302620450971876	-0.367732665905211	0.146453080718052	-0.320026158824206	0.21047872787277	-0.115804782309671	0.658054742688232	0.126596332030452	0.628266947387613	0.175390197445575	0.500744231613945	-0.324752912979416	0.203439513067721	0.311299603131257	0.223884617733515	-0.054211678845387	0.83628637508986	0.110473458626164	0.672955699756887	0.409156558545632	0.102929458293695	-0.00908080383611542	0.972406964009626	-0.154643561027415	0.553429947567102	0.165158277443876	0.526426732560973	-0.117482667100297	0.653389837898543	-0.14279040959698	0.584577705966743	0.202293949539438	0.436185767745896	0.625310239786446	0.0072666528736259	-0.387806008538611	0.124024807294695	0.0798065173275425	0.760767759093068
Cluster-49494.140573	Cluster-49494.140573	Q8MQJ9	NA	black	-0.265574029530936	0.302899449296952	-0.216361442344454	0.404236658288432	-0.0844588802286531	0.747237243504593	-0.133560201034767	0.60932517806317	0.0979871771603222	0.708299844479245	0.035174060331938	0.893386568869765	-0.217601338833881	0.401482415780073	0.20887873913241	0.421071683393232	-0.110251283561042	0.673579225381588	-0.0864275338405997	0.741532490457986	0.222322588220243	0.391087744603076	0.263714313286418	0.306425004956966	-0.230979012885107	0.372414850316415	0.242831323143162	0.347669669031805	0.0396337390493363	0.879955840231204	0.0305301859415116	0.907401143476338	0.111367509099967	0.670448621324925	0.350766525242501	0.167457345033599	-0.201668623406409	0.437635471932436	-0.345001207422986	0.175033238230978
Cluster-54325.1	Cluster-54325.1	NA	NA	black	-0.265303450066838	0.30341089208927	-0.519561951485686	0.0325552057652362	-0.287106669208208	0.26385179710064	0.190172279387596	0.464725091581504	-0.287482868420105	0.263198678060218	0.148473603425291	0.569552340450728	-0.434928532861378	0.0810307569438468	0.516868041229643	0.0336276027983765	-0.225385835296577	0.384422619848623	-0.113951426627241	0.66322139118756	0.5118407228534	0.0357009332759986	-0.101692006977461	0.697750188089555	-0.205877035443446	0.427927048567651	0.471492336824508	0.056056115235107	0.232784444946592	0.368583826585708	-0.215800352272318	0.405486354555872	0.43775714841682	0.078852516495722	0.763468710901102	0.000362213524095731	-0.4504853607415	0.0695757792671934	-0.269849001112385	0.29488723645276
Cluster-49494.118531	Cluster-49494.118531	NA	NA	black	0.26514361215747	0.303713255212948	-0.0782145052050205	0.765413135005706	-0.192517523290025	0.45913208314087	0.00781652553065194	0.976247515449739	-0.295720845040201	0.249147484600596	-0.381332508265415	0.130976853211807	-0.213875266150341	0.409789712053612	-0.0771689393196515	0.768468148931068	-0.147398185011813	0.572382848751936	-0.307099431694046	0.2305274088298	-0.263477265731344	0.306876130144796	-0.0527365552924628	0.840686824681253	-0.30353410561468	0.236263555328246	0.119478999911162	0.647855356739775	0.0789150844136322	0.763367954282195	-0.324629411710998	0.203621455992497	0.420309567357894	0.0929897086042773	0.628777677325661	0.00685676973383289	0.148279918762257	0.570061677600679	-0.0313873089834992	0.904812400821587
Cluster-49494.51153	Cluster-49494.51153	NA	NA	black	-0.265143382718096	0.303713689369011	-0.391235501013015	0.120448215187916	-0.313112113206739	0.221056312583277	-0.237361259066385	0.358971103647291	-0.0937220826811278	0.720507167108948	-0.245951540985827	0.341315083576402	-0.397440186545754	0.114162227870073	0.0238971208191266	0.927462735507518	0.00368854066225937	0.988790285378187	-0.260061873889215	0.313419639202082	-0.141098057592977	0.589083648166979	-0.27714992955015	0.281501108904988	-0.517532865812481	0.0333604719191118	0.360140260502703	0.155616508235224	0.386937957848583	0.124941727617154	-0.0642990375672739	0.80632388472779	0.421895585131712	0.0916344018499995	0.657736024491121	0.00410764947465485	0.0255440891780035	0.922477200490376	-0.259329287977686	0.31483382013515
Cluster-49494.95132	Cluster-49494.95132	P04146	NA	black	0.265133143270943	0.303733065312519	-0.0861476510473633	0.742342764982787	0.00971081661316976	0.970493356680249	0.189719836707148	0.465807981259322	-0.520932349715265	0.0320198310150055	-0.471829834501652	0.0558562642552275	-0.124014906172018	0.635345353607196	-0.0813860431369433	0.756166441902993	-0.388555471213446	0.123236941086898	-0.300597794599088	0.241054961262938	-0.185984329104917	0.474796416910065	-0.335830141641313	0.187550125317923	-0.360493980842827	0.155181152136926	0.47171720210975	0.0559229009736609	0.0469014337390592	0.858136200248675	-0.266365403232462	0.301406562809761	0.39656493005925	0.115034638018768	0.83640807885871	2.86291226288333e-05	-0.249608721296122	0.333952387939713	-0.126978137255281	0.627222593749579
Cluster-49494.71003	Cluster-49494.71003	Q9QZ81	http://www.genome.jp/dbget-bin/www_bget?ko:K11593	black	0.264994505153973	0.303995480421346	-0.198510444552727	0.444994930414087	-0.156121582419334	0.549597809481319	0.1160475940796	0.657378926676323	-0.501814953939205	0.0401254297701736	-0.402566180494774	0.109146364104497	-0.279943513661598	0.276478542600353	-0.0135510312412561	0.958832702623404	-0.342937878207504	0.177799282602832	-0.298859201320077	0.243920623225974	-0.185853673296754	0.475112338057421	-0.339854620356267	0.18198666033273	-0.400749893099647	0.110905435039873	0.360848958587275	0.154745081547048	0.159089359307537	0.541938718896044	-0.294649005816601	0.250948542679451	0.615814796507347	0.0084904522735764	0.857008447620787	1.11114106183247e-05	-0.321533369220873	0.208217244141284	0.124672973396264	0.633538030608223
Cluster-49494.53777	Cluster-49494.53777	NA	NA	black	-0.264789333610975	0.304384077832064	-0.626011560613782	0.00718220491363788	-0.344450578807259	0.175768565437389	0.112920575971954	0.666101362088111	-0.468644144088658	0.0577639691993727	0.00797147858963539	0.975776779880206	-0.618763996526807	0.00809394184535505	0.484465390098135	0.0487493221033697	-0.346357539734143	0.173230724938531	-0.342955835525806	0.177775084580588	0.309339525945143	0.226969151197413	-0.0860004532357435	0.742769012663668	-0.434088506444356	0.0816859749657531	0.666079644927945	0.00350923596895116	0.294115469550976	0.251848092148076	-0.207339859301558	0.424578974026246	0.729641110795878	0.00088606252417756	0.772041793974519	0.000282155537740599	-0.51723763912964	0.0334788947350336	0.0362331490250282	0.89019441324415
Cluster-49494.85403	Cluster-49494.85403	Q92622	http://www.genome.jp/dbget-bin/www_bget?ko:K19330	black	0.264702975562514	0.304547729324972	-0.0621552682951557	0.812671667884327	0.366573657502017	0.147827414546935	0.313568332826432	0.220348041844655	-0.207457163355186	0.424311087000878	0.0514532926795815	0.844518568628409	0.091969311426904	0.725542607288473	0.191055214895132	0.46261546634814	0.218628203174029	0.399209053463549	-0.229045772924138	0.376541467048363	0.00208811491566553	0.993653956044934	-0.206164990736616	0.427266897877416	0.100024735679471	0.702491467779261	-0.147343105596636	0.572527979088278	0.271090512991296	0.292584452378208	0.0675435761414714	0.796738505122968	0.264390800943882	0.305139747301969	0.418591796204955	0.0944737824125351	-0.367811282193964	0.146360176868198	0.0429571686462032	0.869966917661157
Cluster-49494.19690	Cluster-49494.19690	NA	NA	black	0.264559781581996	0.304819202145466	0.0494643202935603	0.850464009546984	0.37344667940218	0.139805412886248	0.144673418087786	0.579581096691435	-0.115837340295679	0.657964109763133	-0.186792619496834	0.472844298417763	0.150278418469046	0.564815559454487	-0.170534146036946	0.512858390196073	0.0547431224657524	0.834702139914636	-0.25207073039916	0.329047956406119	0.0479554323374404	0.85497948515835	-0.288107650587661	0.262116204389399	-0.00511090791900506	0.984468040103994	-0.0303320538095264	0.907999682274492	-0.0703899759693358	0.788351867366274	-0.0876702806094768	0.737937787837833	-0.0131961009804624	0.959910137059336	0.530571801748848	0.0284423033697164	0.119280198328463	0.648405723829976	-0.365480915627747	0.149131227254977
Cluster-49494.39584	Cluster-49494.39584	NA	NA	black	0.263903271312655	0.306065681046363	-0.155420254824927	0.551414713916053	-0.0795184490661559	0.761607753827751	0.155668321406259	0.55077175443182	-0.355700800743822	0.161151240033562	-0.180637717405387	0.48780825217837	-0.118934524483739	0.649363105360675	0.259034785066174	0.31540338413024	-0.162944622638181	0.532061137675089	-0.147514166013844	0.572077298271781	-0.179034240256515	0.491743847495113	0.0334961761533896	0.898446961445875	-0.219883100499573	0.396440299432205	0.0793223838005024	0.762179615807089	0.119396962459485	0.648082450320988	-0.163114305390978	0.531628278881657	0.544255297879802	0.023902281002629	0.706016263463572	0.0015387601587464	-0.281623553972266	0.273484539360575	0.244596589791045	0.344066325062888
Cluster-49494.63618	Cluster-49494.63618	NA	NA	black	-0.26389771338984	0.306076246458948	-0.174371148737489	0.50327507888597	-0.301275294853786	0.239944035876697	-0.147333193870838	0.57255409744176	0.0773016897215933	0.768080089104946	-0.00447434908287819	0.986402351532258	-0.242954738902582	0.347417050689897	0.0482624437104069	0.854060378096672	0.206075834385039	0.427471236066026	0.0912303673656106	0.727668682157941	-0.145516477542194	0.577349853850943	-0.147402102260247	0.572372527677587	-0.232134040804845	0.369961407517076	0.11920279347913	0.648620059852082	0.128336120922157	0.623513525467456	0.347240852113229	0.172063540901711	0.200875419389593	0.439477937130604	0.679574282878858	0.00269259180091754	-0.218124527941629	0.400323265427601	-0.195770906978885	0.451429643731832
Cluster-49494.88284	Cluster-49494.88284	P31623	NA	black	-0.263714327147147	0.306424978590129	-0.406375209140648	0.105521643424807	-0.274865840372546	0.285648571514226	-0.172428334722998	0.508116839568717	0.115013959357095	0.660257567565442	0.0414658847322122	0.874446919693408	-0.224694852233054	0.385920619776158	0.136225074778262	0.602137490689287	0.426516695795338	0.0877665747478455	0.0363901930458481	0.889721207934147	0.0629328062619494	0.81036805211024	-0.220516104872284	0.39504761537651	-0.201566632219522	0.437872155127949	0.182542491050861	0.483153026215835	-0.0378631273181681	0.88528469359443	-0.108349333084816	0.678925165289845	0.26131250950687	0.311014087431176	0.661907299247049	0.00379892692421926	-0.233219654524865	0.367663635073563	0.00830405188812955	0.974766473289155
Cluster-49494.107232	Cluster-49494.107232	NA	NA	black	-0.263560702595216	0.306717296541906	-0.487222282455822	0.0472934554639356	-0.307302981420446	0.230202624202388	0.0189769322234572	0.942371144795302	-0.326647405723108	0.200661812717263	-0.118189996005152	0.65142692010219	-0.299859213900565	0.242269731938246	0.41008213554826	0.102076973912669	-0.318344122329717	0.213021248179014	-0.029928872492377	0.909217799858815	0.182184418052498	0.48402649570022	0.190935417605959	0.462901420794468	-0.461189423961747	0.0624170530351588	0.627662882002766	0.00698647077602264	0.324200456056753	0.204254220205898	-0.236925529564171	0.359880135119142	0.538827050553614	0.025630536329959	0.655188846171165	0.00430595949084241	-0.410641227713538	0.101564476601454	-0.411727851038024	0.100573663330527
Cluster-49494.27052	Cluster-49494.27052	NA	NA	black	0.263209494990916	0.307386198265663	-0.178491224746322	0.49308008227619	0.450838340098217	0.0693305112985648	0.0939406136855966	0.71988011745426	-0.0795077025718126	0.761639095022458	-0.070348424167375	0.788474140022225	0.383463671155027	0.128658967885797	0.206590951730069	0.426291338243136	0.0661775798748648	0.800770817866707	0.0807824154910929	0.757923964290942	0.141823342935065	0.587150794310837	-0.0714457302807049	0.785246720289374	-0.0505768827023166	0.847137376265946	-0.00958412419202451	0.970878161642497	-0.14845485793559	0.569601627403907	-0.272455717163116	0.290064765379656	0.222117709306561	0.391535756832184	0.4455613240007	0.0730640680660257	-0.348825568826663	0.169982770343569	0.12105416752157	0.643500738200718
Cluster-49494.19286	Cluster-49494.19286	NA	NA	black	-0.262844528689245	0.308082220161001	-0.476348990986899	0.0532311026449651	-0.290345465456013	0.258261689090691	-0.0165868655873076	0.949619988200026	-0.00151802155328287	0.995386520952558	0.120141020019571	0.646023848465772	-0.228542382977492	0.377620112761848	0.26275963819236	0.308244247345804	0.116242785857282	0.65683583288734	0.113827494498763	0.663567395624578	0.161750683008921	0.53511137725012	0.0842806812236381	0.74775424518571	-0.196138648549151	0.450563151825988	0.13772374298457	0.598110401804338	0.253746814962143	0.325733184887604	-0.160341806518229	0.538720855087173	0.336184766111286	0.187055427436801	0.864323421345038	7.6626890212366e-06	-0.270792982051113	0.293135331239133	-0.175579175620267	0.500275562332009
Cluster-49494.76600	Cluster-49494.76600	A2BIJ3	NA	black	-0.262170590088878	0.309369930655888	-0.47600569153168	0.0534272237253119	-0.504488385740518	0.038906998084926	-0.33640983489334	0.186741906579729	-0.201538601165256	0.437937216218105	-0.405343538832528	0.10649483068146	-0.442024798752112	0.0756472474075177	-0.0129389037842361	0.960690931866985	-0.363914087616979	0.151014376784855	-0.0754801842330145	0.773409276003678	-0.100126308650662	0.702202322160222	-0.399583492216309	0.112045601129015	-0.723825884843032	0.00102011850056429	0.615145322152853	0.00858258644639526	0.231955825838293	0.370339373116962	-0.257495715297816	0.318389772937853	0.565672310563354	0.0179474412488497	0.783520581518659	0.000198561609216926	-0.152997712196975	0.557710965078648	-0.0597222005432203	0.819889439864967
Cluster-49494.80299	Cluster-49494.80299	NA	NA	black	-0.262133050181029	0.309441752563942	-0.149449116144135	0.566989974744582	-0.365388742882979	0.149241561964666	-0.0559070258415902	0.831234646894987	0.00142337788328876	0.995674153645732	0.0748681218050324	0.775202152831198	-0.209663065578178	0.41928998918208	0.197200099375835	0.448066846156028	0.0487161528714506	0.85270242365667	0.186063368083725	0.4746053536121	0.221983121602782	0.39183021385058	0.2925801420835	0.254447896103615	-0.118781096057959	0.649788208603493	0.295127002575741	0.250144341402581	-0.238537983230647	0.356522657296378	0.114341450855443	0.662132908025102	0.104175602598922	0.690707102285943	0.423191311300335	0.0905377513880703	-0.137363085697264	0.599078526774219	-0.418048974809483	0.0949462674716758
Cluster-49494.122473	Cluster-49494.122473	Q07130	http://www.genome.jp/dbget-bin/www_bget?ko:K00963	black	0.261797871150041	0.310083459346732	0.076750611922511	0.769691355394454	0.376130256830265	0.136756274899989	0.477295823572182	0.0526929818889167	-0.224721346191157	0.385863124049308	0.14649536909624	0.57476367608025	0.105397251127553	0.687251440969296	0.0786011777063341	0.764284150999227	-0.111017486295914	0.6714297583789	-0.168355119024646	0.518338361355718	-0.0285224468919999	0.913468464994182	-0.0481409449243424	0.854424090673843	0.287999609246701	0.262303195395133	-0.13224956675497	0.612872700942117	-0.0935191564490709	0.721089591509643	0.0359466307814948	0.891057840706794	-0.0645931758670135	0.805453812082253	0.573124851936849	0.0161736745581147	-0.25078817181992	0.331597627081583	0.121822700408791	0.641380060057948
Cluster-49494.107472	Cluster-49494.107472	Q09453	NA	black	-0.261449954542429	0.310750384223052	-0.200153971161894	0.441157184450968	-0.368592694475524	0.145438946587812	-0.0654016618139318	0.80306339334847	-0.0634006562979331	0.808982657986707	0.110166313436489	0.673817743872771	-0.556018172675471	0.0204677228839404	-0.0451613020181267	0.863352306487052	-0.254765692397703	0.32372770651114	-0.134549140672402	0.606653824286394	0.115812579213768	0.658033037734599	-0.182328093310558	0.483675927678078	-0.197189244483506	0.448092338862352	0.0928486986354417	0.723014920932717	0.217224319629929	0.402318837163739	0.359837225344084	0.155990140901765	0.248755321829088	0.335662197046324	0.560449041965572	0.0192788580381751	-0.133665623820345	0.609040183761372	0.152886658244887	0.558000346464369
Cluster-49494.50444	Cluster-49494.50444	NA	NA	black	-0.261424159683142	0.310799864381945	-0.176377965139095	0.49829685537445	-0.211107000628059	0.41602032502147	0.0353989510736983	0.892708603919759	0.0969441723431291	0.711279007343678	0.267946412995636	0.298437236532273	-0.333824500468208	0.190364248599748	0.369931899571491	0.143869376875282	0.148657283331464	0.569069492886958	-0.0614085987428351	0.814885197813087	0.213159638886844	0.411395609685766	0.21672630719419	0.403425116732635	-0.00938081990086183	0.971495673752068	0.0437330837292998	0.86763744209835	-0.0623613228417185	0.812061046752551	0.280278624389042	0.275879749787444	0.108340726398008	0.678949389831352	0.637404532507167	0.0059170739756762	-0.213664300233727	0.410262780972223	-0.297528491991537	0.24612839758503
Cluster-49494.117646	Cluster-49494.117646	P52186	http://www.genome.jp/dbget-bin/www_bget?ko:K05330	black	-0.261397172068002	0.310851637490347	-0.603357076559972	0.0103400128627053	-0.384243404291845	0.127818094717852	-0.0788100708784564	0.763674423365981	-0.319295205794058	0.211581189036213	-0.271097088040031	0.292572285704843	-0.41490930552651	0.0977124004694939	0.399546036400725	0.112082351070242	-0.125165869456586	0.632185616873677	-0.274293426914281	0.28669372791374	-0.193346839270373	0.457162427414525	-0.0955697502200825	0.715210841198289	-0.61096119692151	0.00917666504750071	0.62267190478396	0.00759150110813351	0.569259084008162	0.0170756821439076	-0.442887325001684	0.0750111751359417	0.679016621178355	0.0027229400922895	0.77321565401075	0.000272446451050955	-0.295117418481857	0.250160450217684	-0.273118239714125	0.288846711939601
Cluster-49494.59612	Cluster-49494.59612	NA	NA	black	-0.261377422161795	0.310889528989389	-0.442266093723683	0.0754689083861596	-0.230567401052012	0.373291349374622	0.162164355616709	0.534053645923215	-0.200347425276912	0.440706576666599	0.115219145738736	0.659685769769703	-0.375629664924873	0.137321541118914	0.38326327375367	0.128875698849601	-0.15997976540428	0.539650150523834	-0.150460666807441	0.564338189851169	0.084905601869116	0.745941636014133	-0.0629347756870157	0.810362219144367	-0.17430326890832	0.503443875799434	0.399980353995145	0.111656740886984	0.178811349012234	0.492292120201333	-0.207990815867076	0.423093503935871	0.310237252277769	0.225553067694734	0.787478358716233	0.000175060541325932	-0.429779532444689	0.0851075530923497	-0.0637343989113607	0.807994709287615
Cluster-49494.99536	Cluster-49494.99536	Q07152	http://www.genome.jp/dbget-bin/www_bget?ko:K00088	black	-0.26131629297483	0.311006826668255	-0.492345092341507	0.044675361689647	-0.370807924600556	0.1428489759908	-0.113651501662072	0.664058858112407	-0.114264183181056	0.662348496638699	-0.118962786084925	0.649284812259187	-0.344692276975771	0.175445540343261	0.225372996797413	0.384450423672679	-0.110592601555307	0.67262141271781	-0.0334872312040234	0.898473948932863	0.0675982382458244	0.796577247343158	0.0269884202472109	0.918107307490166	-0.441434717100726	0.076084668058792	0.413070427039019	0.0993590125233862	0.227693603578479	0.379442703325682	-0.280479584338769	0.275521044707025	0.446814819186314	0.0721641721548304	0.916257074847692	2.40098914887851e-07	-0.291642957029674	0.25604303891496	-0.22012880297248	0.395899410179483
Cluster-59329.0	Cluster-59329.0	NA	NA	black	-0.261308159681679	0.311022435200493	-0.573803617336722	0.0160192368583827	-0.40155073082744	0.110127373196134	-0.0204572883733047	0.937883475765278	-0.50417655885885	0.0390476479627126	-0.231083538026476	0.372192453274249	-0.574120506094156	0.0159475340372204	0.172713975339793	0.507403614100309	-0.499696846576886	0.0411111508236029	-0.285939872247293	0.265883833811593	0.107657355888739	0.68087376394798	-0.12214542882943	0.640490307921288	-0.602224105007381	0.0105229493430749	0.824367669483839	4.6992896970327e-05	0.288662602598848	0.261157029307897	-0.282987824869818	0.271067936153775	0.704634595842	0.0015866937235558	0.713388442125546	0.00130267073965636	-0.43897816011762	0.0779255448693147	-0.0214261464939668	0.93494735123909
Cluster-49494.140947	Cluster-49494.140947	NA	NA	black	0.260419247765277	0.312731127421878	0.0446507926495601	0.864883598917934	-0.0864225212172458	0.741546999995348	-0.0239522401046849	0.927295841750746	-0.244026454278925	0.345227769269156	-0.285895189921385	0.265961841647235	-0.110844317436511	0.671915347816895	0.0775769068815663	0.767275732311466	-0.309167236747533	0.227241569887117	-0.118039066000888	0.651845586852812	-0.260989868913643	0.311633627708759	0.179646119965393	0.490240243384892	-0.302359837291443	0.238172405333142	0.0527964915986548	0.840507940500069	0.02435978449445	0.92606194171839	0.0542263095146851	0.836242753023243	0.431746220032711	0.0835332601306206	0.447679055198334	0.071548477751305	-0.199942557178055	0.441649895981158	0.227258290027091	0.380379332018795
Cluster-49494.97053	Cluster-49494.97053	NA	NA	black	-0.260127535121544	0.313293070185586	0.0261306169816838	0.92070237283146	-0.173134177775497	0.506355253628112	0.0237209230249542	0.927996257793534	-0.0843941489153202	0.747425034116695	0.0367499307630573	0.888637378548695	-0.15072670380588	0.563641662179885	0.00934579631283016	0.971602055205254	-0.0220934973320301	0.932925403383537	-0.0720233699181161	0.783549079071313	-0.264807999368528	0.304348712449775	0.0940378729628271	0.719601097376124	-0.0108373580188628	0.967071974021225	0.257586267163931	0.318213609696457	0.188212427127412	0.469424900462542	0.134197872001362	0.607602144864542	-0.110885480462319	0.671799909875792	-0.371504494038108	0.142041163759031	0.0573575884167062	0.826917264451733	-0.247517621600904	0.338150912513651
Cluster-49494.26166	Cluster-49494.26166	NA	NA	black	0.260061460196642	0.313420436734105	0.0116866606721363	0.96449294022358	0.351665863749245	0.166295795949317	0.211247390672365	0.415703145223505	-0.132925648946209	0.611041713049948	-0.186290145304458	0.474057368261713	0.305204156978915	0.233565514434735	-0.0934035354043889	0.721421503638285	0.15299443539716	0.557719502738159	-0.0391340588931737	0.881459199676275	-0.266319451334051	0.301493128519843	-0.318406051100261	0.212927287938201	0.0451649082644433	0.863341491042511	0.103341351208284	0.693070266009414	-0.206609245936524	0.426249465915858	-0.267400605840746	0.299460343473139	-0.0329750826405995	0.900019308647734	0.536988428435798	0.026237318076511	-0.295687706399095	0.249203047335327	0.0256866717541296	0.922045714818549
Cluster-49494.41836	Cluster-49494.41836	NA	NA	black	-0.259930818223491	0.313672353059636	-0.288841397354354	0.260848465328477	-0.248091010767502	0.336996649373837	0.0894819385372074	0.73270668669397	0.100764768435977	0.700385717818842	0.371196333006275	0.142398150031901	-0.196549207447534	0.449596769341819	0.270428516983097	0.293810987698089	-0.0919068402466901	0.725722275020503	0.2296314901655	0.375288559488405	0.423193130318276	0.0905362185187877	0.372506353583906	0.140884822502466	0.0833839825335566	0.75035734041628	-0.106404962726589	0.684405336391356	0.0636785041109433	0.808160150631582	-0.0123235046167473	0.962559285901692	0.0225932183838569	0.931411595554214	0.623593087286817	0.00747678412127505	-0.114461425892411	0.661798209071492	-0.0872126062147263	0.739261039341742
Cluster-49494.121982	Cluster-49494.121982	Q63008	NA	black	-0.259740008977781	0.314040504020782	-0.573652901653659	0.0160534282771233	-0.490860337989203	0.0454226283797789	0.000237666834107031	0.999277693852649	-0.482175509533573	0.0499839471161542	-0.19077307665189	0.46328906720817	-0.601072888516987	0.0107114579597219	0.16681746564779	0.522221601155655	-0.355146936686301	0.161850964051728	-0.257473806216156	0.318432404340376	-0.127470204422979	0.625877626703294	-0.266047795687175	0.302005185291532	-0.564147716302106	0.0183283801955226	0.621568811590172	0.00773072233893449	0.63154614939294	0.00654301733980548	-0.189662705313756	0.46594481044734	0.762578901762167	0.000371509925295962	0.723891931545965	0.00101850705047984	-0.406709379592474	0.105207775045535	0.070736742020948	0.787331636636128
Cluster-49494.117140	Cluster-49494.117140	NA	NA	black	0.259725992184106	0.31406755831983	-0.0889544108208818	0.734228768634297	0.181890625586417	0.484743734236618	0.586086005092284	0.013419413244832	-0.477530504316229	0.052560235391083	0.0132481728653756	0.959752062302546	-0.0160824418347689	0.9511503528982	0.505327829262441	0.0385302790572213	-0.15368689598596	0.555916573228642	-0.32711438429567	0.199980957401104	0.0263106622912173	0.920157628017477	0.328309623185484	0.198245185428055	0.11208156696184	0.668448632116678	0.214424859114334	0.408558672963005	0.0824581642692118	0.753047643525468	-0.35622854018807	0.160486426559876	0.23473313450984	0.364473582876206	0.616697465481129	0.00837018763012273	-0.329023357948379	0.197213392192432	-0.262366248216872	0.308995754359318
Cluster-49494.94905	Cluster-49494.94905	Q92805	http://www.genome.jp/dbget-bin/www_bget?ko:K16731	black	0.25955827321018	0.31439138502508	-0.117933638414366	0.652138092188116	-0.2047969889562	0.430407836803588	0.346191525831373	0.173450681018234	-0.430516698375068	0.084514971960813	-0.123874669895518	0.635730752188699	-0.288927477794276	0.260699988281885	0.174507598864218	0.502935849115605	-0.15345954667379	0.556508231667668	-0.27838697550774	0.279270237221076	-0.237480039860208	0.358723524190345	-0.338322063822058	0.184092191749491	-0.0402884055356234	0.877986769512013	0.148117973090631	0.570487699264157	0.229674711384306	0.375196196504511	-0.338859188052607	0.183352424034798	0.428499647828282	0.0861435394626495	0.577483466091031	0.015202031712578	-0.358759941570561	0.157323329725857	0.298392548728183	0.244693421451978
Cluster-49494.96042	Cluster-49494.96042	P0CG65	http://www.genome.jp/dbget-bin/www_bget?ko:K08770	black	-0.259318755074309	0.314854180157097	-0.601785853660015	0.0105943983450655	-0.27389401933839	0.287424364824312	0.133512029974542	0.609455418805772	-0.152285954137064	0.55956677788652	0.204751559291617	0.430512349007447	-0.397451018569829	0.114151460366722	0.516888058280294	0.0336195359998661	0.0203232196047811	0.938289831593749	-0.105114310581541	0.688051273344205	0.306676630492361	0.231202963602384	0.0350076517734305	0.893888275969352	-0.182235193878718	0.483902588442366	0.26649750294793	0.301157791553277	0.326204750788659	0.201308601032005	-0.292797690538061	0.254078503697835	0.48754155019316	0.0471269936501911	0.88847754776359	1.89441751156187e-06	-0.484020344567488	0.0489874628757866	-0.0296939039685919	0.90992779040524
Cluster-49494.84024	Cluster-49494.84024	Q9VWG3	http://www.genome.jp/dbget-bin/www_bget?ko:K02947	black	-0.259195401403347	0.315092679552119	-0.609776253689729	0.00935073252244605	-0.392809009592909	0.118831652019401	-0.265713563188935	0.302635906913046	-0.264271528961219	0.305366118949664	-0.400505527160811	0.111143622783565	-0.319577077995752	0.211155612953932	0.144713829308537	0.579474061625822	-0.0331657434158491	0.899443967873458	-0.107526641984187	0.681242067401323	-0.249876683507707	0.333416558244745	-0.32714179718408	0.199941036380133	-0.732711738836884	0.000821379266489422	0.63738852528798	0.00591871598841531	0.596821617790065	0.0114309687713344	-0.381836339501357	0.130426281434945	0.733445185136309	0.000806522089028231	0.68120192567006	0.00260558900855155	-0.365939989137636	0.148582526852813	-0.188898554690189	0.467776865365564
Cluster-49494.62367	Cluster-49494.62367	Q5EAD5	http://www.genome.jp/dbget-bin/www_bget?ko:K11713	black	-0.258947968996719	0.315571400661859	-0.294222383802177	0.251667672137663	-0.297696071804397	0.245849678600315	-0.048868302512962	0.852247126184134	-0.246922325795294	0.339351677513183	-0.114729856743753	0.661049576581551	-0.444379078446	0.0739203167564613	0.112723743626564	0.666651771906807	-0.130810985695077	0.616775914580797	-0.227536314555757	0.379780982578909	-0.137453556710153	0.598835612486496	-0.11644410555492	0.656275859111452	-0.411472486695903	0.100805889215859	0.397966573521292	0.113639803570013	0.41195333606217	0.100368926898495	0.27703303057839	0.281712481293046	0.483656590675408	0.0491827529735721	0.59183876816183	0.0123225419571306	-0.196119578758707	0.45060806430762	-0.253979665178184	0.325274224322862
Cluster-43662.0	Cluster-43662.0	NA	NA	black	-0.25891511445582	0.315634998312052	-0.367280012944909	0.146988783747422	-0.288744828605383	0.261015095610473	0.0484953740246961	0.853363167537947	-0.0382267705977623	0.884189881916261	0.166717854210031	0.522473624195179	-0.445768877939059	0.0729144984936622	0.188347423195258	0.469100421380915	-0.0217917677516202	0.933839540092132	-0.132875800425649	0.611176640235732	0.329928962775857	0.195909301970432	-0.157332499208503	0.546466970488979	-0.119930302490361	0.646606600017463	0.144854768231904	0.579100829194947	0.17243994574582	0.508087838439618	-0.0107746187026227	0.96726250382239	0.229704964456658	0.375131553707098	0.800260471108591	0.000114420001272867	-0.164615429125347	0.527805910018325	-0.15667119395063	0.548175801326517
Cluster-49494.62576	Cluster-49494.62576	NA	NA	black	-0.258650330692764	0.316147824420071	-0.488900384453016	0.0464234434897328	-0.362401581777914	0.152847564600608	-0.0380021591411079	0.88486609070605	-0.387724443906419	0.124110763182119	-0.235883504848776	0.362059280863534	-0.367818368868813	0.146351804259818	0.2683493046306	0.297683365438746	-0.364013706202608	0.150894166026671	-0.123921485402098	0.635602083563523	-0.0101791069961417	0.969071064690452	0.142408255322906	0.585593947800223	-0.544414793196065	0.0238529048490575	0.775294278305033	0.000255938599809319	0.149725508803678	0.566264879130412	-0.330222469523346	0.19548786325099	0.550221511472073	0.0221084969804367	0.67167415862132	0.00314922973481298	-0.394615193097787	0.11699488788741	-0.189276229114112	0.466870942514869
Cluster-49494.62030	Cluster-49494.62030	NA	NA	black	-0.258603243518286	0.316239072872638	-0.491385473293445	0.0451572622738525	-0.349688387256511	0.168857000648963	-0.35298700411497	0.16459932229643	-0.0925493125010804	0.723875165665723	-0.352913156157722	0.164693841143055	-0.20372054546817	0.432887768869507	0.0778027910525914	0.766615725154616	-0.099597154892431	0.703709075527061	0.0916680035628643	0.726409296311703	-0.169297362478524	0.515965418299258	-0.174440104063459	0.503103634957766	-0.677209322202639	0.00282321794784819	0.536746034788608	0.0263181338584786	0.138816510304396	0.595180942820699	-0.2128440786249	0.41210480148296	0.535452212174212	0.0267527624012749	0.852213552480784	1.40235196985523e-05	-0.294799167670881	0.250695730365861	-0.0948567257002591	0.717253280385214
Cluster-49494.85458	Cluster-49494.85458	NA	NA	black	0.258329715580812	0.316769438450505	-0.175072089496545	0.501533615637667	0.412499774134904	0.0998740046063915	0.138520138275344	0.595974868335295	-0.290706374249795	0.257643357447922	-0.177738123720857	0.494936168218455	0.109338123709317	0.6761440800457	0.0202119683305844	0.938627039658036	0.0356373278112593	0.891990060230781	-0.283022094655493	0.271007401601431	-0.119144235370844	0.648782226092525	-0.346362359809136	0.173224341487501	-0.150388125395789	0.564528179323742	0.173420762572727	0.505640840878106	-0.0647971306712158	0.804850632383702	-0.105369266759269	0.687330534810077	0.367074950274342	0.147231911054071	0.501345595199599	0.0403422962469535	-0.376676372160068	0.136141439281283	0.329756941404211	0.196156579889001
Cluster-49494.103965	Cluster-49494.103965	NA	NA	black	-0.258013248846932	0.317383713244667	-0.294364877983814	0.251427335795654	-0.452735822133048	0.0680229211222999	-0.380297664516906	0.13211275583169	0.0863949944693671	0.741626680374976	-0.229099038071274	0.376427432144945	-0.154047188779085	0.554979503717083	-0.0356644551562316	0.891908294766588	-0.141393225585408	0.588296720909306	0.379264652235954	0.133253444415496	-0.0461331747918506	0.860438411996993	-0.202801608464464	0.435010679839585	-0.506898758027437	0.0378327475789863	0.283656821468526	0.26988771265483	0.063701141575907	0.808093145751245	-0.00465202704495741	0.985862433840166	0.298902202317226	0.243849488933684	0.737674655559493	0.000725120423708327	-0.274400636336593	0.286497800949512	-0.0801889931135657	0.759652866563237
Cluster-49494.97154	Cluster-49494.97154	NA	NA	black	-0.257899436041198	0.317604799418914	-0.480545399867318	0.050877032387209	-0.233309766958168	0.367473264894321	0.0928844727945376	0.722912149775728	-0.111882020459512	0.669007326039198	0.102514250931337	0.695415817313264	-0.226224194937495	0.382609404303047	0.540459607178718	0.0251009109040718	-0.0125809263939394	0.961777729538433	0.0300326903813775	0.908904120122117	0.258423570331704	0.31658739697157	-0.074124226605168	0.77738264491159	-0.199589607493047	0.442473092533576	0.35671005757689	0.159881462112369	0.165726552571803	0.524984724421192	-0.275830660689711	0.283892156734933	0.32210473687131	0.20736407959007	0.798777888823975	0.000120387448748294	-0.398589206590821	0.113024036337943	-0.288645456404819	0.261186632080833
Cluster-49494.116524	Cluster-49494.116524	Q9W6K1	http://www.genome.jp/dbget-bin/www_bget?ko:K10865	black	0.25770156903954	0.317989379585202	-0.0286250008524257	0.913158438016999	0.289089105853984	0.260421343350513	0.280185384923784	0.276046275167367	-0.35487816490083	0.162191255669695	-0.0641973010704249	0.806624875334197	0.00475309665047781	0.985555311842159	0.223424250107459	0.388683507868891	-0.137946524027093	0.597512701054243	-0.354982253328408	0.16205941213847	-0.243588530010585	0.346121399357206	-0.125616995009001	0.630948778852392	-0.0100254129447203	0.969537854887939	0.117784032957824	0.652553249845676	-0.163315740989553	0.531114626624865	0.0283109823341427	0.914107772657017	0.28360154058956	0.269985117658286	0.377610100246999	0.135094646202858	-0.0975783843502802	0.70946701662566	0.235628628019663	0.362593419527251
Cluster-64481.0	Cluster-64481.0	NA	NA	black	-0.257223478535311	0.318919737746531	-0.539192870992696	0.0255111140867383	-0.30938906413698	0.226890861462844	0.205473936288241	0.42885206453266	-0.331776691487087	0.19326611904073	0.142269089454301	0.585964206364432	-0.51383848972487	0.0348656709407086	0.57319191433282	0.0161583641527388	-0.217342343480595	0.402056899327048	-0.263026983487836	0.307734146638749	0.111037826591873	0.671372729434906	-0.16360201305067	0.530385033226093	-0.22157014817237	0.392734486518476	0.465539226502461	0.0596695275521726	0.25570673717059	0.321881845102803	-0.238624860336128	0.356342264029087	0.503800055151883	0.0392179848066893	0.770234820240461	0.000297665101835858	-0.474522218166419	0.054280919444582	0.0991148323262456	0.705083386903468
Cluster-49494.47895	Cluster-49494.47895	Q6P7A9	http://www.genome.jp/dbget-bin/www_bget?ko:K12316	black	-0.257087029361426	0.319185558572288	0.0338372693931143	0.897417939999134	0.201307141174986	0.438474633548064	-0.15497730885963	0.552563599150006	0.0890692803647779	0.733897254274049	0.00899497434586011	0.972667674628071	0.0531707040588601	0.839391243903436	-0.0751241502840239	0.774452053167905	-0.085938319319383	0.742948958009922	-0.101821429521929	0.697382583718808	-0.10398127544763	0.691257327795165	-0.0557968749522365	0.831562682596678	-0.0637807362390582	0.807857562652577	0.261655282848968	0.310356685856121	-0.300546506825079	0.241139191795047	0.245937680340058	0.341343163708375	-0.276326589997359	0.282991892549911	-0.342490651260978	0.17840264263087	0.197791994258179	0.446677899495157	-0.0685931707985846	0.793643478884632
Cluster-49494.119577	Cluster-49494.119577	Q5ZKY4	http://www.genome.jp/dbget-bin/www_bget?ko:K11346	black	0.256872571109383	0.319603613664289	-0.192293648106242	0.459664523827915	0.194556747138018	0.45429649705001	0.116729103227619	0.655483429602925	-0.223816125350867	0.387830238343594	-0.182379290572938	0.483551036052284	0.0558573648356725	0.8313825369769	0.0196367913778651	0.940370585279761	0.180370690208693	0.488462588473859	-0.268178009919354	0.298003744306036	-0.217868914675336	0.400889363493652	-0.000268273105021824	0.99918467670446	-0.128194049572733	0.62390116728125	0.0116262858029743	0.964676266788077	0.109294806778836	0.676265831230774	-0.309200748821005	0.227188565221973	0.372121970748692	0.141327706500557	0.557083693907826	0.0201767433503402	-0.0962800830026538	0.713177927271029	0.114374218239479	0.662041489593272
Cluster-49494.152993	Cluster-49494.152993	NA	NA	black	-0.256567962465627	0.320197954973105	-0.651280854327137	0.00462522826552036	-0.380283058094696	0.132128837393498	0.174423430787471	0.503145087262578	-0.502194401265726	0.0399507542805479	-0.0406297205976036	0.876960447852042	-0.5427626304463	0.0243682292586909	0.550661728833104	0.0219804144063252	-0.204667673790597	0.43070536459711	-0.303032332215737	0.237078031546264	0.0704198048513053	0.788264094110975	-0.093836135532667	0.720179884492627	-0.41944204546845	0.0937370984722954	0.744777432232513	0.000603767582635157	0.335977096223705	0.187345020209143	-0.37363277626198	0.139592467724795	0.73804116416512	0.00071839964725566	0.816551090313072	6.35870491098454e-05	-0.598782174244582	0.0110945358259799	-0.040521635705531	0.877285435113461
Cluster-61099.1	Cluster-61099.1	NA	NA	black	-0.256118676838546	0.321075765160817	-0.362197756290368	0.153095758834749	-0.215282681201328	0.406641176671933	0.223399098104633	0.388738308803264	-0.197924150156935	0.446368081163009	0.239966551678496	0.353562899351802	-0.396419820880159	0.115179727631062	0.50781673882252	0.0374296138907896	-0.10612678985908	0.685190587578367	-0.20276281940249	0.435100407823281	-0.0247067145435937	0.925011685879763	0.00360016595797704	0.989058846574352	-0.062895347759831	0.810478997027922	0.232931779921918	0.368272163190814	0.153040529363851	0.557599410741215	0.0184987403798244	0.943821130017755	0.269440278704526	0.295647716553263	0.720641153491037	0.00110035973468709	-0.276622043457699	0.282456378244505	0.0804955202782302	0.75875968222285
Cluster-49494.78319	Cluster-49494.78319	NA	http://www.genome.jp/dbget-bin/www_bget?ko:K17491	black	-0.255759726890702	0.321778089033724	-0.444900386541802	0.0735418561038344	-0.253650096939325	0.325923932229496	-0.0117408874975455	0.964328283451581	-0.117928131102299	0.652153373360566	-0.0585032456810963	0.823510691021535	-0.245267176646009	0.342703111251303	0.502415013207964	0.0398494630165548	-0.0444792418989363	0.865398274307299	-0.0761898849270675	0.771331749394724	-0.0865791721662171	0.741093597165369	-0.0158675967988986	0.951802217791825	-0.350016441866166	0.168430286037485	0.437274665692415	0.0792210131398336	0.17943442406535	0.490760204056037	-0.281913862202556	0.272969200314945	0.368745949116456	0.145258737497819	0.785170681223094	0.000188461346927843	-0.359595759091955	0.156288296974527	-0.224093667189291	0.387226537632396
Cluster-49494.53636	Cluster-49494.53636	NA	NA	black	-0.255620099800281	0.322051526792705	-0.318030709781479	0.213497178419229	-0.19324840796137	0.457395982737987	0.152883176701865	0.558009419632657	-0.130463434842412	0.617720365103652	0.256890585705618	0.319568484498201	-0.41623249227744	0.0965397001176795	0.331266824398915	0.193993129771233	-0.108288728150055	0.679095751391407	-0.250421850920942	0.332327951195072	-0.171108708101148	0.511417962578092	0.162442368315609	0.533343319228947	-0.0329092738244639	0.900217905246724	0.166376916544575	0.523336640863134	0.0605458703230675	0.817444437326724	0.0239803704622179	0.927210667929292	0.21080123123153	0.416711585041674	0.563156026744231	0.0185795431793345	-0.221192370962573	0.393562682658024	0.302496432591907	0.237949861145708
Cluster-49494.114826	Cluster-49494.114826	Q9Y4E6	NA	black	-0.255562338240495	0.322164683451897	-0.569490019315976	0.0170207136126304	-0.293424323074021	0.25301636457056	0.11865781061497	0.650129868896574	-0.324654288780387	0.203584798393991	-0.0394123196120719	0.880621964839289	-0.412233830875698	0.100114657810686	0.633187289225606	0.00636254251120527	-0.0830041164523634	0.751460852889173	-0.288690231528633	0.261109332543392	-0.109823194313929	0.674781207635063	-0.0675696367437644	0.796661623196271	-0.376480528626671	0.136361706606386	0.583423537019988	0.0139524814943797	0.358438172372842	0.157723028795314	-0.382666375290059	0.129522752363817	0.574870652908899	0.0157788026728449	0.767272385720489	0.000324630183676415	-0.474988665769192	0.054011402551455	-0.124528148403556	0.633935611893079
Cluster-49494.86329	Cluster-49494.86329	NA	NA	black	0.255530583492408	0.322226901870842	-0.237674729881432	0.358317932221566	-0.12888978944373	0.622003732489347	0.41500940377696	0.0976233319361647	-0.623027017991421	0.00754711222791044	-0.162763343610877	0.532523755049927	-0.304812329557449	0.234196764620923	0.211086265481991	0.416067182274338	-0.451899851764678	0.0685967478711374	-0.295859874521712	0.248914461860043	0.127979603652911	0.624486459900065	-0.173715252959791	0.504907216287591	-0.159560102136512	0.540728250720481	0.368454286351501	0.145601829615815	0.214727153707254	0.407882401980813	-0.396761173772156	0.1148386255368	0.553539997595042	0.0211571375190445	0.780484606114354	0.000218330389288157	-0.408288733122614	0.10373334386098	0.0364481655256321	0.889546534047417
Cluster-49494.99398	Cluster-49494.99398	NA	NA	black	-0.255020746723437	0.323226807878513	-0.546214516952725	0.0233012164958182	-0.262610595758709	0.308528840938501	0.148331303444765	0.569926531121883	-0.292167134545117	0.255150093761012	0.0213462887441918	0.935189330662564	-0.351105497429666	0.167018903417823	0.610087304756507	0.00930478660213588	-0.00304699248145359	0.990739905268057	-0.185297730382636	0.476457742990842	0.0340287865198774	0.896840232408605	-0.152637148991364	0.558650749443983	-0.299660492304635	0.24259723371649	0.527049139122407	0.0297120217450976	0.296544113335047	0.247769620902373	-0.280885865335573	0.274796721230335	0.517883647781915	0.0332201815140652	0.810303055817013	8.01760158873892e-05	-0.470828585189058	0.0564507128234633	-0.204682969492573	0.430670166736621
Cluster-49494.45702	Cluster-49494.45702	NA	NA	black	-0.254971976487604	0.323322552245395	-0.578124973776587	0.0150629913755332	-0.412671153776123	0.0997191413928668	-0.150432182186717	0.564412789165157	-0.325310262721057	0.202619740210751	-0.272662915226077	0.289683497684134	-0.403301589800459	0.108439770557484	0.104988146656763	0.688408021545512	-0.060596653329867	0.817293743583375	-0.112260422857973	0.66794800790698	-0.0666599237871393	0.799346428126215	-0.310106238600746	0.225759377216099	-0.576439513962793	0.0154304556102514	0.738102146899083	0.000717286414861686	0.143435067912165	0.582865069540546	-0.340773917647838	0.180731373082923	0.647029202125508	0.00499404519760233	0.734952500752428	0.000776686599189119	-0.477415057463008	0.0526255062815658	0.0722440108201299	0.782900874533159
Cluster-49494.67738	Cluster-49494.67738	NA	NA	black	-0.254789556413639	0.323680821011253	-0.47847662552776	0.0520276002702115	-0.222122173500364	0.391525991930599	0.106611785410101	0.683821696876191	-0.0540805120437004	0.836677475556065	0.188804848122906	0.468001773133055	-0.174838760400561	0.502112996168927	0.412091927305467	0.100243236147682	0.0627392401197747	0.810941394707394	0.0845296227089637	0.747032029399007	0.198154896215779	0.445827396825205	0.305602050579902	0.232925597860548	-0.0993241801609722	0.70448677303471	0.21011172656272	0.418272589287297	0.0838238277872322	0.749080159871884	-0.311752513478391	0.223175719593272	0.24331157334046	0.346687238888716	0.82961450647386	3.80423583334855e-05	-0.289617202363339	0.259512198131616	-0.147168904251642	0.57298709024058
Cluster-49494.91372	Cluster-49494.91372	P41822	http://www.genome.jp/dbget-bin/www_bget?ko:K00522	black	0.254647693333573	0.323959596862153	-0.0676870589849434	0.796315235331348	-0.0964690929960179	0.712637302899264	0.436544348602547	0.0797811755718846	-0.564682251933751	0.0181941062677788	-0.176535579865511	0.497906863997719	-0.321514076745728	0.208246091319168	0.028685422448062	0.912975785329935	-0.391663932930193	0.120006542487186	-0.337357200036758	0.185426038570395	0.0765623776112294	0.77024192797111	-0.24047705717306	0.352508601294168	-0.0911307072396416	0.727955566409844	0.304281877169115	0.235053068388585	0.173795493383225	0.504707411189898	-0.161119261557181	0.536727698720407	0.373233173581439	0.140049996849339	0.839628194194371	2.49083446889649e-05	-0.355509233812355	0.161393024222723	-0.0914067477072988	0.727161032906651
Cluster-49494.140623	Cluster-49494.140623	NA	NA	black	-0.254527770093907	0.324195367846454	-0.319768792749747	0.210866475267706	-0.156665527679152	0.548190453339255	-0.182097593710315	0.484238407158399	0.186648240632898	0.47319270009064	0.0488986018660878	0.85215646268964	0.0976511860374929	0.709259110778917	0.248827862443533	0.335516663989132	0.0914932560103615	0.726912088151974	0.375303030007393	0.137691244317994	0.191822280980506	0.460786584390362	-0.000958524523353571	0.997086901650764	-0.184627363878583	0.478082540545867	0.0651005848587557	0.803953384053497	-0.0550795299345485	0.833699618344391	-0.118140061832948	0.651565422275273	0.043943553135499	0.867005741253367	0.630579973612813	0.0066511756813281	0.0327243348509345	0.900776040511042	-0.333205600591472	0.19123821947753
Cluster-49494.63263	Cluster-49494.63263	Q99570	http://www.genome.jp/dbget-bin/www_bget?ko:K08333	black	-0.254422176191075	0.324403049967366	-0.483647377719399	0.0491877067497801	-0.241097913289805	0.351228811405957	0.0838309935242761	0.749059357784829	0.021908758232655	0.933485089889007	0.331489909492214	0.193674815713521	-0.402765396883858	0.108954632715908	0.499940509475411	0.0409968306909356	0.220829271267114	0.3943595935241	-0.130499265933966	0.61762296984981	0.388624723004603	0.123164317740763	0.0551325193107859	0.833541727743374	-0.0222588935292411	0.932424343431788	0.0886693448376017	0.735051662851549	0.00837372917352543	0.974554808947447	-0.129515624756774	0.620298862965443	0.323206041851182	0.205726030244461	0.773930737354451	0.000266669958001967	-0.300993340668442	0.240405974561921	0.0275548555197331	0.916394128672169
Cluster-49494.33624	Cluster-49494.33624	NA	NA	black	-0.253969045996245	0.325295147109175	-0.332407805856476	0.192368708861801	-0.431840456366265	0.0834583596768697	0.103623965721025	0.692269409753295	-0.229151602470577	0.376314916182422	0.123923617431444	0.635596224088281	-0.488963928835375	0.0463907374866391	0.210230775162997	0.418002849149828	-0.117278196107659	0.653957669379379	-0.125732632874749	0.630631886727763	-0.144185690232547	0.580873570502513	0.059038253585512	0.821920879314911	-0.135710287148552	0.603523303575021	0.347053603220747	0.172310525054727	-0.0325241989449815	0.901380088769939	-0.0308971107355774	0.906292822329746	0.319101274955165	0.211874311718162	0.605438596721582	0.0100105156980043	-0.325799898496596	0.201901344593491	0.414350916998462	0.0982103274769179
Cluster-49494.104454	Cluster-49494.104454	Q9JI92	http://www.genome.jp/dbget-bin/www_bget?ko:K17254	black	-0.25377681124965	0.325674039403929	-0.500997071851007	0.0405039052651962	-0.338966857457217	0.183204371316235	-0.0323386264237884	0.901940227689496	-0.0452352992242377	0.863130387064877	0.0658254381040866	0.801811088312308	-0.313963168905299	0.219736245700318	0.418925780590706	0.0941839137571036	0.133320528607291	0.6099732932448	0.0174863643814487	0.946891426871769	0.0835492581552063	0.749877356790563	-0.0215732684036316	0.934501566729479	-0.271160596396034	0.292454783544477	0.284572815822413	0.268276872042167	0.125219869882942	0.632037516781914	-0.203341475572529	0.433762837418519	0.439418125942787	0.0775934845103708	0.902887605006163	7.00738173439562e-07	-0.454214858200203	0.0670163463470123	-0.00864091507497869	0.973743171661581
Cluster-49494.88289	Cluster-49494.88289	P0CG65	http://www.genome.jp/dbget-bin/www_bget?ko:K08770	black	-0.253689360999431	0.325846487785585	-0.585095849303992	0.0136157450337812	-0.279003370557767	0.278162670148189	0.073385562559887	0.779549359256203	-0.129318208175346	0.620836458599609	0.108182344737025	0.679395226837692	-0.3630480284183	0.152062212908916	0.473391538270087	0.0549384002990105	0.0891518335582917	0.733659032586268	-0.125068903516646	0.632451586188637	0.117042323203906	0.654612929319294	-0.0567822074121838	0.828629245950205	-0.246233638730322	0.340743872649988	0.273324537389368	0.288468063188713	0.37905130888039	0.133489873115069	-0.31299413024159	0.2212397160417	0.485791831250508	0.0480447094815726	0.894727002459305	1.2524946788932e-06	-0.427524188028807	0.0869392128612652	-0.0494584967272415	0.850481428709972
Cluster-49494.19079	Cluster-49494.19079	NA	NA	black	-0.253558870366675	0.326103908924678	-0.39634341325887	0.11525617670637	-0.371084078345473	0.142528343496927	-0.104994635360135	0.688389672207493	-0.209684115938011	0.419242225498074	-0.133614998660526	0.609177034470427	-0.371101270728631	0.142508398389496	0.521319160522213	0.031869943854861	-0.0970900816701833	0.710862003728731	-0.133256208285548	0.610147273056654	-0.183523816851474	0.480763154340641	-0.196948375149581	0.448658210167164	-0.4709390720563	0.0563848857413751	0.505655844441309	0.0383838308786428	0.154687072719619	0.553316965370449	-0.0230742799725443	0.929954522875014	0.541104990110964	0.0248938919524062	0.637324957630302	0.00592524034947508	-0.297431013666415	0.246290614884957	-0.0941432556691944	0.719298810362026
Cluster-49494.17801	Cluster-49494.17801	NA	NA	black	-0.253539353085728	0.32614242117973	-0.604194229748218	0.010206473244665	-0.331787693670872	0.1932504509963	0.00237277777509825	0.992788849639133	-0.330625622422896	0.194909957309226	-0.160294921796793	0.538841159334023	-0.426565159656576	0.0877266461451569	0.454822241664096	0.0666061790033333	0.0186609791803668	0.943329166572792	-0.300923215255185	0.240520951369602	-0.16899554547011	0.516724963357894	-0.137484021802167	0.598753822849818	-0.48833276495815	0.0467163655412177	0.65961748213687	0.00396597626724625	0.277207991784026	0.281396158760846	-0.388029764678313	0.123789218161158	0.651701164189435	0.00458999854662011	0.824660307090776	4.64507495641152e-05	-0.443208296739607	0.0747754744973095	-0.0658662674543089	0.801690457181348
Cluster-49494.25207	Cluster-49494.25207	NA	NA	black	-0.253530132865862	0.326160615795724	-0.396323461743202	0.115276144926619	-0.394362597629813	0.117250552121106	-0.0679418171829017	0.79556383915246	-0.139238313254454	0.594051757781523	0.0807858184841114	0.757914052984144	-0.348130807831719	0.170892918379207	0.209206200355034	0.420327331428345	-0.241053017184859	0.351321268563674	0.105075675201549	0.688160514312369	-0.156006981770645	0.549894520476493	0.0498936048142107	0.849180135534957	-0.284608501228274	0.268214236721704	0.219703774035332	0.396835320683193	0.10823801203019	0.679238514537616	0.039872345097863	0.879238096139185	0.42409071443963	0.0897821101508488	0.682340621867345	0.00254609728561418	-0.343001473594534	0.177713595801276	0.468125780100912	0.0580789104017203
Cluster-49494.62130	Cluster-49494.62130	P0C090	http://www.genome.jp/dbget-bin/www_bget?ko:K15690	black	-0.253529475484938	0.326161913053459	-0.222617138964246	0.390444134356356	-0.161390268923256	0.536033700905708	-0.138282407791	0.596612016426475	0.18212114182566	0.484180929013657	0.0876719203538982	0.737933048173507	-0.0541756463745524	0.836393809613262	0.155687160327543	0.550722939663466	0.21212172815798	0.413730657838671	0.167845122348247	0.519624839557071	-0.173939743469305	0.504348310819925	0.303118758179816	0.236937618825035	-0.167928251435457	0.51941504392008	-0.110253523187739	0.673572938953313	0.488877197919026	0.0464353818160073	0.151508812690963	0.561596128154626	0.164200589658749	0.528860975131909	0.385719570424526	0.126236673392861	-0.210031329529083	0.418454804685121	-0.141825270353469	0.587145661331785
Cluster-49494.115613	Cluster-49494.115613	NA	NA	black	-0.253467585741644	0.326284058052075	-0.326544568014187	0.20081195348857	-0.189336079298193	0.466727460720755	-0.202092353833019	0.436652859411932	0.183955084834503	0.479714693994115	-0.0469827298398217	0.857892646299588	0.140097187408128	0.591755232766873	0.15560250028801	0.550942322833795	0.39982938455136	0.111804553985329	0.323239921100404	0.205675773111815	-0.217081458949519	0.402636019550728	0.109649977892985	0.675267773496368	-0.211558655259104	0.415000369208663	0.0962572839701056	0.713243147964348	0.0933103250185539	0.721689115950731	-0.215095203986188	0.407059834550332	0.0918917279334963	0.725765740214666	0.54761355965645	0.0228792380223442	-0.0539125396990481	0.837178372037029	-0.265862625510111	0.302354518344139
Cluster-49494.97572	Cluster-49494.97572	O60841	http://www.genome.jp/dbget-bin/www_bget?ko:K03243	black	-0.253425470697066	0.326367191118612	-0.309998041663237	0.225929847739708	-0.263291035052875	0.307230821945744	-0.0129697373510715	0.960597326061589	0.0329606126862353	0.900062975321332	0.113406554904748	0.664743090878029	-0.254150441258213	0.324937854946106	0.101220180898395	0.699090873501493	0.0727128127915477	0.781524064666004	0.106342892113185	0.684580528397567	0.232091938715253	0.370050679977833	-0.0579298157013169	0.825215397193743	-0.107443389542136	0.681476677499435	0.248087247308741	0.337004218011462	-0.150620847059693	0.563918767709572	-0.0636948313708566	0.808111823269482	0.118305491393273	0.651106612394464	0.771289545130686	0.000288528094329782	-0.384947325442761	0.127062270925672	-0.0371498634850614	0.887432667366933
Cluster-65350.0	Cluster-65350.0	NA	NA	black	-0.25326532330559	0.326683426903267	-0.309937545460133	0.226025198853362	-0.253144917021615	0.326921305098686	-0.00466229054949091	0.985831245861078	0.0906392470317906	0.729370795546782	0.219273766997278	0.397783408520656	-0.147337976154795	0.572541495598993	0.170584406951297	0.51273231050307	0.0129773168191083	0.960574316076488	0.198258168692504	0.445585516996728	0.0629737825234835	0.81024669217152	0.401597260262389	0.110082286050938	-0.0475490082899837	0.856196477295086	-0.0503183719786626	0.847910124393744	0.083443450749546	0.750184626379438	-0.037203930969634	0.887269818538758	0.100708052037011	0.700547030553679	0.697962700622848	0.00183576065119229	-0.082227331972365	0.753718831051613	0.0066078632764122	0.979919582134374
Cluster-49494.87854	Cluster-49494.87854	P16444	http://www.genome.jp/dbget-bin/www_bget?ko:K01273	black	-0.253114186406665	0.326982033541311	-0.486118566047301	0.0478723275602987	-0.457908843028697	0.0645503281726046	-0.226296245585945	0.382453791669615	-0.268622519023656	0.29717278921989	-0.356195807528247	0.160527607065097	-0.422768139595488	0.0908948622672472	0.00118898996855444	0.996386486817964	-0.287110806911068	0.263844608199206	-0.0979133748179194	0.708510517248595	0.0680794435643273	0.795157987851517	-0.344592317223945	0.175579086563924	-0.624243015065522	0.00739668610727583	0.731799239940998	0.000840178990376298	0.0814307068145551	0.756036443915495	-0.351695320841819	0.16625784236318	0.518515737418976	0.0329685264575471	0.712318975465771	0.00133493920766897	-0.24306463907216	0.347192185323709	-0.106796122121767	0.683301653836267
Cluster-49494.65241	Cluster-49494.65241	NA	NA	black	-0.252851295710651	0.327501814308422	-0.413566693391325	0.0989126955779082	-0.191171300805033	0.462338455144392	0.229822217024558	0.374881074297444	-0.072867383967638	0.781070243652929	0.362041138453349	0.153286655621808	-0.36304216390325	0.152069325171862	0.409791478021465	0.102344134575471	0.015332862711404	0.953424787999494	-0.147034933641985	0.573340278897071	0.145077791491194	0.578510428940875	0.080498587557689	0.758750745984207	0.0819832566660191	0.754428706452844	0.0961277689077976	0.713613684495055	0.0411838450655651	0.875294611568103	-0.164444005459212	0.528241776871717	0.157836424228323	0.545166404077998	0.722545400891541	0.00105177918353779	-0.230373754379489	0.373704101983836	0.168392297604916	0.518244635266322
Cluster-49494.105069	Cluster-49494.105069	NA	NA	black	-0.25276386868706	0.327674779163246	-0.332424650490899	0.192344794360857	-0.323543512871926	0.205225775736536	0.0300026389801153	0.908994917383196	-0.184201759995941	0.47911550207086	-0.0539616261489971	0.837031989257101	-0.278657678228052	0.27878349582568	0.419150680686525	0.0939890804645742	-0.117214380604361	0.654134926648619	-0.0461489207608205	0.860391215931635	-0.147862363011305	0.571160395168986	0.116226343495956	0.656881575196099	-0.335570207473419	0.187913279832546	0.333310794339952	0.191089485437925	0.374519923883159	0.138580402936974	-0.0237885284614235	0.927791546869008	0.363529911486495	0.151478577804784	0.744454703910034	0.000608889091198053	-0.21059225622808	0.417184368601469	-0.352283368296518	0.165501400748416
Cluster-49494.155183	Cluster-49494.155183	NA	NA	black	-0.252762511132541	0.32767746535576	-0.407646721246042	0.10433092036905	-0.293735477263523	0.252489990570164	-0.109802036576337	0.674840633308344	-0.158385499002138	0.543750881180287	-0.167396202991653	0.52075846866701	-0.33147787561745	0.193691977754059	0.187791263793052	0.470437930531335	-0.211682808492316	0.414720230509815	-0.211761111394062	0.41454359977216	-0.0468616644748441	0.858255348887414	0.11748255552201	0.653390147710921	-0.43002973451772	0.0849060885997083	0.405355528232188	0.106483484493183	0.239699251525885	0.354115640059678	-0.297694500981152	0.245852290275243	0.325905034532206	0.201747305710386	0.629646293450985	0.00675705626150172	0.0572502434205939	0.827236601729968	-0.203311400965446	0.433832302709446
Cluster-49494.45964	Cluster-49494.45964	NA	NA	black	-0.25229362655493	0.328606012654255	-0.296115814409219	0.248485846414417	-0.319914753155826	0.210646514761071	-0.483332527282415	0.049357226048486	0.413099644372447	0.0993326961536167	-0.0605425520801092	0.817454284107623	-0.115288825025095	0.659491633326341	0.00573408284844126	0.982574477534111	0.272625828502684	0.289751719200771	0.217322938974803	0.402099958684881	0.0959965629526457	0.713989120316952	-0.0759883797539565	0.771921472386979	-0.315384577394183	0.217542827793351	-0.0720479804232335	0.783476771016347	-0.113947703283798	0.66323178540253	-0.108282337243126	0.679113740882411	0.114313862443428	0.662209881029667	0.60260100887195	0.010461808820716	0.152624591728308	0.558683491543842	-0.123403989496628	0.63702492604595
Cluster-49494.17114	Cluster-49494.17114	NA	NA	black	-0.252185416833643	0.328820520657711	-0.366076671914995	0.148419425926814	-0.148029877141786	0.570719505538685	-0.159238992133501	0.541553821758939	-0.223714741500813	0.388050893511759	-0.234932833276242	0.364053826631291	-0.261883418233014	0.309919603043948	-0.00164852728944836	0.994989900319393	-0.354676839393095	0.162446470084561	-0.211613913667496	0.41487567205826	-0.129893219962265	0.619271119645615	-0.0984192565542353	0.707066852206293	-0.476051274552464	0.0534011518901672	0.562564038606993	0.0187307530650584	-0.0231431264365507	0.929746013038194	-0.163419691810049	0.530849644683663	0.276315730371966	0.283011587532947	0.528839889530756	0.0290612250290885	0.0393024459477027	0.88095254005868	0.00372996111555553	0.988664413477363
Cluster-49494.89753	Cluster-49494.89753	Q13136	NA	black	-0.252180109563893	0.3288310435396	-0.0862001839895052	0.742190659985494	-0.254753765078447	0.323751141534566	-0.0874440494399424	0.738591792203153	0.207508133203296	0.424194714858255	0.179323134286248	0.491033656873985	-0.281195611904723	0.274245283802775	0.187265560264135	0.471703928128805	0.052883472716984	0.840248352275163	0.0877906511383116	0.737589881799813	0.197025074813748	0.448477981186244	-0.12090814649874	0.643903961294612	-0.0371631716075775	0.887392583506051	0.030410772826185	0.90776187380378	-0.168375739560697	0.518286376631273	0.287638140230888	0.262929402448653	-0.020071170335496	0.939053819412272	0.562919482080454	0.0186398481356101	-0.209841501897477	0.418885204484674	-0.18915609243047	0.467159018250279
Cluster-49494.153590	Cluster-49494.153590	NA	NA	black	-0.252173554573307	0.328844040584652	-0.208937623869586	0.420937781447633	-0.209979843409269	0.418571517089795	-0.292187527942746	0.25511539250664	0.366071108923252	0.148426061746786	0.17113603201614	0.511349508672789	-0.0244425295942696	0.925811438242959	0.164098671727367	0.529120331020947	0.0774709961220724	0.767585243296079	0.312489957975942	0.222024547421065	0.113221231558149	0.665260938362525	0.456692090134666	0.0653550793123154	-0.112063545047314	0.668499083447361	-0.187828343441668	0.470348698946307	-0.238323146323694	0.356968970012482	0.0434432084381323	0.868507594916042	-0.0211370316883072	0.935823432299562	0.538092870447788	0.0258715142735822	0.131821918127156	0.614031992586549	-0.0088679553005895	0.973053505014149
Cluster-49494.61141	Cluster-49494.61141	Q3SZU5	http://www.genome.jp/dbget-bin/www_bget?ko:K12948	black	-0.252138748477574	0.328913058097427	-0.588520022393102	0.0129462848234197	-0.533908626992392	0.0272785209889029	0.0536725266147295	0.837894197856273	-0.313181469908636	0.220948543777717	-0.0558784739391424	0.831319673580139	-0.629108059213841	0.00681870503396179	0.291548034532152	0.25620494861631	0.0724347026623662	0.782340763868056	-0.262590236871265	0.308567727910749	0.0817975800793345	0.754968857948165	-0.329271045358045	0.196856153262286	-0.371939413792148	0.141538382841359	0.540909081243471	0.0249565931950323	0.507451641528629	0.037589553725066	-0.363473489307765	0.151546834725465	0.679737996271147	0.00268373501386656	0.720944190499289	0.0010925072194923	-0.61820892897229	0.00816741403162141	0.033616358365641	0.89808437420605
Cluster-52341.1	Cluster-52341.1	Q9W1C9	NA	black	-0.251878160467004	0.329430048985061	-0.433853767496822	0.0818697562907475	-0.222650202453083	0.390371924751978	0.140749641613444	0.590013095770029	-0.309524298834791	0.226677225515162	-0.0464940457162713	0.859356870640106	-0.335261487231116	0.188345196728716	0.454268148260252	0.066980285181448	-0.0228629158988675	0.930594691379567	-0.247822558914039	0.337536774549852	0.044732080857072	0.86463974125084	-0.113289897323036	0.665069049487715	-0.274582105392251	0.286166347920665	0.643925715328246	0.0052779756380684	0.0854682870538536	0.74431062033218	-0.279496150599357	0.277279149310731	0.362366280798125	0.152890530263986	0.637520304278687	0.00590520907979605	-0.387859414811624	0.1239685482819	-0.243533516774059	0.346233752824334
Cluster-49494.67788	Cluster-49494.67788	NA	NA	black	0.251784912732655	0.329615161351002	0.0895277530558858	0.732574541874148	0.022675999690251	0.931160847001072	0.123125654246884	0.637790698635681	-0.211810509410818	0.414432191350547	-0.25020809200595	0.332754546201871	0.0305387369793282	0.907375312642304	-0.0912992084748054	0.727470534299903	-0.216563188532814	0.403787821256856	-0.045877913880256	0.861203578634681	-0.156782562192986	0.547887857216029	-0.0504851774098978	0.847411489482924	-0.126579854674814	0.628312033005004	0.0226112515441184	0.931356971725196	-0.0981578026781365	0.707812861309865	-0.017023541541616	0.948295296940279	0.115328782067692	0.659380316567494	0.764179868774645	0.000354923793336709	0.0343692287886137	0.895813416240827	-0.216650088383593	0.403594572254395
Cluster-49494.139535	Cluster-49494.139535	NA	NA	black	0.251666350188508	0.329850614978632	-0.100077062164026	0.702342506267391	0.301045687399694	0.240320170083925	0.447563179611945	0.0716308048073112	-0.30649305376412	0.231496675515717	0.0938027580655149	0.720275658711507	0.0237106409789243	0.928027392456231	0.327559399293761	0.199333532371556	-0.0943185369391128	0.71879610863181	-0.310567918205529	0.225032898518725	-0.187824310068478	0.470358404788891	0.0136176488641498	0.958630484097009	0.155374615114542	0.551533042680734	-0.0223460696679008	0.932160257089633	0.0851031444412702	0.745368916772233	-0.262562817979871	0.3086201045971	0.165311170839088	0.526038584732257	0.508169580343361	0.0372755357921795	-0.323237929292605	0.205678727576937	0.248173745030376	0.336830288422352
Cluster-49494.111947	Cluster-49494.111947	NA	NA	black	-0.251226083447155	0.330725795102074	-0.44416236090894	0.0740780684838621	-0.264917995155166	0.304140356769768	0.0423441567538086	0.871808036475375	-0.263448951417132	0.306930041442549	-0.110568106001659	0.67269013674862	-0.319214148826642	0.211703673115287	0.328210764890166	0.198388375687314	-0.129044109754576	0.621583171512219	-0.175861730498824	0.499575210189615	0.0211815283392456	0.935688593162934	0.145060968928566	0.578554953775378	-0.365360571797549	0.14927529508221	0.616060261688818	0.0084568696466922	0.0558276198159271	0.831471119972008	-0.309481924100392	0.226744152840017	0.387501132029858	0.124346310552725	0.773019209009425	0.000274051525580844	-0.286975240226556	0.264080206567924	-0.343677589178924	0.176804316875658
Cluster-47711.0	Cluster-47711.0	NA	NA	black	-0.251224769265237	0.330728409498813	-0.482801148528988	0.0496443209218628	-0.314124840089507	0.219486052513474	-0.0645650403665173	0.805537028680113	0.102801462986929	0.694601023172862	0.150667678890144	0.563796166862082	-0.267366739210739	0.299523894902694	0.392870562362888	0.118768726119479	0.227163757781015	0.380582897360378	0.0123405681088697	0.962507478553824	0.0659122433151125	0.801554625652317	0.140624218125111	0.5903478282799	-0.161847367179528	0.534864078023498	0.0618223280724367	0.813658517026459	0.16244795964819	0.533329037679583	-0.331416519138251	0.193779496485559	0.294429364071839	0.25131861814704	0.773114922760577	0.000273268502261173	-0.255421884595621	0.322439933367279	0.0603252064312478	0.818099306587415
Cluster-49494.160335	Cluster-49494.160335	NA	NA	black	-0.251180628233898	0.330816229388689	-0.298170523864357	0.245061644523718	-0.206452838214831	0.426607525940095	-0.218325896748283	0.399877603988046	0.277792194980624	0.280341508442856	0.233346576745887	0.367395516914012	-0.236346438201532	0.361090253910242	0.251928744149949	0.329329657148505	0.197988681967016	0.446216836505067	0.0937679231696178	0.720375619110545	0.467453652837546	0.0584891718837759	0.10554026756466	0.686847273230362	-0.0976837449976282	0.709166135719432	-0.0895975936319484	0.732373111314424	-0.183106526777717	0.481778696117928	0.107007453555496	0.682705620046553	0.143911269527878	0.581601313471128	0.546857723341671	0.0231064691126626	-0.0519464309352615	0.84304569318434	-0.0205680277591581	0.937547841072079
Cluster-49494.83034	Cluster-49494.83034	NA	NA	black	0.251098794394777	0.330979075980125	-0.205684608699954	0.428368491970276	0.169393726399762	0.515723020617284	0.102542515191024	0.695335620214819	-0.208402140740354	0.422156276055854	-0.183977543825547	0.479660124322683	0.147688484423767	0.571618189301387	0.122687671230955	0.63899640505777	-0.0974455242928112	0.70984648612819	0.0167857685296595	0.949016584624831	0.0692989244493335	0.791563998035292	-0.229751540047065	0.37503204606619	-0.16237869524292	0.533505967116485	0.116350512890077	0.65653616702101	-0.128827077900061	0.622174668550893	-0.346727552017389	0.172741158068788	0.311393234686194	0.223737946950491	0.723736112417108	0.00102231220164014	-0.307188014286085	0.230386030319291	0.202683693492578	0.435283473839355
Cluster-49494.100300	Cluster-49494.100300	NA	NA	black	-0.250986381650366	0.331202849269221	-0.552820066155162	0.0213607704516531	-0.427608702208226	0.0868700661450565	-0.139574160993398	0.593153306972307	-0.431100827428457	0.0840475378330063	-0.399490409649553	0.112136945208498	-0.436186292694717	0.0800568590253736	0.183160792662166	0.481646572353259	-0.356334368096021	0.160353334855434	-0.198170619253298	0.445790566759449	-0.11735347672092	0.653748588503741	-0.188323515922081	0.469157877251427	-0.714367464896988	0.00127369708562403	0.864878436004564	7.44321830519327e-06	0.29714612904563	0.246765086512327	-0.382780165135102	0.129399227341146	0.693286356729262	0.00202876085458381	0.740783199515626	0.000669737450254623	-0.3728044976519	0.140541960878761	-0.21597307896209	0.405101426342707
Cluster-49494.59263	Cluster-49494.59263	NA	NA	black	0.250739837600082	0.33169393645322	-0.172731056574124	0.507360978333817	0.10750808779519	0.681294351765828	0.300232794171941	0.24165480978937	-0.526362403864571	0.0299645472434941	-0.25169086794226	0.329801917116311	-0.0344465592395344	0.895580199733298	-0.125561380959401	0.631101204345529	-0.324576993821542	0.203698710441371	-0.201293706377566	0.43850583766905	-0.256588241896809	0.32015836638717	-0.369116854142689	0.144823231445569	-0.150024626478352	0.565480615613438	0.346781844621803	0.172669401011419	0.0909754598680346	0.728402533600482	-0.334425949719323	0.189517447643686	0.361230534273734	0.154277266981128	0.576906612759237	0.0153279197066584	-0.371374053469232	0.142192196229847	0.372426839271625	0.14097636003387
Cluster-49494.100432	Cluster-49494.100432	Q59E36	NA	black	0.250668139671117	0.331836829502967	0.0047684410977849	0.985508684565412	0.138723395675617	0.595430332984881	0.205235756965002	0.429399118101995	-0.16425086091476	0.528733068589607	-0.159972571841847	0.539668622407346	0.0313141648966675	0.905033280665026	-0.0271449151908697	0.917633955453644	-0.0645340100425341	0.805628809609287	-0.187307763388477	0.471602232629665	-0.159497389056179	0.540889441208914	0.0864643929868189	0.74142580051836	-0.0372903790714428	0.887009449612367	-0.0367381976801287	0.888672725426428	-1.54667037731643e-05	0.999952994297172	-0.172655360146778	0.507549933887863	0.112670877363886	0.666799631268666	0.757777360391889	0.000425177154282476	-0.0635577505461192	0.808517591719225	-0.0935721868840982	0.720937373332454
Cluster-30196.5	Cluster-30196.5	NA	NA	black	0.250468905825444	0.332234087043811	-0.0626529678970811	0.811196962185603	-0.0961762641915676	0.713474934664562	0.287966679798016	0.262360203971504	-0.32878426492342	0.197558638283646	-0.116305853650543	0.656660390278364	-0.194583116182924	0.454234137438984	0.138099514989112	0.597102381512893	-0.198508164290259	0.445000266796443	-0.18097447237364	0.486983656188573	0.0608669336453917	0.816491814364407	-0.108481859956404	0.678552190209469	-0.0569831933282786	0.828031151665807	0.113356300952348	0.664883500925642	-0.0601859361224888	0.818512680833496	-0.189347445811135	0.466700213696216	0.294631577882067	0.250977894645016	0.863257625165528	8.09959568951023e-06	-0.264165613825549	0.305567223653836	0.0256637984574265	0.922114932973361
Cluster-49494.66840	Cluster-49494.66840	Q9BQ70	NA	black	-0.250290444178995	0.332590159892962	-0.226816698776737	0.381330766580162	-0.0605545265725843	0.817418750301904	0.0293376548618156	0.911004370128626	0.25800754876655	0.317394783740863	0.387786286004789	0.124045587832157	-0.168378617926054	0.518279120414982	0.29718269774625	0.246704149759466	0.364366791053628	0.150468620818367	-0.0126895506603737	0.961447946036985	0.00976515884270939	0.970328304019493	0.171146126125893	0.511324221242115	0.140687230884932	0.590179648877197	-0.226697001684614	0.381588886253096	-0.0733278120504654	0.779718823043062	0.194317261861919	0.45486304871294	-0.022120505053833	0.932843583136964	0.62763904348045	0.00698926561609247	-0.0949352683827952	0.717028207949795	0.112112495973861	0.668362051223503
Cluster-49494.124673	Cluster-49494.124673	NA	NA	black	0.250221639619632	0.332727500065469	0.167853660975645	0.519603288534799	0.207274022253358	0.424729364742504	0.168438438103052	0.518128327367066	-0.119044410632027	0.649058707303525	-0.10988804751535	0.674599065966977	0.252231324954426	0.328729505419245	-0.199424013256229	0.442859584378028	-0.339587264059996	0.182352815659647	0.23816159443393	0.357304793371042	0.235813909711141	0.362205085713152	-0.106013696721254	0.685509924182106	0.0263684851469557	0.919982686384017	-0.168413787645399	0.518190463096951	0.16746326888616	0.520589038707142	0.142595101361681	0.585096986595514	-0.0478388608732944	0.855328514100105	0.392104598091796	0.119553444187148	-0.0515233217038519	0.844309380398388	-0.347359907467562	0.171906628465167
Cluster-49494.119219	Cluster-49494.119219	Q80ZI6	http://www.genome.jp/dbget-bin/www_bget?ko:K10641	black	0.249244569516405	0.334681359528729	0.0390734374160474	0.881641614222089	0.0897975572599838	0.731796478001465	0.163982947826246	0.529414889945724	-0.385396826774778	0.12658125844644	-0.327520449672452	0.199390142957052	-0.126461394912818	0.62863620116062	-0.10918665758851	0.676569839980287	-0.242584309080275	0.348175593560035	-0.357181708038876	0.159290392797256	-0.299619506968571	0.242664813984111	-0.142791871938431	0.584573818654499	-0.238830861177276	0.355914726007474	0.185306396357885	0.476436756636731	0.112959485314505	0.665992577463872	0.0954288872620901	0.715614194994389	0.325369264677182	0.20253308405514	0.62285125706762	0.00756905614562231	-0.115497670381837	0.65890988345547	0.0559414350509261	0.831132179682408
Cluster-49494.93483	Cluster-49494.93483	NA	NA	black	0.249219340345689	0.334731898148421	-0.0605761857935926	0.817354478323259	-0.0221553132454146	0.932738132202966	0.167882665345655	0.519530086198136	-0.231664085740074	0.370958570906709	-0.169561854279149	0.515300231788218	-0.0617219723311183	0.813956027821735	0.114838020255332	0.660748002869366	-0.0244731235540565	0.925718819401669	-0.114547067224118	0.661559329197661	0.227112974323152	0.380692278990702	0.0347590559271135	0.894637841292084	-0.0681337654131838	0.794997809895225	0.24518823634025	0.342863425564114	-0.225268738266699	0.384676253004416	-0.374238396228909	0.138901022011106	0.262470122493654	0.308797214288811	0.44385695896563	0.0743007926623786	-0.401512305208675	0.110164617566994	-0.0594604133334578	0.82066686545628
Cluster-49494.155257	Cluster-49494.155257	NA	NA	black	0.249090745641934	0.334989565179881	-0.207868141733546	0.423373235245013	-0.0771277892558414	0.768588450551619	0.143022758204541	0.583960193605874	-0.498698331424866	0.0415821526927351	-0.421825645768711	0.0916938662075191	-0.193016681019729	0.457946055442509	0.01777927974909	0.946003009394714	-0.357433847281029	0.158975021460207	-0.27539634913645	0.284681990341858	-0.163564593095403	0.530480375867817	-0.302013258978079	0.238737648983219	-0.409876287721876	0.102266129525827	0.395784240404545	0.115816740463375	0.161748235917781	0.535117637101404	-0.306753650839642	0.231079806231548	0.564238896203434	0.0183054213529664	0.937295062118292	2.9177287187118e-08	-0.290055472982886	0.258759189430042	-0.021479021804986	0.934787135094942
Cluster-49494.96292	Cluster-49494.96292	Q9FWW6	NA	black	-0.249086679530722	0.3349977143708	-0.493194261031943	0.044252172653155	-0.151390614115443	0.561905059280018	0.0338508014214666	0.897377119302673	-0.0804212670992562	0.758976020886497	0.074081653413436	0.777507482382299	-0.16902682081891	0.516646232508386	0.323060457655178	0.205942083583598	0.10486556882245	0.688754689013174	0.0543537350530162	0.835862846548656	0.261812534537945	0.310055369555208	-0.163501939794186	0.530640028230708	-0.211350604398276	0.41547003859835	0.321939997915247	0.207609833929126	0.122461808046681	0.639618509512024	-0.193985117610482	0.455649393946788	0.316902558623649	0.215216008645043	0.852680672714267	1.37139954253882e-05	-0.374478594686206	0.138627438890246	-0.234509216245868	0.364944569272433
Cluster-49494.636	Cluster-49494.636	NA	NA	black	-0.248390248394914	0.33639517026185	-0.397399015201456	0.114203160508072	-0.214216501225362	0.409025143655489	0.20997208661894	0.418589102222302	-0.144377132118796	0.580366107364447	0.222312551678335	0.39110968518319	-0.34047553794597	0.181138173417974	0.389668540685434	0.122073302962947	0.098918101881288	0.705644191023104	-0.16894459284442	0.516853240632425	0.0568039089108454	0.828564662294975	0.146978484106827	0.573489125312547	-0.0272139780896938	0.917425068428474	0.239874214315452	0.353753785320849	0.0443522224796159	0.865779382669166	-0.135361016930436	0.604464272783773	0.222118322914162	0.391534414629507	0.801616937813673	0.000109179873145556	-0.25765263232801	0.31808453656285	-0.0171063613340286	0.948044070854842
Cluster-49494.37843	Cluster-49494.37843	Q14147	NA	black	-0.248087066241054	0.337004582156544	-0.281738263496914	0.273280842248403	-0.273009978153247	0.289045540412816	0.0612618964545483	0.815320258460273	-0.139068488308224	0.594506281057152	0.096252334348736	0.713257307485992	-0.322963876466816	0.206085495714644	0.0999228247135767	0.702781614331533	0.0319980706947762	0.902968287247733	-0.0418611581918075	0.87325911239013	-0.00852871014315064	0.974084016461587	0.0263081781361964	0.920165143845258	-0.145006856464633	0.578698184813243	0.206037173378785	0.427559859395923	0.284955450500095	0.267605737509439	0.183743772436866	0.480228278224629	0.306306521515599	0.231795359049176	0.550468385312515	0.0220365970064085	-0.18147239668628	0.485765649823077	-0.216880698553914	0.40308197898807
Cluster-49494.109163	Cluster-49494.109163	P49889	http://www.genome.jp/dbget-bin/www_bget?ko:K01016	black	-0.247849710574412	0.337482122767822	-0.453739642332012	0.0673385556758521	-0.415668878296204	0.097037975420938	0.122700594938001	0.638960815626142	-0.40140575577613	0.110267938140221	0.0649867160797172	0.80429004231244	-0.678745152821465	0.00273781422084947	0.324188456614743	0.204271939306928	-0.321560807590908	0.208176221238763	-0.309832766127162	0.226190407679543	0.260337126968939	0.312889261242784	-0.201645157146444	0.437689922456776	-0.297430627122591	0.246291258280431	0.576984097419806	0.0153109625217715	0.193056588385805	0.45785129976531	-0.0466603986976519	0.858858385086537	0.588509536950053	0.0129482943109897	0.601806957491959	0.0105909489312918	-0.501111555751772	0.0404507654393575	0.0367841614211847	0.888534257008552
Cluster-49494.103342	Cluster-49494.103342	P45985	http://www.genome.jp/dbget-bin/www_bget?ko:K04430	black	0.247693602000221	0.337796412940358	-0.135022681666933	0.605376344053579	0.177689637930254	0.495055780330228	0.42041241777088	0.0929013853540045	-0.289909093795871	0.259010537854425	0.190962353306881	0.462837117962137	-0.143611158463229	0.582397622198768	0.130969359828923	0.616345729721521	0.216701790185589	0.403479620666867	-0.318150330472491	0.213315448321327	0.0984330353936161	0.707027543882163	-0.153654079927554	0.556001957414772	0.234302515464581	0.365379642769975	-0.103122239262596	0.693691384049683	0.0727068373305305	0.781541609960362	-0.0818299896519425	0.754874567564451	0.293074764627877	0.253608522280492	0.447505672122046	0.0716716883940678	-0.410382757592909	0.101801177318474	0.395299432895436	0.116304304192644
Cluster-49494.20996	Cluster-49494.20996	NA	NA	black	-0.24715737056496	0.338877278825909	-0.559385501629275	0.0195591699799216	-0.330500771248066	0.195088807130967	-0.0200766650384624	0.939037163851998	-0.176614797175697	0.497710908929576	0.036628536930298	0.88900309703961	-0.343174232370749	0.17748096402023	0.348653799639351	0.170207487345838	-0.162310082486777	0.533681258174665	0.039708400225262	0.879731244538358	0.369764701494158	0.144064697625649	-0.0897797856786374	0.731847720261081	-0.33572816550864	0.187692541022529	0.395349783276193	0.116253600497924	0.134825922822331	0.605907012893903	-0.262435317739603	0.308863729928876	0.487371770144462	0.0472154596533956	0.861051039114129	9.07182445410413e-06	-0.40719575155989	0.104752137855635	-0.0108430566702924	0.967054668163224
Cluster-49494.16283	Cluster-49494.16283	NA	NA	black	0.246838390491301	0.339521179337867	-0.148032997449625	0.570711294407248	0.0122152080766315	0.96288809390276	0.214499970748964	0.408390582989553	-0.511971033371132	0.0356459897617866	-0.417187873118622	0.0956992637856385	-0.136434800148051	0.60157327678062	0.0295517922166773	0.910357232428234	-0.289830653199758	0.259145290905863	-0.319044691083295	0.211959886635416	-0.182489127246708	0.483283151182998	-0.345487284774076	0.174385825502687	-0.33631627450883	0.186872193970635	0.482974948211642	0.0495502823779123	0.0462203832902396	0.860177023857298	-0.301053020267122	0.240308151910967	0.45184954613513	0.0686313918515155	0.872701965791424	4.87278665111739e-06	-0.300133227696892	0.241818602364052	-0.184017003540666	0.479564254536847
Cluster-56139.1	Cluster-56139.1	NA	NA	black	-0.246800777031129	0.33959715302315	-0.407322599547123	0.104633536567302	-0.230825477513573	0.372741659628763	0.134356427402325	0.607174019229049	-0.0750608077114292	0.774637613591545	0.162133943194476	0.534131376087857	-0.320483122851893	0.209791405451173	0.55315243974214	0.0212665696453838	0.136931464419341	0.600237978386658	-0.174703733035336	0.502448428069737	-0.0929622257686018	0.722688798318304	0.15475544540836	0.553139449722231	-0.137880367895542	0.597690166391509	0.134693101923122	0.606265343183821	0.465683489191237	0.0595799702329747	-0.129618124693424	0.620019811565281	0.342079090917708	0.178959088278793	0.704056247844566	0.0016071190039845	-0.337114389558471	0.185762709765843	-0.143274487783304	0.583291479786898
Cluster-51266.1	Cluster-51266.1	NA	NA	black	0.246777368860478	0.339644439031319	-0.211505988727952	0.415119235947086	-0.0498849365181848	0.849206056531673	-0.00376915653567896	0.988545303424214	-0.497776611974519	0.0420205470483045	-0.562904265518431	0.018643732697721	-0.18923084632044	0.466979755531987	-0.0992442339505531	0.704714590043399	-0.421872015948814	0.0916544379137276	-0.350615493625062	0.167652945067144	-0.240642190897446	0.352167948331637	-0.402786052964016	0.108934766383272	-0.551730699605966	0.0216717964490072	0.461290781526646	0.0623519848874962	0.197058406290781	0.448399670314395	-0.338755502893288	0.183495073148225	0.598664938083316	0.0111144299655014	0.72111055174732	0.00108821604651616	-0.203184596471581	0.43412525469615	0.155792113361385	0.550451023871053
Cluster-49494.155113	Cluster-49494.155113	NA	NA	black	-0.246740248695602	0.339719431901255	-0.646114570840571	0.00507640831866479	-0.445942679118153	0.0727894247606874	-0.189336186684215	0.466727203298654	-0.270000691310521	0.294605296496027	-0.201241792476375	0.438626425420269	-0.378297430412606	0.134327654227306	0.220212212615617	0.395715883075814	-0.117545303958195	0.653215926544715	0.00834734514671133	0.974634957657681	-0.115643884358734	0.658502706628768	-0.110242853854388	0.673602886983986	-0.605539485508639	0.00999476037120397	0.557956752534918	0.0199407370990853	0.337147952979846	0.185716147996589	-0.337293405182512	0.185514454773069	0.766214855588117	0.000334736684508083	0.779782498594137	0.000223129228796614	-0.592520312743333	0.0121974455893829	0.322841318952606	0.20626757323807
Cluster-49494.89926	Cluster-49494.89926	NA	NA	black	-0.246637634577995	0.339926789914108	-0.569847782048182	0.0169358311078129	-0.196786062391741	0.44903973433014	0.0396625932222769	0.879869040103223	-0.189817084050939	0.465575120714642	0.077528266912666	0.767417872426799	-0.439496915807121	0.0775341276216159	0.300359597864433	0.241446311685685	-0.0613958265800185	0.814923072938094	-0.236875796123757	0.359983972715645	0.367853147108987	0.14631071998721	-0.0269189672111657	0.918317391220371	-0.288641959025013	0.261192670535469	0.412010369964351	0.100317188276372	0.139077795426225	0.594481367591361	-0.229987651113864	0.374527825220574	0.489336251241473	0.0461994534547481	0.855393574400937	1.20285467253027e-05	-0.403991750616341	0.107779605325766	-0.042336636869467	0.871830625565513
Cluster-49494.89467	Cluster-49494.89467	NA	NA	black	-0.246568234200194	0.340067072275292	-0.489566743507736	0.046081334090503	-0.354402439928853	0.162794754844527	0.00303439567439935	0.990778186610584	-0.233307300588388	0.367478474577964	-0.072623160749473	0.781787313639855	-0.353692006161213	0.163698823120496	0.280923099763343	0.274730397477438	-0.174087432271067	0.503980775129733	-0.0113878143425094	0.965400394833763	0.203840056290004	0.43261207253573	-0.212046074125669	0.413901135364768	-0.374824670239414	0.138233916812125	0.515071243948591	0.0343577579339604	0.135530600520981	0.604007323803602	-0.236385332264512	0.361008906023712	0.44406104594952	0.074151901469744	0.905794342756918	5.62780573760907e-07	-0.382157933358718	0.13007569496472	-0.190872442416822	0.463051777081977
Cluster-49494.131794	Cluster-49494.131794	Q5T3U5	http://www.genome.jp/dbget-bin/www_bget?ko:K05674	black	0.246280185045223	0.340649675213639	0.0905891787362134	0.729515020743528	0.0253369736934982	0.923104013067922	0.350441481424888	0.16787849751753	-0.0972942887679033	0.710278517369979	0.0548728733674379	0.834315443092332	-0.0125999366887089	0.961720013819061	0.173132276805926	0.506359994046157	0.281866989008815	0.273052366707658	-0.0764805006091121	0.770481445040654	0.0546869885498664	0.834869447019128	-0.0973957387553572	0.709988698172657	0.225701875471518	0.383738531757692	-0.13352672165534	0.609415695535805	-0.0323476690348736	0.90191293212387	-0.0340309875419482	0.896833593353735	0.055543426294163	0.832317567084517	0.582495225861947	0.0141422222439047	-0.31129785294767	0.223887359925155	-0.1554364393715	0.551372755392948
Cluster-49494.104916	Cluster-49494.104916	Q6RHR9	http://www.genome.jp/dbget-bin/www_bget?ko:K05631	black	-0.246146306263815	0.340920650792407	-0.499103092405619	0.0413907360063682	-0.430782805251922	0.0843017939724046	-0.0690426944686437	0.792318818697205	-0.258740548198317	0.315973038579898	-0.0629021770905852	0.810458769602292	-0.549244019692857	0.0223949765465264	0.364969293838027	0.149744364811559	-0.305510120807454	0.233073345851025	-0.192188781906618	0.459914032788841	0.130754886834241	0.616928321789097	0.0664986486103679	0.799822616808593	-0.499268646989102	0.0413126357667854	0.353107474974082	0.164445208777554	0.587714176337323	0.013101441990375	-0.0644885365260847	0.805763314685122	0.684311412037899	0.00244575545872657	0.708820118342265	0.00144514151005691	-0.365752971150783	0.148805890290931	-0.0276165913501845	0.916207430055555
Cluster-49494.65824	Cluster-49494.65824	Q9W495	NA	black	0.24611448184549	0.34098508276934	0.0281690428521046	0.914536917429893	0.313965675091558	0.219732365870111	0.28367903338464	0.26984858130111	-0.205681925974851	0.42837464804806	-0.0174467421251084	0.947011606439804	0.218332834289138	0.399862254862249	0.321111630233254	0.20884844325272	0.110755973547765	0.672163123575665	-0.0339097019882098	0.89719944277748	-0.0851615537962522	0.745199599378125	0.0967177406408724	0.711926294265229	0.040817950660057	0.876394526256175	-0.0113907319951394	0.965391535110273	-0.0410361372574591	0.875738609944662	0.135250072168798	0.604763292549657	0.200251128971343	0.440930847668333	0.516933675907007	0.0336011577935748	-0.383414116575312	0.128712537839628	-0.0925169162210491	0.723968270664112
Cluster-49494.98172	Cluster-49494.98172	G4RK44	http://www.genome.jp/dbget-bin/www_bget?ko:K16055	black	-0.245250590137444	0.342736792062378	-0.526279968423661	0.0299949708755575	-0.160669978693842	0.537879116892443	0.184614851329732	0.478112893545949	-0.154750093511707	0.55315334392075	0.272169202151449	0.290592483292413	-0.324048041965293	0.204479358480396	0.367398146330237	0.146848846777887	0.0106626860315118	0.967602430544165	-0.0755358342622042	0.773246317363683	0.421921582588577	0.0916123051749777	0.0498426828951135	0.84933241056333	-0.0496246042889979	0.849984601696293	0.279068418238298	0.278045945912117	0.0164723900854503	0.949967279520793	-0.207826811870648	0.423467500715248	0.327240741177224	0.199796988924308	0.81679204113729	6.30103189355586e-05	-0.369280560798296	0.144631296973503	-0.0300585634097532	0.90882594824509
Cluster-49494.62452	Cluster-49494.62452	NA	NA	black	-0.245051343237635	0.343141533890794	-0.348327009856432	0.17063556017913	-0.277014838558196	0.281745384098775	0.108097562711212	0.679633925599414	-0.0569471179777	0.828138498195662	0.312647285169053	0.221779449017648	-0.359692397702352	0.156168923788001	0.347269992293991	0.172025125895337	-0.0442983665044465	0.865940980286068	0.00428131431920402	0.986988940917361	0.254519572885709	0.324211487340863	0.341478637270586	0.179772996283951	-0.0261898738375544	0.920523081686693	0.0572507555903582	0.827235078031312	-0.0270816683383973	0.917825255786579	0.0961001625403485	0.713692672849377	0.255865263350678	0.321571502535515	0.766814708782225	0.000328972351011131	-0.216094780917515	0.404830326306287	0.113661121861691	0.664031990221785
Cluster-49494.64393	Cluster-49494.64393	NA	NA	black	-0.244976297144998	0.343294050274707	-0.596053193879128	0.0115650175768887	-0.346954724869462	0.172441042864304	0.0543099928886877	0.835993255565652	-0.475019216608894	0.0539937849861335	-0.189505397171403	0.466321665386229	-0.53191432201549	0.0279695631252883	0.435686110893405	0.0804431305588129	-0.319572064579357	0.211163177461086	-0.327390913368939	0.199578490685444	0.0484089205303612	0.853621929501931	-0.280997214253107	0.274598410324695	-0.56801310611062	0.0173746637417764	0.729392021864374	0.000891489184702217	0.511299963642657	0.0359296271350966	-0.267038715696253	0.300139854728148	0.743386164510111	0.000626104259136868	0.805429581478331	9.55190605974712e-05	-0.517328618379583	0.033442366445479	-0.155984913611502	0.549951664968038
Cluster-49494.51713	Cluster-49494.51713	NA	NA	black	-0.244758292739785	0.343737321196111	-0.171937827056381	0.509342702461689	-0.137829829550461	0.597825751113644	-0.303653803687877	0.236069524114789	0.213988862069988	0.409535105527397	-0.0158791107121753	0.95176728249991	0.0949407784723191	0.717012419026658	-0.135852303305952	0.603140866518157	0.0275483039250993	0.916413941941506	0.46981702510842	0.0570560549740673	-0.0346618260839313	0.894931031341856	-0.210507877129431	0.417375347519444	-0.222638579664455	0.390397307722727	0.0632677688884481	0.809376108853735	-0.1761748042364	0.498799757797367	0.247179047156595	0.338833547447691	0.0229577161424692	0.930307560337669	0.523357263156962	0.0310890558479936	-0.111595571109941	0.669809619158442	-0.0487390919084737	0.852633777327083
Cluster-49494.14471	Cluster-49494.14471	NA	NA	black	0.24457578232822	0.344108673389294	-0.304999962198918	0.233894345748075	0.0242458822421914	0.926406781457546	-0.0108872130260989	0.966920573115599	-0.382611111851993	0.129582773372646	-0.521852215609118	0.0316642700807895	-0.0160571207794961	0.951227178417884	0.0670381252156429	0.798229995220639	-0.165572703837213	0.52537493938013	-0.258972352466336	0.315524205625736	-0.337290979487487	0.185517817205427	-0.307256227007062	0.230277199910764	-0.517658335637675	0.0333102400125344	0.348239629208253	0.170750145249433	0.320044613227351	0.210450942255875	-0.510849215644393	0.0361211065541183	0.610052058396745	0.00930998384429409	0.790423522299669	0.000159126100114913	-0.197835260616345	0.446576456382416	-0.0387123463915893	0.88272828030615
Cluster-49494.114415	Cluster-49494.114415	NA	NA	black	-0.244555166075763	0.344150635494413	-0.533033295341315	0.0275801886878899	-0.315063975962796	0.21803632120969	0.327615837818765	0.199251521532209	-0.359241258225526	0.156726725978401	0.240156119729813	0.353171194431286	-0.5090070605753	0.0369117603484081	0.665954623071439	0.00351764725704034	-0.182972550406279	0.482104970464218	-0.260537965924306	0.312502604181961	0.217125124429683	0.402539058257455	0.202876568013965	0.434837308349392	-0.116869390249924	0.655093492279225	0.414142356623634	0.0983967696873027	0.273333021022333	0.28845249833636	-0.266954885947154	0.300297390786063	0.492409438962268	0.0446431875822619	0.799685373690068	0.000116704569656678	-0.456523925240967	0.0654668818506181	-0.0535848378445483	0.838155754804634
Cluster-34468.0	Cluster-34468.0	NA	NA	black	-0.244512349102581	0.344237794061668	0.011172699919025	0.966053620259867	-0.218850282736843	0.398718308774965	-0.0863949950415498	0.74162667871868	0.308453023046992	0.228373089434763	0.27621825611304	0.283188403787737	-0.305570189339184	0.232976797974732	0.0382093194416321	0.884242417162355	0.254140714866481	0.324957007102108	-0.0120978437585541	0.9632444397117	0.0742890231657363	0.776899460139401	0.0655522967318229	0.802618198715789	0.0980630135669846	0.708083386194914	-0.223791571392673	0.38788367210456	-0.187693521978471	0.470673184777781	0.486511030987406	0.0476658823410968	-0.129373396505278	0.620686154026083	0.517187033943575	0.0334992259931129	0.055302334120142	0.833035777013978	-0.0865596405291311	0.741150124186478
Cluster-49494.127843	Cluster-49494.127843	NA	NA	black	-0.244190409071487	0.344893541776601	-0.409128325722096	0.102955540966124	-0.343893400989679	0.17651473556229	0.174591134627981	0.502728223611311	-0.354749396408436	0.162354460447856	0.0856385636174163	0.743817253828389	-0.52657284394766	0.0298869897826299	0.33367642941094	0.190573104972279	-0.175331402024984	0.500890087829185	-0.265257275468686	0.303498221515713	-0.134998135938121	0.605442534975806	0.0241711330154732	0.926633091917365	-0.233672165758017	0.366708222235625	0.414042804634983	0.0984858531714221	0.204434036588663	0.431243187025955	0.0256754077900807	0.922079801260301	0.47716734139365	0.0527657635909482	0.798561259558617	0.000121280889325029	-0.374499899604797	0.138603190803092	0.178412350772604	0.493274317588309
Cluster-49494.71665	Cluster-49494.71665	NA	NA	black	-0.243953835990899	0.345375863236225	-0.0976657448003385	0.709217536433399	-0.204371604772627	0.431386961319386	-0.118229965958532	0.651316063400016	0.0456970894459188	0.861745686180024	-0.0704959453811761	0.788040057007282	-0.0811214467930735	0.756936702086806	0.225255987116533	0.384703877636667	0.0898233842620815	0.731722010796326	0.101085049698284	0.699475001525574	-0.258273254473715	0.316878980520525	0.170360702961032	0.513293583912674	-0.247648633258	0.337886978816286	0.226807588431937	0.38135040912197	0.00227728386654078	0.9930790601851	0.21797117169091	0.400662846669699	0.0847307321260609	0.746448726729025	0.540962621031468	0.0249394454892529	-0.132041632960568	0.613436270266748	-0.400335846557874	0.111309225904123
Cluster-49494.57955	Cluster-49494.57955	NA	NA	black	0.243811055055646	0.345667149022333	-0.111558595194256	0.669913206672885	0.0268215692297121	0.918612012305755	0.270218850525788	0.294200097286769	-0.254516896313968	0.324216750817415	-0.0825407382246238	0.75280758508298	0.00867487057964625	0.973640025906051	0.134811678870144	0.605945436813258	-0.0707613390084915	0.787259281505359	-0.0140942166130875	0.957183927720591	0.0903755820779569	0.730130396991819	-0.0952726518866324	0.716061650118587	-0.0237698888729995	0.927847987574175	0.0314577807849488	0.904599596962317	0.021311387304996	0.93529508827271	-0.233228251501971	0.367645470854426	0.251818232257973	0.329549009586346	0.843052770299641	2.14088664299509e-05	-0.292863692768466	0.253966499508274	-0.0714019456929811	0.785375437457395
Cluster-38812.0	Cluster-38812.0	NA	NA	black	-0.243654906357711	0.34598586671853	-0.343930031646105	0.176465615135633	-0.21334726048094	0.4109742557213	-0.0504069780268795	0.847645245705768	0.237963379787693	0.357717072174082	0.316384468915019	0.216008343346293	-0.313262487434604	0.220822698706511	0.0884929495131867	0.735560996246901	0.30726666941463	0.23026054239644	-0.0157121909009518	0.952273755442811	0.264836506648527	0.304294705382459	0.0656761817496919	0.802252105196685	0.0675903684774432	0.796600463338744	-0.0977868031596595	0.708871869394304	-0.071813395926268	0.784166071108824	-0.124631535341787	0.633651778886566	0.0729148645858253	0.780930853950458	0.570271402010193	0.0168357532332602	-0.253726771223549	0.32577270981869	0.256808139476445	0.319729276382598
Cluster-49494.115054	Cluster-49494.115054	Q6P9A1	NA	black	-0.243485377643183	0.34633208438095	-0.541095730808836	0.0248968526713961	-0.306414625987353	0.231622227637178	-0.318730547850034	0.212435389543976	-0.00898898397650078	0.972685870720177	-0.236014227677511	0.361785499898236	-0.283433623943303	0.270281119471964	0.135389615710001	0.604387202618523	0.038085967502747	0.884613770851455	-0.0495606209035049	0.850175969421501	-0.0153109473789363	0.953491290512868	-0.150956440571286	0.563040473209413	-0.570209353229638	0.0168503828320316	0.421459837734464	0.0920053384722258	0.145964189978569	0.576166412941065	-0.331540986596985	0.193601983525397	0.520958809261143	0.0320095608931799	0.816205550574069	6.44218814690869e-05	-0.320913371883792	0.209145596759839	0.0110968464010496	0.96628396510291
Cluster-49494.63610	Cluster-49494.63610	NA	NA	black	-0.243294757945032	0.346721610752744	-0.446755512120625	0.0722065652708616	-0.196137594284151	0.450565634733527	-0.162295327230606	0.533718958134491	0.0994911359443961	0.704011087666	-0.0132954159449374	0.959608647589351	0.0473235042330062	0.856871856767609	0.315121812056685	0.217947242399403	0.129540156345657	0.620232072374101	0.282770335106968	0.271452306036037	-0.0931562498744523	0.722131541361136	0.119513276958698	0.647760480751871	-0.296788743225885	0.24736111832586	0.0962029278971436	0.713398650768282	0.228133592704872	0.37849730715487	-0.24558274684103	0.34206267079812	0.264416483232004	0.305091016786901	0.759445625608538	0.000405844051677596	-0.128963412776164	0.621803076915025	-0.166333775316325	0.523445891087571
Cluster-49494.155772	Cluster-49494.155772	NA	NA	black	0.242973260971267	0.347379147102906	-0.060658018424276	0.817111656574938	0.0151988839079407	0.953831353876642	0.375172853737729	0.137838776175769	-0.394681293751632	0.116928048919973	-0.00277678718846746	0.991561055617614	-0.221690835978359	0.392470103787125	0.18708685158107	0.472134676635954	-0.299570219774746	0.242746098791536	-0.258708583788722	0.316034959374965	0.0710939661732382	0.786280978683137	-0.0617555101450391	0.813856600222922	-0.00459959327130729	0.986021766017759	0.0207753746129626	0.936919430215135	0.145824024812706	0.576536802045312	-0.0098998413108417	0.96991924034209	0.326395889354835	0.201029150776934	0.784112183211699	0.00019488954935348	-0.268634163041203	0.297151040829441	0.0385873401083903	0.883104519963998
Cluster-49494.123305	Cluster-49494.123305	Q6UWE0	http://www.genome.jp/dbget-bin/www_bget?ko:K19613	black	-0.24285538287135	0.347620413233068	-0.605983490233572	0.00992565666823351	-0.343008560994231	0.177704048125084	0.198682585546462	0.44459217199521	-0.374972832025839	0.138065678059401	0.0707651455293567	0.787248084292749	-0.497840432605487	0.0419900799908161	0.536711629649643	0.0263296203508296	-0.130945403905934	0.61641079259438	-0.243598451721844	0.346101138472651	0.168897676420277	0.516971369517747	0.0405842141737805	0.877097273297912	-0.299201340284064	0.243355001868569	0.512133007240563	0.0355777858262811	0.34279603860424	0.177990492864622	-0.316225248352319	0.216252222846149	0.615608499109491	0.00851875860751812	0.927762710922903	8.19949283825742e-08	-0.495645084095577	0.0430477543253543	-0.0974282769802826	0.709895751932649
Cluster-49494.72854	Cluster-49494.72854	NA	NA	black	-0.24277702294777	0.347780848635216	-0.642532683543715	0.00540958521009056	-0.35100735896468	0.167145760522347	0.112539382155278	0.667167454812896	-0.447290181190265	0.0718250387440589	-0.115584390502367	0.658668374238897	-0.456025121834422	0.0657993357318683	0.61219080199213	0.00899877931918511	-0.11250174797796	0.667272739802332	-0.311443924642427	0.22365856846465	-0.0994846904469808	0.704029450058215	0.00224139873481056	0.993188117027137	-0.483845012077356	0.0490815215462246	0.676530009460748	0.00286167933606723	0.493070861703573	0.0443134808476273	-0.415888429841144	0.0968436577148048	0.753243139463926	0.000481635113986878	0.778474208267607	0.00023230685622962	-0.513003649956028	0.0352128804047575	-0.138878104010536	0.595015999045685
Cluster-49494.21532	Cluster-49494.21532	NA	NA	black	-0.242776192544069	0.347782549043282	-0.0895029108770883	0.732646194375552	-0.238289195436109	0.357039530081785	-0.326271304633541	0.201211268560692	0.201905817114345	0.437085289627746	-0.0719434218704425	0.783783985757646	-0.0245667080664978	0.925435511268353	-0.279409333341071	0.277434682301942	-0.162740600989928	0.532581806251448	0.371970831005878	0.141502111030216	-0.197571223565558	0.447195705437078	-0.162354908948926	0.533566733106769	-0.228521569579431	0.377664747638473	0.0994281564536494	0.704190514749721	-0.251402626129815	0.330374694909556	0.154361867839244	0.554161635273615	-0.0788618978470399	0.763523168584392	0.390682091025462	0.121020412710225	-0.0731147791155483	0.7803440305057	0.278841275619239	0.27845366992688
Cluster-49494.38406	Cluster-49494.38406	NA	NA	black	-0.242757469016193	0.347820890252187	-0.319306097259251	0.211564734588197	-0.30050104352419	0.241213872239748	-0.151005688208358	0.562911635116093	0.096434701877827	0.712735662029655	0.0683166759092556	0.794458521638728	-0.176540965207	0.497893541439118	0.297238318270839	0.246611483842707	0.0797616726697521	0.760898507617499	0.137192611086951	0.599536359070624	-0.165779771335004	0.524849773711169	0.295594075205534	0.249360078344906	-0.238944321034231	0.355679373082569	0.0625138179314359	0.811609209389622	-0.0163403512827004	0.950367864272205	0.0130718161787365	0.960287434453858	0.258648096089349	0.316152154423503	0.764911766163474	0.000347549623421441	-0.164393664256121	0.528369807090269	0.103480607096729	0.692675612462446
Cluster-49494.31135	Cluster-49494.31135	NA	NA	black	-0.242744330323983	0.347847796520053	-0.346088538966704	0.173587224837319	-0.304370851377094	0.234909299892614	0.0582822396661737	0.824167614967846	-0.409947738556367	0.102200444377089	-0.230572195806441	0.373281132694871	-0.486534958152296	0.0476533178145126	0.209861893856513	0.418838958225898	-0.255702916436753	0.321889327013979	-0.350510425748445	0.167789108352438	-0.0056813844325469	0.982734602251409	-0.133722878799824	0.608885425992183	-0.47001359262366	0.0569380476960228	0.723421065498875	0.00103004161560425	0.357355248103995	0.159073286509226	-0.0679973949681568	0.795399937885054	0.48117075559941	0.0505330175282712	0.637295605947337	0.005928254856557	-0.335660644156072	0.187786877906691	-0.530713587856896	0.0283920876585317
Cluster-49494.110692	Cluster-49494.110692	Q53I77	NA	black	-0.242649410298749	0.348042215134054	-0.220408608907042	0.395283932161311	-0.269776392498879	0.295022248197997	-0.267847128859138	0.298623187337714	0.143287622560152	0.583256596336377	0.0163628455351998	0.950299619486897	-0.234134800841046	0.365732869438405	-0.0145080442408933	0.955927912748492	0.230674840797207	0.373062453581623	0.0901169414036791	0.730875754362164	-0.176149339899945	0.498862808994865	-0.00219406094651992	0.9933319792815	-0.250068115871662	0.333034065685781	0.0933922318420969	0.721453955180335	-0.128829364190889	0.622168436370357	0.285886062952149	0.265977777537758	0.255712435852625	0.321870685908567	0.573477131043646	0.0160933760852564	-0.225110174665301	0.385019849166527	0.175481283184291	0.500518311314047
Cluster-49494.101815	Cluster-49494.101815	NA	NA	black	0.242439019508918	0.348473365644228	-0.0697461983576954	0.790246806330545	-0.205761457804479	0.428192165094335	0.395855609595286	0.115745087161761	-0.40636666690043	0.105529675399066	-0.00523682623227293	0.984085421476477	-0.270210694759184	0.294215239419509	0.396539957036726	0.115059598501231	-0.296666142059477	0.247565794744497	-0.185239724991302	0.47659822607229	0.0364235782711968	0.889620616048462	0.0931849313263414	0.722049176513929	0.00146352700777053	0.995552135904765	0.0533888966927351	0.838740263447449	0.167841764325047	0.519633315134694	-0.200003523371581	0.441507782072016	0.382100360571343	0.130138409933879	0.674556966134381	0.00297581794421453	-0.308125053359313	0.228893889270334	0.102059018299502	0.696707915858254
Cluster-49494.20414	Cluster-49494.20414	NA	NA	black	-0.242274513501542	0.348810696877442	-0.240893380701372	0.351650129106636	-0.157115501354944	0.547027438148953	0.186570128610296	0.473381245502514	0.0937534550063154	0.720417137455539	0.422013597447699	0.0915341274510948	-0.288887352778616	0.260769191958273	0.507784468844851	0.0374437296382659	0.0683440782792794	0.794377736822129	-0.0478380860237584	0.855330834177446	0.301931329167368	0.238871394230175	0.438748149188133	0.0780995552221047	0.141129334174483	0.589000243196682	-0.0760322066298988	0.771793199038705	-0.0219054650482261	0.933495067205157	0.0719115302161238	0.783877696073274	0.0350405139509611	0.893789196387655	0.667903125716329	0.0033884010810533	-0.204478349919076	0.431141152916725	-0.121612552402733	0.641959679802263
Cluster-49494.3762	Cluster-49494.3762	NA	NA	black	-0.242136954757226	0.349092913423703	-0.289193593300811	0.260241306442872	-0.298744888490114	0.244109788402402	-0.10942612096568	0.675896768934751	-0.0213077183130188	0.935306206034821	-0.0957967445359317	0.714561004640343	-0.144817394426764	0.579199792114984	0.200293039058698	0.440833233221231	0.151457643823578	0.561729857246864	0.141234784538925	0.588719075676852	-0.165506611492195	0.525542613819324	-0.129987015373093	0.619015929387016	-0.280068739653285	0.276254689670613	0.439650202508171	0.0774187428801501	-0.170246268324019	0.513580811231402	-0.0925884459333684	0.723762703370342	0.2282859177395	0.378170312281019	0.673978370910026	0.0030099833228585	-0.430427131108731	0.0845868119455963	-0.0783197525499485	0.765105795562803
Cluster-49494.130955	Cluster-49494.130955	NA	NA	black	0.242030844909279	0.34931069788889	-0.225807041964091	0.383511040643655	-0.0432559753120376	0.869069710581879	0.317018414029202	0.215039083398304	-0.460254237867171	0.0630197842368092	-0.191905271043395	0.460588932195671	-0.245633636463907	0.341959456053404	-0.0190561981157995	0.94213080919841	-0.108369135236984	0.678869430910751	-0.331832847464161	0.193186156909003	-0.0192005196560169	0.941693235855692	-0.339773431194447	0.182097800520995	-0.142142805146214	0.586300277010674	0.205105740754349	0.429697894329708	0.365268146640391	0.149386005026392	-0.335938687307079	0.187398613370059	0.476223354536024	0.0533028140620069	0.786112537384584	0.000182891765009365	-0.390259786060618	0.121458333118948	0.0827767029974713	0.752121708001205
Cluster-49494.34098	Cluster-49494.34098	NA	NA	black	-0.241615433827431	0.350164048740828	-0.444051580803324	0.0741588019158657	-0.34956696297296	0.169015126368715	0.304134189145411	0.23529183241324	-0.29871047788234	0.244166749228789	0.244281319177218	0.344708298092812	-0.58494524313778	0.0136458054691311	0.545770969827401	0.023436252441443	-0.148529729252595	0.569404781402111	-0.336215246711989	0.187012947589998	0.212410178289258	0.413081010857861	0.0450632773320072	0.863646299779628	-0.0562076909367492	0.830339383133694	0.361350987615949	0.154129790332366	0.148024657347932	0.570733241608092	-0.22342795652255	0.388675432724648	0.358682385758451	0.157419605992923	0.766964658084005	0.000327544415943823	-0.341914632025376	0.179181765950338	0.0265915058804548	0.919307975187073
Cluster-49494.128435	Cluster-49494.128435	P28175	NA	black	0.241498639954046	0.350404183626502	-0.187764074216552	0.47050336713603	-0.00642850203468387	0.980464538134385	0.191530473968469	0.461481899877906	-0.338877873247343	0.18332672493714	-0.243558872978892	0.34618196529284	-0.15963935546703	0.540524577850842	0.0611689729568861	0.815595859004131	-0.0231102543712679	0.929845569522457	-0.295428641103059	0.249637683007605	-0.0011707103542379	0.996442040887957	-0.328922491996689	0.197358992577795	-0.187006068524092	0.472329454881675	0.22407512979338	0.387266843615145	0.0453413975106986	0.862812212608803	-0.318039907402767	0.213483201663341	0.412767445493804	0.09963220488978	0.818388278536388	5.92998737769192e-05	-0.270213910440607	0.294209269075689	0.0242779464900171	0.926309705503239
Cluster-49494.135014	Cluster-49494.135014	NA	NA	black	-0.241366118062662	0.350676769477788	-0.622416399169092	0.00762356829134858	-0.33240346388623	0.192374873518919	0.0860857352976579	0.74252204873535	-0.320232310663159	0.21016847322235	0.04153375741889	0.874242942360248	-0.496228403264234	0.042764779329066	0.410976518702695	0.101258009983356	-0.264333479997809	0.30524852684769	-0.185931821423171	0.474923366217458	0.387242476354549	0.124619528236557	-0.0533517021196205	0.838851226943386	-0.35384689280983	0.163501432717272	0.502327672359174	0.0398895411580732	0.253745488021816	0.325735801440114	-0.342488862840469	0.178405058148426	0.596126518794693	0.0115521727575985	0.882721746166986	2.71564813075477e-06	-0.427065198764911	0.0873154372782826	-0.0484362414708659	0.853540154297452
[truncated: 97,822 more rows]
